# Supplementary material for: Biotin proximity tagging favours unfolded proteins and enables the study of intrinsically disordered regions
Source: Commun Biol. 2020 Jan 22;3:38. doi: 10.1038/s42003-020-0758-y (PMC6976632; doi:10.1038/s42003-020-0758-y)
Supplement: Supplementary file 3 — Supplementary Data file 1 [file 42003_2020_758_MOESM3_ESM.xlsx]

## Sheet: Index
Table	Title	Description
Table S1.1	Biotin-list	A list of all proteins in all studies and the number of biotins identified in each study. A further listing of the number of biotins within and outside IDRs is included as well as a classification of IDR where F = Folded (IDR fraction < 10%); P = Partially Folded (IDR fraction = 10-30%) and U = Unfolded (IDR fraction > 30%)
Table S1.2	PTM-list	A list of all proteins in all studies and the number of PTMs (by type) identified in each study. A further listing of the number of PTMss within and outside IDRs is included as well as a classification of IDR where F = Folded (IDR fraction < 10%); P = Partially Folded (IDR fraction = 10-30%) and U = Unfolded (IDR fraction > 30%)
Table S1.3	Protter-list	This includes a link to a Protter diagram showing the location of IDR, PTMs and Biotins for each protein in each study. The URL will direct the user to a PDF document that can then be downloaded and saved.
Table S1.4	IDR-list	List of IDR regions for each protein in each study across 4 flavours of IDR calling.
Table S1.5	PhosphositePlus	Table showing the distribution of PTMs and the amino acids they target based on data from PhosphositePlus (Apr 2018).
Table S1.6	Ribosome-biotin-list	A list of all ribosomal proteins in all studies and the number of biotins identified in each study. A further listing of the number of biotins within and outside IDRs is included as well as a classification of IDR where F = Folded (IDR fraction < 10%); P = Partially Folded (IDR fraction = 10-30%) and U = Unfolded (IDR fraction > 30%)
Table S1.7	Ribo-stats	Statistical tests of enrichment of sites of biotinylation in IDRs in ribosomal proteins
Table S1.8	BioPTM-IDR-correlation	Statistical tests of correlation of sites of PTMs in IDRs with sites of biotinylation in IDRs in proteins across all four biotin proximity-proteomics studies

## Sheet: S1.1 Biotin-list
study.name	uniprot.id	uniprot.name	protein.names	Num.biotins	Biotins.outside.IDR	Biotins.within.IDR	fraction_idr	idr.class
Ab-APEX	P68363	TBA1B_HUMAN	Tubulin.alpha-1B.chain	3	3	0	0.150776	P
Ab-APEX	Q9NSC7	SIA7A_HUMAN	Alpha-N-acetylgalactosaminide.alpha-2,6-sialyltransferase.1	1	1	0	0.415	U
Ab-APEX	P40227	TCPZ_HUMAN	T-complex.protein.1.subunit.zeta	1	1	0	0.129944	P
Ab-APEX	P08574	CY1_HUMAN	Cytochrome.c1,.heme.protein,.mitochondrial	1	0	1	0.504615	U
Ab-APEX	Q86WA6	BPHL_HUMAN	Valacyclovir.hydrolase	1	1	0	0.120275	P
Ab-APEX	O75616	ERAL1_HUMAN	GTPase.Era,.mitochondrial	2	2	0	0.24714	P
Ab-APEX	P13995	MTDC_HUMAN	Bifunctional.methylenetetrahydrofolate.dehydrogenase/cyclohydrolase,.mitochondrial.[Includes:.NAD-dependent.methylenetetrahydrofolate.dehydrogenase	1	1	0	0.128571	P
Ab-APEX	P23919	KTHY_HUMAN	Thymidylate.kinase	1	0	1	0.122642	P
Ab-APEX	P51553	IDH3G_HUMAN	Isocitrate.dehydrogenase.[NAD].subunit.gamma,.mitochondrial	3	2	1	0.198473	P
Ab-APEX	E7EPT4	E7EPT4_HUMAN	NADH.dehydrogenase.[ubiquinone].flavoprotein.2,.mitochondrial	1	1	0	0.218254	P
Ab-APEX	P52209	6PGD_HUMAN	6-phosphogluconate.dehydrogenase,.decarboxylating	1	0	1	0.15528	P
Ab-APEX	Q8TD30	ALAT2_HUMAN	Alanine.aminotransferase.2	2	2	0	0.193117	P
Ab-APEX	P30048	PRDX3_HUMAN	Thioredoxin-dependent.peroxide.reductase,.mitochondrial	2	1	1	0.191406	P
Ab-APEX	P41250	GARS_HUMAN	Glycine--tRNA.ligase	2	2	0	0.299053	P
Ab-APEX	P07910	HNRPC_HUMAN	Heterogeneous.nuclear.ribonucleoproteins.C1/C2	1	0	1	0.751634	U
Ab-APEX	P30042	ES1_HUMAN	ES1.protein.homolog,.mitochondrial	3	3	0	0.238806	P
Ab-APEX	Q12931	TRAP1_HUMAN	Heat.shock.protein.75.kDa,.mitochondrial	10	7	3	0.25142	P
Ab-APEX	Q9Y676	RT18B_HUMAN	28S.ribosomal.protein.S18b,.mitochondrial	4	1	3	0.534884	U
Ab-APEX	Q9HB71	CYBP_HUMAN	Calcyclin-binding.protein	1	0	1	0.600877	U
Ab-APEX	Q9NP79	VTA1_HUMAN	Vacuolar.protein.sorting-associated.protein.VTA1.homolog	1	1	0	0.368078	U
Ab-APEX	Q9Y2Z4	SYYM_HUMAN	Tyrosine--tRNA.ligase,.mitochondrial	1	1	0	0.121593	P
Ab-APEX	P13196	HEM1_HUMAN	5-aminolevulinate.synthase,.nonspecific,.mitochondrial	2	1	1	0.3375	U
Ab-APEX	Q9Y697	NFS1_HUMAN	Cysteine.desulfurase,.mitochondrial	3	3	0	0.227571	P
Ab-APEX	P82932	RT06_HUMAN	28S.ribosomal.protein.S6,.mitochondrial	1	0	1	0.192	P
Ab-APEX	P82933	RT09_HUMAN	28S.ribosomal.protein.S9,.mitochondrial	2	2	0	0.239899	P
Ab-APEX	P52272	HNRPM_HUMAN	Heterogeneous.nuclear.ribonucleoprotein.M	1	0	1	0.750685	U
Ab-APEX	P67809	YBOX1_HUMAN	Nuclease-sensitive.element-binding.protein.1	3	0	3	0.814815	U
Ab-APEX	Q99426	TBCB_HUMAN	Tubulin-folding.cofactor.B	1	0	1	0.372951	U
Ab-APEX	Q86VD7	S2542_HUMAN	Mitochondrial.coenzyme.A.transporter.SLC25A42	1	1	0	0.169811	P
Ab-APEX	B5ME19	EIFCL_HUMAN	Eukaryotic.translation.initiation.factor.3.subunit.C-like.protein	1	0	1	0.459519	U
Ab-APEX	Q9UMS0	NFU1_HUMAN	NFU1.iron-sulfur.cluster.scaffold.homolog,.mitochondrial	1	1	0	0.153543	P
Ab-APEX	O15091	MRPP3_HUMAN	Mitochondrial.ribonuclease.P.catalytic.subunit	2	1	1	0.212693	P
Ab-APEX	P14735	IDE_HUMAN	Insulin-degrading.enzyme	1	0	1	0.14524	P
Ab-APEX	P39023	RL3_HUMAN	60S.ribosomal.protein.L3	1	0	1	0.354839	U
Ab-APEX	Q8WWH5	TRUB1_HUMAN	Probable.tRNA.pseudouridine.synthase.1	1	1	0	0.584527	U
Ab-APEX	P0C7P0	CISD3_HUMAN	CDGSH.iron-sulfur.domain-containing.protein.3,.mitochondrial	1	0	1	0.433071	U
Ab-APEX	O75439	MPPB_HUMAN	Mitochondrial-processing.peptidase.subunit.beta	2	2	0	0.0633947	F
Ab-APEX	P09651	ROA1_HUMAN	Heterogeneous.nuclear.ribonucleoprotein.A1	3	0	3	0.69086	U
Ab-APEX	Q00059	TFAM_HUMAN	Transcription.factor.A,.mitochondrial	7	1	6	0.646341	U
Ab-APEX	Q8N3Z3	GTPB8_HUMAN	GTP-binding.protein.8	2	2	0	0.0950704	F
Ab-APEX	Q8NFV4	ABHDB_HUMAN	Protein.ABHD11	1	1	0	0.269841	P
Ab-APEX	P62805	H4_HUMAN	Histone.H4	1	1	0	0.368932	U
Ab-APEX	E7EMB3	E7EMB3_HUMAN	Calmodulin-2	1	1	0	0.443878	U
Ab-APEX	Q8NC60	NOA1_HUMAN	Nitric.oxide-associated.protein.1	5	4	1	0.368195	U
Ab-APEX	Q8N183	NDUF2_HUMAN	NADH.dehydrogenase.[ubiquinone].1.alpha.subcomplex.assembly.factor.2	4	2	2	0.710059	U
Ab-APEX	Q9BXW7	HDHD5_HUMAN	Haloacid.dehalogenase-like.hydrolase.domain-containing.5	2	2	0	0.167849	P
Ab-APEX	P36542	ATPG_HUMAN	ATP.synthase.subunit.gamma,.mitochondrial	2	2	0	0.204698	P
Ab-APEX	Q8IXM3	RM41_HUMAN	39S.ribosomal.protein.L41,.mitochondrial	2	1	1	0.554745	U
Ab-APEX	P11142	HSP7C_HUMAN	Heat.shock.cognate.71.kDa.protein	2	0	2	0.369969	U
Ab-APEX	O43837	IDH3B_HUMAN	Isocitrate.dehydrogenase.[NAD].subunit.beta,.mitochondrial	3	3	0	0.228571	P
Ab-APEX	Q12849	GRSF1_HUMAN	G-rich.sequence.factor.1	7	5	2	0.4125	U
Ab-APEX	Q86SX6	GLRX5_HUMAN	Glutaredoxin-related.protein.5,.mitochondrial	2	2	0	0.369427	U
Ab-APEX	P12268	IMDH2_HUMAN	Inosine-5'-monophosphate.dehydrogenase.2	1	0	1	0.118677	P
Ab-APEX	Q16134	ETFD_HUMAN	Electron.transfer.flavoprotein-ubiquinone.oxidoreductase,.mitochondrial	1	1	0	0.0794165	F
Ab-APEX	Q13011	ECH1_HUMAN	Delta(3,5)-Delta(2,4)-dienoyl-CoA.isomerase,.mitochondrial	3	3	0	0.268293	P
Ab-APEX	Q13151	ROA0_HUMAN	Heterogeneous.nuclear.ribonucleoprotein.A0	1	0	1	0.603279	U
Ab-APEX	O75380	NDUS6_HUMAN	NADH.dehydrogenase.[ubiquinone].iron-sulfur.protein.6,.mitochondrial	3	3	0	0.104839	P
Ab-APEX	P34897	GLYM_HUMAN	Serine.hydroxymethyltransferase,.mitochondrial	5	5	0	0.18254	P
Ab-APEX	Q9BQ95	ECSIT_HUMAN	Evolutionarily.conserved.signaling.intermediate.in.Toll.pathway,.mitochondrial	1	1	0	0.327146	U
Ab-APEX	Q14197	ICT1_HUMAN	Peptidyl-tRNA.hydrolase.ICT1,.mitochondrial	1	1	0	0.441748	U
Ab-APEX	Q8NI60	COQ8A_HUMAN	Atypical.kinase.COQ8A,.mitochondrial	2	2	0	0.309119	U
Ab-APEX	F6U211	F6U211_HUMAN	40S.ribosomal.protein.S10	1	0	1	0.476744	U
Ab-APEX	Q9NTX5	ECHD1_HUMAN	Ethylmalonyl-CoA.decarboxylase	1	1	0	0.263844	P
Ab-APEX	Q9UII2	ATIF1_HUMAN	ATPase.inhibitor,.mitochondrial	1	0	1	0.792453	U
Ab-APEX	Q5VTU8	AT5EL_HUMAN	ATP.synthase.subunit.epsilon-like.protein,.mitochondrial	1	1	0	0.431373	U
Ab-APEX	Q9BSK2	S2533_HUMAN	Solute.carrier.family.25.member.33	1	1	0	0.140187	P
Ab-APEX	Q9UKU7	ACAD8_HUMAN	Isobutyryl-CoA.dehydrogenase,.mitochondrial	1	1	0	0.0963855	F
Ab-APEX	O75947	ATP5H_HUMAN	ATP.synthase.subunit.d,.mitochondrial	5	2	3	0.347826	U
Ab-APEX	Q15181	IPYR_HUMAN	Inorganic.pyrophosphatase	1	1	0	0.183391	P
Ab-APEX	Q8NE62	CHDH_HUMAN	Choline.dehydrogenase,.mitochondrial	1	1	0	0.191919	P
Ab-APEX	P07814	SYEP_HUMAN	Bifunctional.glutamate/proline--tRNA.ligase	1	1	0	0.322751	U
Ab-APEX	Q6UB35	C1TM_HUMAN	Monofunctional.C1-tetrahydrofolate.synthase,.mitochondrial	2	2	0	0.161554	P
Ab-APEX	P30084	ECHM_HUMAN	Enoyl-CoA.hydratase,.mitochondrial	3	3	0	0.131034	P
Ab-APEX	P30086	PEBP1_HUMAN	Phosphatidylethanolamine-binding.protein.1	1	1	0	0.262032	P
Ab-APEX	O94903	PLPHP_HUMAN	Pyridoxal.phosphate.homeostasis.protein	1	0	1	0.261818	P
Ab-APEX	Q8NE86	MCU_HUMAN	Calcium.uniporter.protein,.mitochondrial	2	2	0	0.245014	P
Ab-APEX	Q96IX5	USMG5_HUMAN	Up-regulated.during.skeletal.muscle.growth.protein.5	1	1	0	0.241379	P
Ab-APEX	Q7L8L6	FAKD5_HUMAN	FAST.kinase.domain-containing.protein.5,.mitochondrial	2	2	0	0.187173	P
Ab-APEX	O75648	MTU1_HUMAN	Mitochondrial.tRNA-specific.2-thiouridylase.1	1	1	0	0.130641	P
Ab-APEX	Q9NRF8	PYRG2_HUMAN	CTP.synthase.2	2	1	1	0.12116	P
Ab-APEX	O00193	SMAP_HUMAN	Small.acidic.protein	1	0	1	0.994536	U
Ab-APEX	Q8TCS8	PNPT1_HUMAN	Polyribonucleotide.nucleotidyltransferase.1,.mitochondrial	6	6	0	0.201788	P
Ab-APEX	Q13084	RM28_HUMAN	39S.ribosomal.protein.L28,.mitochondrial	1	1	0	0.347656	U
Ab-APEX	Q9UN86	G3BP2_HUMAN	Ras.GTPase-activating.protein-binding.protein.2	1	1	0	0.639004	U
Ab-APEX	Q6P587	FAHD1_HUMAN	Acylpyruvase.FAHD1,.mitochondrial	1	0	1	0.125	P
Ab-APEX	Q02978	M2OM_HUMAN	Mitochondrial.2-oxoglutarate/malate.carrier.protein	1	1	0	0.146497	P
Ab-APEX	Q96C36	P5CR2_HUMAN	Pyrroline-5-carboxylate.reductase.2	1	1	0	0.2	P
Ab-APEX	P07195	LDHB_HUMAN	L-lactate.dehydrogenase.B.chain	2	2	0	0.146707	P
Ab-APEX	Q16854	DGUOK_HUMAN	Deoxyguanosine.kinase,.mitochondrial	1	1	0	0.209386	P
Ab-APEX	P54098	DPOG1_HUMAN	DNA.polymerase.subunit.gamma-1	1	1	0	0.298628	P
Ab-APEX	O95202	LETM1_HUMAN	Mitochondrial.proton/calcium.exchanger.protein	3	1	2	0.554804	U
Ab-APEX	P31689	DNJA1_HUMAN	DnaJ.homolog.subfamily.A.member.1	1	0	1	0.596977	U
Ab-APEX	Q9Y399	RT02_HUMAN	28S.ribosomal.protein.S2,.mitochondrial	3	2	1	0.334459	U
Ab-APEX	Q8TBP6	S2540_HUMAN	Solute.carrier.family.25.member.40	1	1	0	0.0443787	F
Ab-APEX	O95168	NDUB4_HUMAN	NADH.dehydrogenase.[ubiquinone].1.beta.subcomplex.subunit.4	2	2	0	0.426357	U
Ab-APEX	O95169	NDUB8_HUMAN	NADH.dehydrogenase.[ubiquinone].1.beta.subcomplex.subunit.8,.mitochondrial	1	0	1	0.489247	U
Ab-APEX	A6NJ78	MET15_HUMAN	Probable.methyltransferase-like.protein.15	1	1	0	0.314496	U
Ab-APEX	Q8WWV3	RT4I1_HUMAN	Reticulon-4-interacting.protein.1,.mitochondrial	1	1	0	0.0858586	F
Ab-APEX	P82664	RT10_HUMAN	28S.ribosomal.protein.S10,.mitochondrial	2	2	0	0.19403	P
Ab-APEX	Q96EY7	PTCD3_HUMAN	Pentatricopeptide.repeat.domain-containing.protein.3,.mitochondrial	3	3	0	0.169811	P
Ab-APEX	P13639	EF2_HUMAN	Elongation.factor.2	1	1	0	0.241259	P
Ab-APEX	Q96EY1	DNJA3_HUMAN	DnaJ.homolog.subfamily.A.member.3,.mitochondrial	8	3	5	0.479167	U
Ab-APEX	P82663	RT25_HUMAN	28S.ribosomal.protein.S25,.mitochondrial	1	1	0	0.514451	U
Ab-APEX	Q5HYK3	COQ5_HUMAN	2-methoxy-6-polyprenyl-1,4-benzoquinol.methylase,.mitochondrial	3	2	1	0.183486	P
Ab-APEX	P04181	OAT_HUMAN	Ornithine.aminotransferase,.mitochondrial	6	6	0	0.118451	P
Ab-APEX	Q02790	FKBP4_HUMAN	Peptidyl-prolyl.cis-trans.isomerase.FKBP4	1	1	0	0.394336	U
Ab-APEX	P38919	IF4A3_HUMAN	Eukaryotic.initiation.factor.4A-III	3	3	0	0.175182	P
Ab-APEX	P15880	RS2_HUMAN	40S.ribosomal.protein.S2	1	1	0	0.276451	P
Ab-APEX	P21912	SDHB_HUMAN	Succinate.dehydrogenase.[ubiquinone].iron-sulfur.subunit,.mitochondrial	4	3	1	0.267857	P
Ab-APEX	Q13423	NNTM_HUMAN	NAD(P).transhydrogenase,.mitochondrial	6	5	1	0.105893	P
Ab-APEX	P00505	AATM_HUMAN	Aspartate.aminotransferase,.mitochondrial	1	1	0	0.0883721	F
Ab-APEX	P49419	AL7A1_HUMAN	Alpha-aminoadipic.semialdehyde.dehydrogenase	2	2	0	0.0816327	F
Ab-APEX	Q8N442	GUF1_HUMAN	Translation.factor.GUF1,.mitochondrial	1	1	0	0.164425	P
Ab-APEX	P63261	ACTG_HUMAN	Actin,.cytoplasmic.2	4	3	1	0.146667	P
Ab-APEX	Q9Y3D5	RT18C_HUMAN	28S.ribosomal.protein.S18c,.mitochondrial	1	1	0	0.161972	P
Ab-APEX	P46199	IF2M_HUMAN	Translation.initiation.factor.IF-2,.mitochondrial	2	0	2	0.246217	P
Ab-APEX	Q9Y3D2	MSRB2_HUMAN	Methionine-R-sulfoxide.reductase.B2,.mitochondrial	2	2	0	0.60989	U
Ab-APEX	Q9Y3D3	RT16_HUMAN	28S.ribosomal.protein.S16,.mitochondrial	2	2	0	0.277372	P
Ab-APEX	P49773	HINT1_HUMAN	Histidine.triad.nucleotide-binding.protein.1	1	1	0	0.198413	P
Ab-APEX	Q9Y3D9	RT23_HUMAN	28S.ribosomal.protein.S23,.mitochondrial	3	3	0	0.373684	U
Ab-APEX	P48735	IDHP_HUMAN	Isocitrate.dehydrogenase.[NADP],.mitochondrial	2	2	0	0.161504	P
Ab-APEX	Q9H3H1	MOD5_HUMAN	tRNA.dimethylallyltransferase	1	1	0	0.331906	U
Ab-APEX	Q92804	RBP56_HUMAN	TATA-binding.protein-associated.factor.2N	2	0	2	0.918919	U
Ab-APEX	Q5T4U5	Q5T4U5_HUMAN	Acyl-Coenzyme.A.dehydrogenase,.C-4.to.C-12.straight.chain,.isoform.CRA_a	1	1	0	0.127753	P
Ab-APEX	Q13283	G3BP1_HUMAN	Ras.GTPase-activating.protein-binding.protein.1	1	1	0	0.628755	U
Ab-APEX	Q9H773	DCTP1_HUMAN	dCTP.pyrophosphatase.1	1	1	0	0.517647	U
Ab-APEX	Q9NUJ1	ABHDA_HUMAN	Mycophenolic.acid.acyl-glucuronide.esterase,.mitochondrial	5	4	1	0.120915	P
Ab-APEX	P84090	ERH_HUMAN	Enhancer.of.rudimentary.homolog	1	1	0	0.182692	P
Ab-APEX	X6R3P0	X6R3P0_HUMAN	Slit.homolog.2.protein	1	0	1	0.219844	P
Ab-APEX	P22695	QCR2_HUMAN	Cytochrome.b-c1.complex.subunit.2,.mitochondrial	3	3	0	0.196468	P
Ab-APEX	P52907	CAZA1_HUMAN	F-actin-capping.protein.subunit.alpha-1	1	1	0	0.237762	P
Ab-APEX	Q6P4F2	FDX2_HUMAN	Ferredoxin-2,.mitochondrial	1	1	0	0.491803	U
Ab-APEX	Q9GZZ1	NAA50_HUMAN	N-alpha-acetyltransferase.50	1	1	0	0.130178	P
Ab-APEX	P05141	ADT2_HUMAN	ADP/ATP.translocase.2	1	1	0	0.0939597	F
Ab-APEX	P22033	MUTA_HUMAN	Methylmalonyl-CoA.mutase,.mitochondrial	3	2	1	0.190667	P
Ab-APEX	P37802	TAGL2_HUMAN	Transgelin-2	1	0	1	0.331658	U
Ab-APEX	P25705	ATPA_HUMAN	ATP.synthase.subunit.alpha,.mitochondrial	6	6	0	0.119349	P
Ab-APEX	O14548	COX7R_HUMAN	Cytochrome.c.oxidase.subunit.7A-related.protein,.mitochondrial	3	3	0	0.0877193	F
Ab-APEX	P03886	NU1M_HUMAN	NADH-ubiquinone.oxidoreductase.chain.1	1	1	0	0.0534591	F
Ab-APEX	Q9BRT2	UQCC2_HUMAN	Ubiquinol-cytochrome-c.reductase.complex.assembly.factor.2	2	1	1	0.539683	U
Ab-APEX	Q04837	SSBP_HUMAN	Single-stranded.DNA-binding.protein,.mitochondrial	4	4	0	0.155405	P
Ab-APEX	O43615	TIM44_HUMAN	Mitochondrial.import.inner.membrane.translocase.subunit.TIM44	5	3	2	0.504425	U
Ab-APEX	I3L0E3	I3L0E3_HUMAN	HCG1984214,.isoform.CRA_a	1	1	0	0.244444	P
Ab-APEX	Q9NP80	PLPL8_HUMAN	Calcium-independent.phospholipase.A2-gamma	1	1	0	0.327366	U
Ab-APEX	Q9NP81	SYSM_HUMAN	Serine--tRNA.ligase,.mitochondrial	2	1	1	0.330116	U
Ab-APEX	P51116	FXR2_HUMAN	Fragile.X.mental.retardation.syndrome-related.protein.2	1	0	1	0.53789	U
Ab-APEX	E7ESZ7	E7ESZ7_HUMAN	NADH.dehydrogenase.[ubiquinone].1.alpha.subcomplex.subunit.10,.mitochondrial	5	3	2	0.146154	P
Ab-APEX	Q00610	CLH1_HUMAN	Clathrin.heavy.chain.1	1	1	0	0.117015	P
Ab-APEX	Q86UY8	NT5D3_HUMAN	5'-nucleotidase.domain-containing.protein.3	1	1	0	0.255474	P
Ab-APEX	O76031	CLPX_HUMAN	ATP-dependent.Clp.protease.ATP-binding.subunit.clpX-like,.mitochondrial	6	4	2	0.402844	U
Ab-APEX	O00571	DDX3X_HUMAN	ATP-dependent.RNA.helicase.DDX3X	1	0	1	0.400302	U
Ab-APEX	P14866	HNRPL_HUMAN	Heterogeneous.nuclear.ribonucleoprotein.L	3	0	3	0.504244	U
Ab-APEX	Q5T2R2	DPS1_HUMAN	Decaprenyl-diphosphate.synthase.subunit.1	1	1	0	0.26747	P
Ab-APEX	P11498	PYC_HUMAN	Pyruvate.carboxylase,.mitochondrial	5	4	1	0.172326	P
Ab-APEX	P07203	GPX1_HUMAN	Glutathione.peroxidase.1	1	1	0	0	F
Ab-APEX	P05091	ALDH2_HUMAN	Aldehyde.dehydrogenase,.mitochondrial	3	3	0	0.123791	P
Ab-APEX	O43181	NDUS4_HUMAN	NADH.dehydrogenase.[ubiquinone].iron-sulfur.protein.4,.mitochondrial	1	0	1	0.508571	U
Ab-APEX	P13073	COX41_HUMAN	Cytochrome.c.oxidase.subunit.4.isoform.1,.mitochondrial	1	0	1	0.402367	U
Ab-APEX	Q6L8Q7	PDE12_HUMAN	2',5'-phosphodiesterase.12	1	1	0	0.349754	U
Ab-APEX	P45954	ACDSB_HUMAN	Short/branched.chain.specific.acyl-CoA.dehydrogenase,.mitochondrial	3	3	0	0.168981	P
Ab-APEX	Q8WUK0	PTPM1_HUMAN	Phosphatidylglycerophosphatase.and.protein-tyrosine.phosphatase.1	3	3	0	0.0497512	F
Ab-APEX	Q9H1K1	ISCU_HUMAN	Iron-sulfur.cluster.assembly.enzyme.ISCU,.mitochondrial	2	0	2	0.491018	U
Ab-APEX	E7EX59	E7EX59_HUMAN	Propionyl-CoA.carboxylase.beta.chain,.mitochondrial	1	1	0	0.178947	P
Ab-APEX	Q96GC5	RM48_HUMAN	39S.ribosomal.protein.L48,.mitochondrial	1	1	0	0.292453	P
Ab-APEX	Q9UGM6	SYWM_HUMAN	Tryptophan--tRNA.ligase,.mitochondrial	1	1	0	0.25	P
Ab-APEX	Q9NRP4	SDHF3_HUMAN	Succinate.dehydrogenase.assembly.factor.3,.mitochondrial	1	1	0	0.472	U
Ab-APEX	P31040	SDHA_HUMAN	Succinate.dehydrogenase.[ubiquinone].flavoprotein.subunit,.mitochondrial	8	7	1	0.171687	P
Ab-APEX	P22626	ROA2_HUMAN	Heterogeneous.nuclear.ribonucleoproteins.A2/B1	4	1	3	0.68272	U
Ab-APEX	Q86UR5	RIMS1_HUMAN	Regulating.synaptic.membrane.exocytosis.protein.1	1	1	0	0.735225	U
Ab-APEX	Q9UNF0	PACN2_HUMAN	Protein.kinase.C.and.casein.kinase.substrate.in.neurons.protein.2	1	0	1	0.609053	U
Ab-APEX	Q9H9P8	L2HDH_HUMAN	L-2-hydroxyglutarate.dehydrogenase,.mitochondrial	3	3	0	0.157667	P
Ab-APEX	Q08J23	NSUN2_HUMAN	tRNA	1	1	0	0.328553	U
Ab-APEX	Q4G0N4	NAKD2_HUMAN	NAD.kinase.2,.mitochondrial	2	1	1	0.361991	U
Ab-APEX	Q9H5Q4	TFB2M_HUMAN	Dimethyladenosine.transferase.2,.mitochondrial	1	1	0	0.169192	P
Ab-APEX	P68133	ACTS_HUMAN	Actin,.alpha.skeletal.muscle	3	2	1	0.143236	P
Ab-APEX	P36551	HEM6_HUMAN	Oxygen-dependent.coproporphyrinogen-III.oxidase,.mitochondrial	1	1	0	0.374449	U
Ab-APEX	P24539	AT5F1_HUMAN	ATP.synthase.F(0).complex.subunit.B1,.mitochondrial	3	3	0	0.203125	P
Ab-APEX	E9PF49	E9PF49_HUMAN	NADH.dehydrogenase.[ubiquinone].1.beta.subcomplex.subunit.9	4	4	0	0.38914	U
Ab-APEX	P11177	ODPB_HUMAN	Pyruvate.dehydrogenase.E1.component.subunit.beta,.mitochondrial	4	4	0	0.0473538	F
Ab-APEX	P24534	EF1B_HUMAN	Elongation.factor.1-beta	2	1	1	0.395556	U
Ab-APEX	P43155	CACP_HUMAN	Carnitine.O-acetyltransferase	4	4	0	0.178914	P
Ab-APEX	Q8WW59	SPRY4_HUMAN	SPRY.domain-containing.protein.4	1	1	0	0.0966184	F
Ab-APEX	Q8WVM0	TFB1M_HUMAN	Dimethyladenosine.transferase.1,.mitochondrial	2	1	1	0.176301	P
Ab-APEX	P10606	COX5B_HUMAN	Cytochrome.c.oxidase.subunit.5B,.mitochondrial	1	1	0	0.581395	U
Ab-APEX	O75390	CISY_HUMAN	Citrate.synthase,.mitochondrial	4	4	0	0.133047	P
Ab-APEX	Q5T1C6	THEM4_HUMAN	Acyl-coenzyme.A.thioesterase.THEM4	1	0	1	0.316667	U
Ab-APEX	O75394	RM33_HUMAN	39S.ribosomal.protein.L33,.mitochondrial	1	1	0	0.0461538	F
Ab-APEX	Q9NVI7	ATD3A_HUMAN	ATPase.family.AAA.domain-containing.protein.3A	4	4	0	0.463722	U
Ab-APEX	P35222	CTNB1_HUMAN	Catenin.beta-1	1	1	0	0.289373	P
Ab-APEX	Q13686	ALKB1_HUMAN	Nucleic.acid.dioxygenase.ALKBH1	1	1	0	0.305913	U
Ab-APEX	P38646	GRP75_HUMAN	Stress-70.protein,.mitochondrial	7	6	1	0.319588	U
Ab-APEX	Q5T160	SYRM_HUMAN	Probable.arginine--tRNA.ligase,.mitochondrial	2	2	0	0.145329	P
Ab-APEX	Q4W5G0	TIGD2_HUMAN	Tigger.transposable.element-derived.protein.2	1	1	0	0.304762	U
Ab-APEX	Q9BSJ5	CQ080_HUMAN	Uncharacterized.protein.C17orf80	3	0	3	0.811166	U
Ab-APEX	E7ETU7	E7ETU7_HUMAN	39S.ribosomal.protein.L3,.mitochondrial	1	1	0	0.189333	P
Ab-APEX	Q9HCC0	MCCB_HUMAN	Methylcrotonoyl-CoA.carboxylase.beta.chain,.mitochondrial	4	4	0	0.156306	P
Ab-APEX	G8JLB6	G8JLB6_HUMAN	Heterogeneous.nuclear.ribonucleoprotein.H	2	1	1	0.516949	U
Ab-APEX	Q9BRJ2	RM45_HUMAN	39S.ribosomal.protein.L45,.mitochondrial	5	4	1	0.251634	P
Ab-APEX	P60842	IF4A1_HUMAN	Eukaryotic.initiation.factor.4A-I	3	3	0	0.100985	P
Ab-APEX	Q9NYF8	BCLF1_HUMAN	Bcl-2-associated.transcription.factor.1	1	0	1	0.966304	U
Ab-APEX	Q9P032	NDUF4_HUMAN	NADH.dehydrogenase.[ubiquinone].1.alpha.subcomplex.assembly.factor.4	1	0	1	0.525714	U
Ab-APEX	P55084	ECHB_HUMAN	Trifunctional.enzyme.subunit.beta,.mitochondrial	2	2	0	0.223629	P
Ab-APEX	Q8N5M1	ATPF2_HUMAN	ATP.synthase.mitochondrial.F1.complex.assembly.factor.2	2	2	0	0.262976	P
Ab-APEX	P54886	P5CS_HUMAN	Delta-1-pyrroline-5-carboxylate.synthase	4	4	0	0.221384	P
Ab-APEX	Q15031	SYLM_HUMAN	Probable.leucine--tRNA.ligase,.mitochondrial	6	6	0	0.16722	P
Ab-APEX	Q8NCN5	PDPR_HUMAN	Pyruvate.dehydrogenase.phosphatase.regulatory.subunit,.mitochondrial	3	3	0	0.0944255	F
Ab-APEX	P28838	AMPL_HUMAN	Cytosol.aminopeptidase	1	1	0	0.171484	P
Ab-APEX	Q9UI09	NDUAC_HUMAN	NADH.dehydrogenase.[ubiquinone].1.alpha.subcomplex.subunit.12	2	0	2	0.262069	P
Ab-APEX	P23368	MAOM_HUMAN	NAD-dependent.malic.enzyme,.mitochondrial	5	5	0	0.162671	P
Ab-APEX	E9PB61	E9PB61_HUMAN	THO.complex.subunit.4	1	0	1	0.655303	U
Ab-APEX	Q9UFN0	NPS3A_HUMAN	Protein.NipSnap.homolog.3A	1	1	0	0.157895	P
Ab-APEX	Q4J6C6	PPCEL_HUMAN	Prolyl.endopeptidase-like	2	2	0	0.19945	P
Ab-APEX	P42704	LPPRC_HUMAN	Leucine-rich.PPR.motif-containing.protein,.mitochondrial	18	16	2	0.135581	P
Ab-APEX	O60783	RT14_HUMAN	28S.ribosomal.protein.S14,.mitochondrial	1	1	0	0.125	P
Ab-APEX	Q5TDF0	Q5TDF0_HUMAN	Cancer-related.nucleoside-triphosphatase	1	1	0	0.179825	P
Ab-APEX	Q9H0N5	PHS2_HUMAN	Pterin-4-alpha-carbinolamine.dehydratase.2	1	1	0	0.361538	U
Ab-APEX	Q9P2R7	SUCB1_HUMAN	Succinate--CoA.ligase.[ADP-forming].subunit.beta,.mitochondrial	2	2	0	0.263499	P
Ab-APEX	O14949	QCR8_HUMAN	Cytochrome.b-c1.complex.subunit.8	1	1	0	0.256098	P
Ab-APEX	A2A274	A2A274_HUMAN	Aconitate.hydratase,.mitochondrial	3	3	0	0.192547	P
Ab-APEX	Q9P015	RM15_HUMAN	39S.ribosomal.protein.L15,.mitochondrial	2	1	1	0.27027	P
Ab-APEX	Q9Y490	TLN1_HUMAN	Talin-1	1	0	1	0.524203	U
Ab-APEX	Q02218	ODO1_HUMAN	2-oxoglutarate.dehydrogenase,.mitochondrial	5	2	3	0.132942	P
Ab-APEX	Q9UMX5	NENF_HUMAN	Neudesin	1	1	0	0.604651	U
Ab-APEX	Q9BU61	NDUF3_HUMAN	NADH.dehydrogenase.[ubiquinone].1.alpha.subcomplex.assembly.factor.3	2	1	1	0.326087	U
Ab-APEX	Q9H9B4	SFXN1_HUMAN	Sideroflexin-1	1	1	0	0.114907	P
Ab-APEX	P09429	HMGB1_HUMAN	High.mobility.group.protein.B1	1	0	1	0.897674	U
Ab-APEX	P82673	RT35_HUMAN	28S.ribosomal.protein.S35,.mitochondrial	2	0	2	0.594427	U
Ab-APEX	P82675	RT05_HUMAN	28S.ribosomal.protein.S5,.mitochondrial	1	1	0	0.446512	U
Ab-APEX	P40939	ECHA_HUMAN	Trifunctional.enzyme.subunit.alpha,.mitochondrial	5	5	0	0.167759	P
Ab-APEX	P82914	RT15_HUMAN	28S.ribosomal.protein.S15,.mitochondrial	1	1	0	0.529183	U
Ab-APEX	P49406	RM19_HUMAN	39S.ribosomal.protein.L19,.mitochondrial	1	1	0	0.386986	U
Ab-APEX	P31946	1433B_HUMAN	14-3-3.protein.beta/alpha	1	0	1	0.52439	U
Ab-APEX	Q96DA6	TIM14_HUMAN	Mitochondrial.import.inner.membrane.translocase.subunit.TIM14	2	2	0	0.275862	P
Ab-APEX	P61604	CH10_HUMAN	10.kDa.heat.shock.protein,.mitochondrial	3	2	1	0.303922	U
Ab-APEX	Q9Y276	BCS1_HUMAN	Mitochondrial.chaperone.BCS1	6	5	1	0.0883055	F
Ab-APEX	Q9Y375	CIA30_HUMAN	Complex.I.intermediate-associated.protein.30,.mitochondrial	2	2	0	0.247706	P
Ab-APEX	Q9H9J2	RM44_HUMAN	39S.ribosomal.protein.L44,.mitochondrial	1	1	0	0.334337	U
Ab-APEX	P00492	HPRT_HUMAN	Hypoxanthine-guanine.phosphoribosyltransferase	1	1	0	0.100917	P
Ab-APEX	Q9NZE8	RM35_HUMAN	39S.ribosomal.protein.L35,.mitochondrial	1	1	0	0.223404	P
Ab-APEX	Q10713	MPPA_HUMAN	Mitochondrial-processing.peptidase.subunit.alpha	3	2	1	0.146667	P
Ab-APEX	P48047	ATPO_HUMAN	ATP.synthase.subunit.O,.mitochondrial	5	5	0	0.197183	P
Ab-APEX	Q9UJZ1	STML2_HUMAN	Stomatin-like.protein.2,.mitochondrial	2	2	0	0.41573	U
Ab-APEX	P34741	SDC2_HUMAN	Syndecan-2	1	0	1	0.726368	U
Ab-APEX	P00367	DHE3_HUMAN	Glutamate.dehydrogenase.1,.mitochondrial	7	7	0	0.224014	P
Ab-APEX	P08670	VIME_HUMAN	Vimentin	6	0	6	0.817597	U
Ab-APEX	A8MUH2	A8MUH2_HUMAN	ATP.synthase-coupling.factor.6,.mitochondrial	1	0	1	0.504202	U
Ab-APEX	P31930	QCR1_HUMAN	Cytochrome.b-c1.complex.subunit.1,.mitochondrial	3	2	1	0.183333	P
Ab-APEX	Q16762	THTR_HUMAN	Thiosulfate.sulfurtransferase	2	1	1	0.262626	P
Ab-APEX	Q7Z6M4	MTEF4_HUMAN	Transcription.termination.factor.4,.mitochondrial	2	1	1	0.304462	U
Ab-APEX	Q8NFF5	FAD1_HUMAN	FAD.synthase	1	1	0	0.207836	P
Ab-APEX	O94925	GLSK_HUMAN	Glutaminase.kidney.isoform,.mitochondrial	6	6	0	0.313901	U
Ab-APEX	O75208	COQ9_HUMAN	Ubiquinone.biosynthesis.protein.COQ9,.mitochondrial	1	0	1	0.371069	U
Ab-APEX	Q9NWU1	OXSM_HUMAN	3-oxoacyl-[acyl-carrier-protein].synthase,.mitochondrial	1	1	0	0.169935	P
Ab-APEX	Q6PI78	TMM65_HUMAN	Transmembrane.protein.65	1	1	0	0.35	U
Ab-APEX	Q9Y3B7	RM11_HUMAN	39S.ribosomal.protein.L11,.mitochondrial	1	1	0	0.317708	U
Ab-APEX	Q9HA92	RSAD1_HUMAN	Radical.S-adenosyl.methionine.domain-containing.protein.1,.mitochondrial	1	1	0	0.196833	P
Ab-APEX	P21333	FLNA_HUMAN	Filamin-A	2	1	1	0.34303	U
Ab-APEX	Q9NZJ6	COQ3_HUMAN	Ubiquinone.biosynthesis.O-methyltransferase,.mitochondrial	1	1	0	0.132791	P
Ab-APEX	Q9BPW8	NIPS1_HUMAN	Protein.NipSnap.homolog.1	3	3	0	0.260563	P
Ab-APEX	Q9NUB1	ACS2L_HUMAN	Acetyl-coenzyme.A.synthetase.2-like,.mitochondrial	3	3	0	0.187228	P
Ab-APEX	Q99816	TS101_HUMAN	Tumor.susceptibility.gene.101.protein	1	1	0	0.517949	U
Ab-APEX	Q7KZF4	SND1_HUMAN	Staphylococcal.nuclease.domain-containing.protein.1	1	1	0	0.294505	P
Ab-APEX	P24752	THIL_HUMAN	Acetyl-CoA.acetyltransferase,.mitochondrial	7	6	1	0.140515	P
Ab-APEX	Q6YP21	KAT3_HUMAN	Kynurenine--oxoglutarate.transaminase.3	1	1	0	0.143172	P
Ab-APEX	Q02252	MMSA_HUMAN	Methylmalonate-semialdehyde.dehydrogenase.[acylating],.mitochondrial	1	1	0	0.13271	P
Ab-APEX	P27348	1433T_HUMAN	14-3-3.protein.theta	1	0	1	0.355102	U
Ab-APEX	Q14444	CAPR1_HUMAN	Caprin-1	1	0	1	0.885755	U
Ab-APEX	Q8IWL3	HSC20_HUMAN	Iron-sulfur.cluster.co-chaperone.protein.HscB,.mitochondrial	3	1	2	0.617021	U
Ab-APEX	P38159	RBMX_HUMAN	RNA-binding.motif.protein,.X.chromosome	6	0	6	0.86445	U
Ab-APEX	P42126	ECI1_HUMAN	Enoyl-CoA.delta.isomerase.1,.mitochondrial	1	1	0	0.241722	P
Ab-APEX	J3KNA0	J3KNA0_HUMAN	Mitochondrial.inner.membrane.protein.OXA1L	1	1	0	0.319192	U
Ab-APEX	O95139	NDUB6_HUMAN	NADH.dehydrogenase.[ubiquinone].1.beta.subcomplex.subunit.6	1	0	1	0.429688	U
Ab-APEX	Q9BYD6	RM01_HUMAN	39S.ribosomal.protein.L1,.mitochondrial	1	0	1	0.344615	U
Ab-APEX	Q9BYD2	RM09_HUMAN	39S.ribosomal.protein.L9,.mitochondrial	1	1	0	0.397004	U
Ab-APEX	Q9BYD1	RM13_HUMAN	39S.ribosomal.protein.L13,.mitochondrial	3	1	2	0.308989	U
Ab-APEX	Q9H300	PARL_HUMAN	Presenilins-associated.rhomboid-like.protein,.mitochondrial	1	0	1	0.126649	P
Ab-APEX	P23434	GCSH_HUMAN	Glycine.cleavage.system.H.protein,.mitochondrial	1	1	0	0.364162	U
Ab-APEX	Q9P0J6	RM36_HUMAN	39S.ribosomal.protein.L36,.mitochondrial	1	1	0	0.106796	P
Ab-APEX	Q5T9A4	ATD3B_HUMAN	ATPase.family.AAA.domain-containing.protein.3B	3	3	0	0.444444	U
Ab-APEX	Q9NQ50	RM40_HUMAN	39S.ribosomal.protein.L40,.mitochondrial	4	0	4	0.88835	U
Ab-APEX	Q9NSE4	SYIM_HUMAN	Isoleucine--tRNA.ligase,.mitochondrial	9	6	3	0.195652	P
Ab-APEX	P56556	NDUA6_HUMAN	NADH.dehydrogenase.[ubiquinone].1.alpha.subcomplex.subunit.6	1	1	0	0.175325	P
Ab-APEX	Q9NP92	RT30_HUMAN	39S.ribosomal.protein.S30,.mitochondrial	1	1	0	0.214123	P
Ab-APEX	Q53R41	FAKD1_HUMAN	FAST.kinase.domain-containing.protein.1,.mitochondrial	1	1	0	0.0755608	F
Ab-APEX	Q32P41	TRM5_HUMAN	tRNA	1	1	0	0.251473	P
Ab-APEX	P10809	CH60_HUMAN	60.kDa.heat.shock.protein,.mitochondrial	4	3	1	0.212914	P
Ab-APEX	C9JJ19	C9JJ19_HUMAN	28S.ribosomal.protein.S34,.mitochondrial	3	2	1	0.466667	U
Ab-APEX	O14874	BCKD_HUMAN	[3-methyl-2-oxobutanoate.dehydrogenase.[lipoamide]].kinase,.mitochondrial	3	2	1	0.271845	P
Ab-APEX	Q96ER9	CCD51_HUMAN	Coiled-coil.domain-containing.protein.51	1	0	1	0.506083	U
Ab-APEX	Q9Y2W1	TR150_HUMAN	Thyroid.hormone.receptor-associated.protein.3	2	0	2	0.975916	U
Ab-APEX	Q99766	ATP5S_HUMAN	ATP.synthase.subunit.s,.mitochondrial	3	3	0	0.0418605	F
Ab-APEX	Q96SZ6	CK5P1_HUMAN	CDK5.regulatory.subunit-associated.protein.1	1	1	0	0.259567	P
Ab-APEX	Q16543	CDC37_HUMAN	Hsp90.co-chaperone.Cdc37	1	0	1	0.634921	U
Ab-APEX	O95182	NDUA7_HUMAN	NADH.dehydrogenase.[ubiquinone].1.alpha.subcomplex.subunit.7	2	0	2	0.858407	U
Ab-APEX	Q9HBH1	DEFM_HUMAN	Peptide.deformylase,.mitochondrial	1	1	0	0.407407	U
Ab-APEX	Q9P0M9	RM27_HUMAN	39S.ribosomal.protein.L27,.mitochondrial	2	2	0	0.398649	U
Ab-APEX	Q99497	PARK7_HUMAN	Protein/nucleic.acid.deglycase.DJ-1	1	1	0	0.195767	P
Ab-APEX	P08238	HS90B_HUMAN	Heat.shock.protein.HSP.90-beta	4	2	2	0.428177	U
Ab-APEX	O43314	VIP2_HUMAN	Inositol.hexakisphosphate.and.diphosphoinositol-pentakisphosphate.kinase.2	1	1	0	0.444087	U
Ab-APEX	P62820	RAB1A_HUMAN	Ras-related.protein.Rab-1A	1	1	0	0.268293	P
Ab-APEX	Q13405	RM49_HUMAN	39S.ribosomal.protein.L49,.mitochondrial	2	1	1	0.361446	U
Ab-APEX	P50213	IDH3A_HUMAN	Isocitrate.dehydrogenase.[NAD].subunit.alpha,.mitochondrial	2	2	0	0.155738	P
Ab-APEX	Q15119	PDK2_HUMAN	[Pyruvate.dehydrogenase	2	2	0	0.17199	P
Ab-APEX	Q15118	PDK1_HUMAN	[Pyruvate.dehydrogenase	5	4	1	0.245413	P
Ab-APEX	P51991	ROA3_HUMAN	Heterogeneous.nuclear.ribonucleoprotein.A3	3	1	2	0.690476	U
Ab-APEX	Q9Y4W6	AFG32_HUMAN	AFG3-like.protein.2	6	6	0	0.217064	P
Ab-APEX	Q9NX20	RM16_HUMAN	39S.ribosomal.protein.L16,.mitochondrial	2	2	0	0.334661	U
Ab-APEX	Q9P2J9	PDP2_HUMAN	[Pyruvate.dehydrogenase.[acetyl-transferring]]-phosphatase.2,.mitochondrial	1	0	1	0.117202	P
Ab-APEX	Q96FV9	THOC1_HUMAN	THO.complex.subunit.1	1	1	0	0.467275	U
Ab-APEX	Q9H845	ACAD9_HUMAN	Acyl-CoA.dehydrogenase.family.member.9,.mitochondrial	1	1	0	0.167472	P
Ab-APEX	P78540	ARGI2_HUMAN	Arginase-2,.mitochondrial	1	1	0	0.186441	P
Ab-APEX	P49753	ACOT2_HUMAN	Acyl-coenzyme.A.thioesterase.2,.mitochondrial	3	3	0	0.198758	P
Ab-APEX	O75489	NDUS3_HUMAN	NADH.dehydrogenase.[ubiquinone].iron-sulfur.protein.3,.mitochondrial	4	3	1	0.170455	P
Ab-APEX	P14324	FPPS_HUMAN	Farnesyl.pyrophosphate.synthase	1	1	0	0.097852	F
Ab-APEX	P49590	SYHM_HUMAN	Probable.histidine--tRNA.ligase,.mitochondrial	1	1	0	0.175889	P
Ab-APEX	Q7L592	NDUF7_HUMAN	Protein.arginine.methyltransferase.NDUFAF7,.mitochondrial	1	1	0	0.117914	P
Ab-APEX	O60664	PLIN3_HUMAN	Perilipin-3	1	0	1	0.730415	U
Ab-APEX	Q96E29	MTEF3_HUMAN	Transcription.termination.factor.3,.mitochondrial	1	1	0	0.235012	P
Ab-APEX	P46060	RAGP1_HUMAN	Ran.GTPase-activating.protein.1	1	0	1	0.379898	U
Ab-APEX	O75964	ATP5L_HUMAN	ATP.synthase.subunit.g,.mitochondrial	1	1	0	0.0582524	F
Ab-APEX	Q96A35	RM24_HUMAN	39S.ribosomal.protein.L24,.mitochondrial	3	1	2	0.398148	U
Ab-APEX	P42765	THIM_HUMAN	3-ketoacyl-CoA.thiolase,.mitochondrial	1	1	0	0.141058	P
Ab-APEX	Q96GW9	SYMM_HUMAN	Methionine--tRNA.ligase,.mitochondrial	2	2	0	0.15683	P
Ab-APEX	F5H5P2	F5H5P2_HUMAN	2-oxoisovalerate.dehydrogenase.subunit.alpha	8	5	3	0.415449	U
Ab-APEX	P68371	TBB4B_HUMAN	Tubulin.beta-4B.chain	1	1	0	0.177528	P
Ab-APEX	P67775	PP2AA_HUMAN	Serine/threonine-protein.phosphatase.2A.catalytic.subunit.alpha.isoform	1	1	0	0.200647	P
Ab-APEX	Q92665	RT31_HUMAN	28S.ribosomal.protein.S31,.mitochondrial	4	1	3	0.592405	U
Ab-APEX	B4DLN1	B4DLN1_HUMAN	cDNA.FLJ60124,.highly.similar.to.Mitochondrial.dicarboxylate.carrier	1	1	0	0.165158	P
Ab-APEX	Q6YN16	HSDL2_HUMAN	Hydroxysteroid.dehydrogenase-like.protein.2	3	2	1	0.239234	P
Ab-APEX	Q8IYB8	SUV3_HUMAN	ATP-dependent.RNA.helicase.SUPV3L1,.mitochondrial	2	2	0	0.25827	P
Ab-APEX	P53597	SUCA_HUMAN	Succinate--CoA.ligase.[ADP/GDP-forming].subunit.alpha,.mitochondrial	2	2	0	0.239884	P
Ab-APEX	Q86YH6	DLP1_HUMAN	Decaprenyl-diphosphate.synthase.subunit.2	1	1	0	0.197995	P
Ab-APEX	Q6PI48	SYDM_HUMAN	Aspartate--tRNA.ligase,.mitochondrial	4	4	0	0.215504	P
Ab-APEX	P23378	GCSP_HUMAN	Glycine.dehydrogenase	2	2	0	0.146078	P
Ab-APEX	Q9BQP7	MGME1_HUMAN	Mitochondrial.genome.maintenance.exonuclease.1	5	2	3	0.459302	U
Ab-APEX	Q96HY7	DHTK1_HUMAN	Probable.2-oxoglutarate.dehydrogenase.E1.component.DHKTD1,.mitochondrial	5	4	1	0.218716	P
Ab-APEX	P51149	RAB7A_HUMAN	Ras-related.protein.Rab-7a	1	1	0	0.173913	P
Ab-APEX	P05165	PCCA_HUMAN	Propionyl-CoA.carboxylase.alpha.chain,.mitochondrial	1	1	0	0.0975275	F
Ab-APEX	Q9GZT8	NIF3L_HUMAN	NIF3-like.protein.1	1	1	0	0.0954907	F
Ab-APEX	Q5VWZ2	LYPL1_HUMAN	Lysophospholipase-like.protein.1	1	1	0	0.0886076	F
Ab-APEX	P51398	RT29_HUMAN	28S.ribosomal.protein.S29,.mitochondrial	3	3	0	0.193467	P
Ab-APEX	E9PK25	E9PK25_HUMAN	Cofilin-1	1	1	0	0.289216	P
Ab-APEX	P11940	PABP1_HUMAN	Polyadenylate-binding.protein.1	1	0	1	0.539308	U
Ab-APEX	Q9UHC1	MLH3_HUMAN	DNA.mismatch.repair.protein.Mlh3	1	0	1	0.510668	U
Ab-APEX	Q6P161	RM54_HUMAN	39S.ribosomal.protein.L54,.mitochondrial	1	0	1	0.442029	U
Ab-APEX	Q9BW92	SYTM_HUMAN	Threonine--tRNA.ligase,.mitochondrial	3	3	0	0.16156	P
Ab-APEX	O14561	ACPM_HUMAN	Acyl.carrier.protein,.mitochondrial	3	2	1	0.294872	P
Ab-APEX	P38117	ETFB_HUMAN	Electron.transfer.flavoprotein.subunit.beta	2	2	0	0.172549	P
Ab-APEX	C9JLB7	C9JLB7_HUMAN	Oxidoreductase.NAD-binding.domain-containing.protein.1	1	1	0	0.172727	P
Ab-APEX	Q9UDR5	AASS_HUMAN	Alpha-aminoadipic.semialdehyde.synthase,.mitochondrial	2	2	0	0.0907127	F
Ab-APEX	P40926	MDHM_HUMAN	Malate.dehydrogenase,.mitochondrial	3	3	0	0.215976	P
Ab-APEX	P82909	RT36_HUMAN	28S.ribosomal.protein.S36,.mitochondrial	1	0	1	0.990291	U
Ab-APEX	P19338	NUCL_HUMAN	Nucleolin	1	0	1	0.853521	U
Ab-APEX	P16104	H2AX_HUMAN	Histone.H2AX	1	0	1	0.391608	U
Ab-APEX	Q00325	MPCP_HUMAN	Phosphate.carrier.protein,.mitochondrial	1	1	0	0.20442	P
Ab-APEX	O00411	RPOM_HUMAN	DNA-directed.RNA.polymerase,.mitochondrial	3	3	0	0.352033	U
Ab-APEX	P63244	RACK1_HUMAN	Receptor.of.activated.protein.C.kinase.1	1	1	0	0.0977918	F
Ab-APEX	Q7L0Y3	TM10C_HUMAN	tRNA.methyltransferase.10.homolog.C	3	2	1	0.33995	U
Ab-APEX	Q9Y265	RUVB1_HUMAN	RuvB-like.1	1	1	0	0.25	P
Ab-APEX	Q9H0R6	GATA_HUMAN	Glutamyl-tRNA(Gln).amidotransferase.subunit.A,.mitochondrial	1	1	0	0.172348	P
Ab-APEX	P13797	PLST_HUMAN	Plastin-3	2	2	0	0.187302	P
Ab-APEX	Q08211	DHX9_HUMAN	ATP-dependent.RNA.helicase.A	1	0	1	0.307874	U
Ab-APEX	Q8N4T8	CBR4_HUMAN	Carbonyl.reductase.family.member.4	1	0	1	0.135021	P
Ab-APEX	P47813	IF1AX_HUMAN	Eukaryotic.translation.initiation.factor.1A,.X-chromosomal	1	0	1	0.493056	U
Ab-APEX	Q01518	CAP1_HUMAN	Adenylyl.cyclase-associated.protein.1	1	0	1	0.366316	U
Ab-APEX	O75521	ECI2_HUMAN	Enoyl-CoA.delta.isomerase.2,.mitochondrial	3	3	0	0.258883	P
Ab-APEX	Q4G176	ACSF3_HUMAN	Acyl-CoA.synthetase.family.member.3,.mitochondrial	1	1	0	0.135417	P
Ab-APEX	Q9NYY8	FAKD2_HUMAN	FAST.kinase.domain-containing.protein.2,.mitochondrial	2	2	0	0.149296	P
Ab-APEX	P35270	SPRE_HUMAN	Sepiapterin.reductase	2	1	1	0.448276	U
Ab-APEX	Q9Y230	RUVB2_HUMAN	RuvB-like.2	1	0	1	0.228942	P
Ab-APEX	Q16891	MIC60_HUMAN	MICOS.complex.subunit.MIC60	1	0	1	0.529024	U
Ab-APEX	Q92947	GCDH_HUMAN	Glutaryl-CoA.dehydrogenase,.mitochondrial	2	1	1	0.221461	P
Ab-APEX	Q92945	FUBP2_HUMAN	Far.upstream.element-binding.protein.2	1	0	1	0.773558	U
Ab-APEX	Q5TEU4	NDUF5_HUMAN	Arginine-hydroxylase.NDUFAF5,.mitochondrial	2	2	0	0.292754	P
Ab-APEX	Q9BX68	HINT2_HUMAN	Histidine.triad.nucleotide-binding.protein.2,.mitochondrial	1	1	0	0.380368	U
Ab-APEX	O43772	MCAT_HUMAN	Mitochondrial.carnitine/acylcarnitine.carrier.protein	1	0	1	0.146179	P
Ab-APEX	Q99797	MIPEP_HUMAN	Mitochondrial.intermediate.peptidase	4	4	0	0.210379	P
Ab-APEX	P12277	KCRB_HUMAN	Creatine.kinase.B-type	1	1	0	0.249344	P
Ab-APEX	Q9HD34	LYRM4_HUMAN	LYR.motif-containing.protein.4	1	1	0	0.241758	P
Ab-APEX	Q6P1X6	CH082_HUMAN	UPF0598.protein.C8orf82	1	1	0	0.236111	P
Ab-APEX	Q15286	RAB35_HUMAN	Ras-related.protein.Rab-35	1	1	0	0.218905	P
Ab-APEX	A3KMH1	VWA8_HUMAN	von.Willebrand.factor.A.domain-containing.protein.8	3	3	0	0.258793	P
Ab-APEX	Q9BSH5	HDHD3_HUMAN	Haloacid.dehalogenase-like.hydrolase.domain-containing.protein.3	1	1	0	0.0876494	F
Ab-APEX	Q9BSH4	TACO1_HUMAN	Translational.activator.of.cytochrome.c.oxidase.1	1	0	1	0.508418	U
Ab-APEX	P13804	ETFA_HUMAN	Electron.transfer.flavoprotein.subunit.alpha,.mitochondrial	3	3	0	0.183183	P
Ab-APEX	Q9BYT8	NEUL_HUMAN	Neurolysin,.mitochondrial	2	2	0	0.161932	P
Ab-APEX	Q9HAV7	GRPE1_HUMAN	GrpE.protein.homolog.1,.mitochondrial	2	2	0	0.502304	U
Ab-APEX	P23786	CPT2_HUMAN	Carnitine.O-palmitoyltransferase.2,.mitochondrial	3	2	1	0.279635	P
Ab-APEX	Q99807	COQ7_HUMAN	5-demethoxyubiquinone.hydroxylase,.mitochondrial	1	0	1	0.308756	U
Ab-APEX	P50402	EMD_HUMAN	Emerin	1	0	1	0.767717	U
Ab-APEX	Q16629	SRSF7_HUMAN	Serine/arginine-rich.splicing.factor.7	1	1	0	0.794118	U
Ab-APEX	O94913	PCF11_HUMAN	Pre-mRNA.cleavage.complex.2.protein.Pcf11	1	1	0	0.818006	U
Ab-APEX	Q96I51	RCC1L_HUMAN	RCC1-like.G.exchanging.factor-like.protein	2	1	1	0.260776	P
Ab-APEX	Q96I59	SYNM_HUMAN	Probable.asparagine--tRNA.ligase,.mitochondrial	1	1	0	0.236897	P
Ab-APEX	Q9BYC8	RM32_HUMAN	39S.ribosomal.protein.L32,.mitochondrial	1	1	0	0.478723	U
Ab-APEX	P61081	UBC12_HUMAN	NEDD8-conjugating.enzyme.Ubc12	1	1	0	0.349727	U
Ab-APEX	Q9BYC2	SCOT2_HUMAN	Succinyl-CoA:3-ketoacid.coenzyme.A.transferase.2,.mitochondrial	1	1	0	0.125725	P
Ab-APEX	Q9NPE2	NGRN_HUMAN	Neugrin	1	0	1	0.725086	U
Ab-APEX	O00217	NDUS8_HUMAN	NADH.dehydrogenase.[ubiquinone].iron-sulfur.protein.8,.mitochondrial	1	1	0	0.452381	U
Ab-APEX	Q9HC36	MRM3_HUMAN	rRNA.methyltransferase.3,.mitochondrial	3	1	2	0.27381	P
Ab-APEX	Q5T440	CAF17_HUMAN	Putative.transferase.CAF17,.mitochondrial	1	1	0	0.210674	P
Ab-APEX	J3KQY1	J3KQY1_HUMAN	39S.ribosomal.protein.L22,.mitochondrial	4	4	0	0.142241	P
Ab-APEX	Q14974	IMB1_HUMAN	Importin.subunit.beta-1	1	1	0	0.170091	P
Ab-APEX	Q9BUB7	TMM70_HUMAN	Transmembrane.protein.70,.mitochondrial	1	1	0	0.25	P
Ab-APEX	O43678	NDUA2_HUMAN	NADH.dehydrogenase.[ubiquinone].1.alpha.subcomplex.subunit.2	1	1	0	0.121212	P
Ab-APEX	P14927	QCR7_HUMAN	Cytochrome.b-c1.complex.subunit.7	3	2	1	0.243243	P
Ab-APEX	Q07666	KHDR1_HUMAN	KH.domain-containing,.RNA-binding,.signal.transduction-associated.protein.1	1	0	1	0.790068	U
Ab-APEX	P14923	PLAK_HUMAN	Junction.plakoglobin	1	1	0	0.214765	P
Ab-APEX	P03928	ATP8_HUMAN	ATP.synthase.protein.8	1	0	1	0.720588	U
Ab-APEX	P36776	LONM_HUMAN	Lon.protease.homolog,.mitochondrial	8	7	1	0.258603	P
Ab-APEX	P07954	FUMH_HUMAN	Fumarate.hydratase,.mitochondrial	4	4	0	0.196078	P
Ab-APEX	P23526	SAHH_HUMAN	Adenosylhomocysteinase	1	1	0	0.0671296	F
Ab-APEX	Q5JTZ9	SYAM_HUMAN	Alanine--tRNA.ligase,.mitochondrial	3	3	0	0.284264	P
Ab-APEX	P09874	PARP1_HUMAN	Poly.[ADP-ribose].polymerase.1	2	2	0	0.443787	U
Ab-APEX	Q7Z4G4	TRM11_HUMAN	tRNA	1	1	0	0.183585	P
Ab-APEX	Q9Y606	TRUA_HUMAN	tRNA.pseudouridine.synthase.A	1	1	0	0.29274	P
Ab-APEX	Q6P1L8	RM14_HUMAN	39S.ribosomal.protein.L14,.mitochondrial	1	1	0	0.0827586	F
Ab-APEX	Q96CB9	NSUN4_HUMAN	5-methylcytosine.rRNA.methyltransferase.NSUN4	1	1	0	0.119792	P
Ab-APEX	Q6NUK1	SCMC1_HUMAN	Calcium-binding.mitochondrial.carrier.protein.SCaMC-1	1	1	0	0.134172	P
Ab-APEX	Q9NVA1	UQCC1_HUMAN	Ubiquinol-cytochrome-c.reductase.complex.assembly.factor.1	1	0	1	0.280936	P
Ab-APEX	P82650	RT22_HUMAN	28S.ribosomal.protein.S22,.mitochondrial	4	3	1	0.344444	U
Ab-APEX	Q00688	FKBP3_HUMAN	Peptidyl-prolyl.cis-trans.isomerase.FKBP3	1	1	0	0.40625	U
Ab-APEX	P29322	EPHA8_HUMAN	Ephrin.type-A.receptor.8	1	1	0	0.204975	P
Ab-APEX	Q969Z0	FAKD4_HUMAN	FAST.kinase.domain-containing.protein.4	2	1	1	0.245642	P
Ab-APEX	Q15717	ELAV1_HUMAN	ELAV-like.protein.1	1	0	1	0.236196	P
Ab-APEX	Q5T5H1	Q5T5H1_HUMAN	Alpha-endosulfine	2	1	1	0.540107	U
Ab-APEX	Q6PML9	ZNT9_HUMAN	Zinc.transporter.9	2	1	1	0.292254	P
Ab-APEX	Q53S48	Q53S48_HUMAN	STON1-GTF2A1L.readthrough	1	0	1	0.5	U
Ab-APEX	Q96BW9	TAM41_HUMAN	Phosphatidate.cytidylyltransferase,.mitochondrial	1	1	0	0.154867	P
Ab-APEX	G3XAE9	G3XAE9_HUMAN	KIAA0423,.isoform.CRA_a	1	0	1	0.523971	U
Ab-APEX	P09622	DLDH_HUMAN	Dihydrolipoyl.dehydrogenase,.mitochondrial	3	3	0	0.10609	P
Ab-APEX	Q9H2W6	RM46_HUMAN	39S.ribosomal.protein.L46,.mitochondrial	4	3	1	0.494624	U
Ab-APEX	A4D1E9	GTPBA_HUMAN	GTP-binding.protein.10	1	1	0	0.25323	P
Ab-APEX	Q8NC51	PAIRB_HUMAN	Plasminogen.activator.inhibitor.1.RNA-binding.protein	1	0	1	0.958333	U
Ab-APEX	O15355	PPM1G_HUMAN	Protein.phosphatase.1G	1	0	1	0.576923	U
Ab-APEX	Q9UKY7	CDV3_HUMAN	Protein.CDV3.homolog	2	0	2	0.996124	U
Ab-APEX	P46777	RL5_HUMAN	60S.ribosomal.protein.L5	1	0	1	0.377104	U
Ab-APEX	Q96EH3	MASU1_HUMAN	Mitochondrial.assembly.of.ribosomal.large.subunit.protein.1	1	1	0	0.260684	P
Ab-APEX	Q9BQ69	MACD1_HUMAN	O-acetyl-ADP-ribose.deacetylase.MACROD1	4	4	0	0.301538	U
Ab-APEX	Q6IAA8	LTOR1_HUMAN	Ragulator.complex.protein.LAMTOR1	1	0	1	0.720497	U
Ab-APEX	O60716	CTND1_HUMAN	Catenin.delta-1	1	0	1	0.573347	U
Ab-APEX	A0PJW6	TM223_HUMAN	Transmembrane.protein.223	1	0	1	0.039604	F
Ab-APEX	P15954	COX7C_HUMAN	Cytochrome.c.oxidase.subunit.7C,.mitochondrial	1	0	1	0.301587	U
Ab-APEX	Q96A26	F162A_HUMAN	Protein.FAM162A	1	0	1	0.571429	U
Ab-APEX	P06576	ATPB_HUMAN	ATP.synthase.subunit.beta,.mitochondrial	8	8	0	0.200378	P
Ab-APEX	Q9NTG7	SIR3_HUMAN	NAD-dependent.protein.deacetylase.sirtuin-3,.mitochondrial	1	1	0	0.275689	P
Ab-APEX	Q08257	QOR_HUMAN	Quinone.oxidoreductase	1	1	0	0.0547112	F
Ab-APEX	Q16740	CLPP_HUMAN	ATP-dependent.Clp.protease.proteolytic.subunit,.mitochondrial	1	1	0	0.33213	U
Ab-APEX	P84103	SRSF3_HUMAN	Serine/arginine-rich.splicing.factor.3	1	1	0	0.72561	U
Ab-APEX	B5MDF5	B5MDF5_HUMAN	GTP-binding.nuclear.protein.Ran	1	1	0	0.111588	P
Ab-APEX	O75879	GATB_HUMAN	Glutamyl-tRNA(Gln).amidotransferase.subunit.B,.mitochondrial	2	2	0	0.294434	P
Ab-APEX	Q3SY69	AL1L2_HUMAN	Mitochondrial.10-formyltetrahydrofolate.dehydrogenase	5	4	1	0.124594	P
BioSITe	Q16658	FSCN1_HUMAN	Fascin	1	1	0	0.223124	P
BioSITe	P68363	TBA1B_HUMAN	Tubulin.alpha-1B.chain	8	6	2	0.150776	P
BioSITe	Q15942	ZYX_HUMAN	Zyxin	2	0	2	0.701049	U
BioSITe	Q9Y3U8	RL36_HUMAN	60S.ribosomal.protein.L36	1	0	1	0.771429	U
BioSITe	O00629	IMA3_HUMAN	Importin.subunit.alpha-3	1	0	1	0.264875	P
BioSITe	P40227	TCPZ_HUMAN	T-complex.protein.1.subunit.zeta	1	1	0	0.129944	P
BioSITe	Q9HB71	CYBP_HUMAN	Calcyclin-binding.protein	4	1	3	0.600877	U
BioSITe	P13693	TCTP_HUMAN	Translationally-controlled.tumor.protein	1	1	0	0.267442	P
BioSITe	O00148	DX39A_HUMAN	ATP-dependent.RNA.helicase.DDX39A	1	0	1	0.166276	P
BioSITe	Q13057	COASY_HUMAN	Bifunctional.coenzyme.A.synthase	1	0	1	0.184397	P
BioSITe	P23468	PTPRD_HUMAN	Receptor-type.tyrosine-protein.phosphatase.delta	1	0	1	0.245816	P
BioSITe	Q9Y4C2	TCAF1_HUMAN	TRPM8.channel-associated.factor.1	1	1	0	0.0673181	F
BioSITe	P62753	RS6_HUMAN	40S.ribosomal.protein.S6	1	0	1	0.586345	U
BioSITe	P62750	RL23A_HUMAN	60S.ribosomal.protein.L23a	3	3	0	0.467949	U
BioSITe	P18031	PTN1_HUMAN	Tyrosine-protein.phosphatase.non-receptor.type.1	1	0	1	0.388506	U
BioSITe	P04075	ALDOA_HUMAN	Fructose-bisphosphate.aldolase.A	1	0	1	0.228022	P
BioSITe	P48643	TCPE_HUMAN	T-complex.protein.1.subunit.epsilon	1	0	1	0.214418	P
BioSITe	P84077	ARF1_HUMAN	ADP-ribosylation.factor.1	1	1	0	0.121547	P
BioSITe	Q9UQB8	BAIP2_HUMAN	Brain-specific.angiogenesis.inhibitor.1-associated.protein.2	1	0	1	0.672101	U
BioSITe	Q4G0F5	VP26B_HUMAN	Vacuolar.protein.sorting-associated.protein.26B	1	1	0	0.181548	P
BioSITe	P20073	ANXA7_HUMAN	Annexin.A7	2	1	1	0.497951	U
BioSITe	Q14247	SRC8_HUMAN	Src.substrate.cortactin	13	1	12	0.874545	U
BioSITe	Q14244	MAP7_HUMAN	Ensconsin	1	0	1	0.991989	U
BioSITe	Q5JSH3	WDR44_HUMAN	WD.repeat-containing.protein.44	2	0	2	0.624315	U
BioSITe	O95429	BAG4_HUMAN	BAG.family.molecular.chaperone.regulator.4	2	0	2	0.908096	U
BioSITe	Q9NZN8	CNOT2_HUMAN	CCR4-NOT.transcription.complex.subunit.2	3	0	3	0.640741	U
BioSITe	Q8WU90	ZC3HF_HUMAN	Zinc.finger.CCCH.domain-containing.protein.15	2	0	2	0.833333	U
BioSITe	Q9NXR7	BABA2_HUMAN	BRISC.and.BRCA1-A.complex.member.2	1	1	0	0.0652742	F
BioSITe	Q96AE4	FUBP1_HUMAN	Far.upstream.element-binding.protein.1	8	0	8	0.833851	U
BioSITe	Q9UHB9	SRP68_HUMAN	Signal.recognition.particle.subunit.SRP68	1	1	0	0.425837	U
BioSITe	Q8N8S7	ENAH_HUMAN	Protein.enabled.homolog	2	1	1	0.822335	U
BioSITe	P46108	CRK_HUMAN	Adapter.molecule.crk	1	1	0	0.496711	U
BioSITe	P30041	PRDX6_HUMAN	Peroxiredoxin-6	1	1	0	0.183036	P
BioSITe	P07910	HNRPC_HUMAN	Heterogeneous.nuclear.ribonucleoproteins.C1/C2	2	0	2	0.751634	U
BioSITe	P41252	SYIC_HUMAN	Isoleucine--tRNA.ligase,.cytoplasmic	5	4	1	0.0990491	F
BioSITe	P61981	1433G_HUMAN	14-3-3.protein.gamma	2	2	0	0.437247	U
BioSITe	Q99733	NP1L4_HUMAN	Nucleosome.assembly.protein.1-like.4	1	1	0	0.549333	U
BioSITe	P51858	HDGF_HUMAN	Hepatoma-derived.growth.factor	2	1	1	0.775	U
BioSITe	Q13838	DX39B_HUMAN	Spliceosome.RNA.helicase.DDX39B	1	0	1	0.189252	P
BioSITe	O75351	VPS4B_HUMAN	Vacuolar.protein.sorting-associated.protein.4B	1	1	0	0.416667	U
BioSITe	Q9UBB4	ATX10_HUMAN	Ataxin-10	1	1	0	0.187368	P
BioSITe	P40222	TXLNA_HUMAN	Alpha-taxilin	1	0	1	0.998168	U
BioSITe	Q9NP79	VTA1_HUMAN	Vacuolar.protein.sorting-associated.protein.VTA1.homolog	2	2	0	0.368078	U
BioSITe	Q9Y696	CLIC4_HUMAN	Chloride.intracellular.channel.protein.4	1	1	0	0.300395	U
BioSITe	Q15758	AAAT_HUMAN	Neutral.amino.acid.transporter.B(0)	2	1	1	0.201479	P
BioSITe	P33240	CSTF2_HUMAN	Cleavage.stimulation.factor.subunit.2	1	0	1	0.805893	U
BioSITe	P78347	GTF2I_HUMAN	General.transcription.factor.II-I	1	1	0	0.410822	U
BioSITe	P05388	RLA0_HUMAN	60S.acidic.ribosomal.protein.P0	1	1	0	0.182965	P
BioSITe	P62979	RS27A_HUMAN	Ubiquitin-40S.ribosomal.protein.S27a	2	1	1	0.538462	U
BioSITe	Q04323	UBXN1_HUMAN	UBX.domain-containing.protein.1	1	0	1	0.767677	U
BioSITe	P54727	RD23B_HUMAN	UV.excision.repair.protein.RAD23.homolog.B	1	1	0	0.687042	U
BioSITe	P54725	RD23A_HUMAN	UV.excision.repair.protein.RAD23.homolog.A	1	1	0	0.674931	U
BioSITe	P07355	ANXA2_HUMAN	Annexin.A2	4	3	1	0.144543	P
BioSITe	A0A0A6YYJ8	A0A0A6YYJ8_HUMAN	Putative.RNA-binding.protein.Luc7-like.2	2	1	1	0.591703	U
BioSITe	P52272	HNRPM_HUMAN	Heterogeneous.nuclear.ribonucleoprotein.M	1	0	1	0.750685	U
BioSITe	Q15008	PSMD6_HUMAN	26S.proteasome.non-ATPase.regulatory.subunit.6	3	3	0	0.200514	P
BioSITe	P67809	YBOX1_HUMAN	Nuclease-sensitive.element-binding.protein.1	6	0	6	0.814815	U
BioSITe	Q9H444	CHM4B_HUMAN	Charged.multivesicular.body.protein.4b	1	1	0	0.910714	U
BioSITe	Q15149	PLEC_HUMAN	Plectin	4	2	2	0.552306	U
BioSITe	O00762	UBE2C_HUMAN	Ubiquitin-conjugating.enzyme.E2.C	1	1	0	0.312849	U
BioSITe	Q9UHI6	DDX20_HUMAN	Probable.ATP-dependent.RNA.helicase.DDX20	1	1	0	0.367718	U
BioSITe	P46821	MAP1B_HUMAN	Microtubule-associated.protein.1B	18	0	18	0.784441	U
BioSITe	P25789	PSA4_HUMAN	Proteasome.subunit.alpha.type-4	1	1	0	0.295019	P
BioSITe	O15397	IPO8_HUMAN	Importin-8	1	1	0	0.11379	P
BioSITe	Q15365	PCBP1_HUMAN	Poly(rC)-binding.protein.1	1	0	1	0.342697	U
BioSITe	B5ME19	EIFCL_HUMAN	Eukaryotic.translation.initiation.factor.3.subunit.C-like.protein	3	0	3	0.459519	U
BioSITe	Q9UMS4	PRP19_HUMAN	Pre-mRNA-processing.factor.19	1	1	0	0.236111	P
BioSITe	Q12846	STX4_HUMAN	Syntaxin-4	1	0	1	0.622896	U
BioSITe	O60343	TBCD4_HUMAN	TBC1.domain.family.member.4	1	1	0	0.560092	U
BioSITe	Q12840	KIF5A_HUMAN	Kinesin.heavy.chain.isoform.5A	1	0	1	0.682171	U
BioSITe	P0DP24	CALM2_HUMAN	Calmodulin-2	2	2	0	0.637584	U
BioSITe	P31943	HNRH1_HUMAN	Heterogeneous.nuclear.ribonucleoprotein.H	8	1	7	0.492205	U
BioSITe	O75431	MTX2_HUMAN	Metaxin-2	1	1	0	0.110266	P
BioSITe	O75436	VP26A_HUMAN	Vacuolar.protein.sorting-associated.protein.26A	1	1	0	0.165138	P
BioSITe	P23921	RIR1_HUMAN	Ribonucleoside-diphosphate.reductase.large.subunit	2	2	0	0.116162	P
BioSITe	O75821	EIF3G_HUMAN	Eukaryotic.translation.initiation.factor.3.subunit.G	2	0	2	0.759375	U
BioSITe	Q9Y5P4	C43BP_HUMAN	Collagen.type.IV.alpha-3-binding.protein	1	1	0	0.418269	U
BioSITe	P43034	LIS1_HUMAN	Platelet-activating.factor.acetylhydrolase.IB.subunit.alpha	1	1	0	0.285366	P
BioSITe	P08621	RU17_HUMAN	U1.small.nuclear.ribonucleoprotein.70.kDa	1	0	1	0.846682	U
BioSITe	P09651	ROA1_HUMAN	Heterogeneous.nuclear.ribonucleoprotein.A1	9	2	7	0.69086	U
BioSITe	Q9NZW5	MPP6_HUMAN	MAGUK.p55.subfamily.member.6	2	2	0	0.192593	P
BioSITe	Q96CS3	FAF2_HUMAN	FAS-associated.factor.2	5	4	1	0.426966	U
BioSITe	Q05682	CALD1_HUMAN	Caldesmon	1	0	1	0.998739	U
BioSITe	Q5VV42	CDKAL_HUMAN	Threonylcarbamoyladenosine.tRNA.methylthiotransferase	1	0	1	0.295337	P
BioSITe	P62805	H4_HUMAN	Histone.H4	2	2	0	0.368932	U
BioSITe	O60610	DIAP1_HUMAN	Protein.diaphanous.homolog.1	1	0	1	0.625786	U
BioSITe	P67936	TPM4_HUMAN	Tropomyosin.alpha-4.chain	1	0	1	0.983871	U
BioSITe	P68104	EF1A1_HUMAN	Elongation.factor.1-alpha.1	7	7	0	0.28355	P
BioSITe	P62191	PRS4_HUMAN	26S.proteasome.regulatory.subunit.4	1	0	1	0.393182	U
BioSITe	P62195	PRS8_HUMAN	26S.proteasome.regulatory.subunit.8	1	1	0	0.29803	P
BioSITe	O14980	XPO1_HUMAN	Exportin-1	1	1	0	0.0952381	F
BioSITe	Q9Y5K5	UCHL5_HUMAN	Ubiquitin.carboxyl-terminal.hydrolase.isozyme.L5	1	1	0	0.264438	P
BioSITe	Q9Y450	HBS1L_HUMAN	HBS1-like.protein	3	1	2	0.361111	U
BioSITe	P07197	NFM_HUMAN	Neurofilament.medium.polypeptide	3	2	1	0.876638	U
BioSITe	P11142	HSP7C_HUMAN	Heat.shock.cognate.71.kDa.protein	5	3	2	0.369969	U
BioSITe	P02686	MBP_HUMAN	Myelin.basic.protein	1	1	0	0.996711	U
BioSITe	P07196	NFL_HUMAN	Neurofilament.light.polypeptide	2	1	1	0.813996	U
BioSITe	P12268	IMDH2_HUMAN	Inosine-5'-monophosphate.dehydrogenase.2	5	2	3	0.118677	P
BioSITe	P61978	HNRPK_HUMAN	Heterogeneous.nuclear.ribonucleoprotein.K	5	2	3	0.544276	U
BioSITe	Q71DI3	H32_HUMAN	Histone.H3.2	1	0	1	0.382353	U
BioSITe	Q8NFH5	NUP53_HUMAN	Nucleoporin.NUP53	1	0	1	0.754601	U
BioSITe	Q13151	ROA0_HUMAN	Heterogeneous.nuclear.ribonucleoprotein.A0	1	0	1	0.603279	U
BioSITe	Q13464	ROCK1_HUMAN	Rho-associated.protein.kinase.1	1	0	1	0.635155	U
BioSITe	Q13155	AIMP2_HUMAN	Aminoacyl.tRNA.synthase.complex-interacting.multifunctional.protein.2	2	1	1	0.2	P
BioSITe	P13796	PLSL_HUMAN	Plastin-2	1	1	0	0.143541	P
BioSITe	P13797	PLST_HUMAN	Plastin-3	3	3	0	0.187302	P
BioSITe	P07108	ACBP_HUMAN	Acyl-CoA-binding.protein	1	1	0	0.425287	U
BioSITe	Q8TCZ2	C99L2_HUMAN	CD99.antigen-like.protein.2	1	0	1	0.664122	U
BioSITe	Q92616	GCN1_HUMAN	eIF-2-alpha.kinase.activator.GCN1	1	1	0	0.153501	P
BioSITe	Q14204	DYHC1_HUMAN	Cytoplasmic.dynein.1.heavy.chain.1	6	4	2	0.164443	P
BioSITe	Q10570	CPSF1_HUMAN	Cleavage.and.polyadenylation.specificity.factor.subunit.1	1	0	1	0.230769	P
BioSITe	Q5TDH0	DDI2_HUMAN	Protein.DDI1.homolog.2	1	0	1	0.446115	U
BioSITe	P61086	UBE2K_HUMAN	Ubiquitin-conjugating.enzyme.E2.K	1	0	1	0.275	P
BioSITe	Q15436	SC23A_HUMAN	Protein.transport.protein.Sec23A	1	1	0	0.184314	P
BioSITe	P18077	RL35A_HUMAN	60S.ribosomal.protein.L35a	1	1	0	0.163636	P
BioSITe	P61081	UBC12_HUMAN	NEDD8-conjugating.enzyme.Ubc12	1	1	0	0.349727	U
BioSITe	Q13561	DCTN2_HUMAN	Dynactin.subunit.2	3	0	3	0.600998	U
BioSITe	P00338	LDHA_HUMAN	L-lactate.dehydrogenase.A.chain	3	3	0	0.129518	P
BioSITe	P62263	RS14_HUMAN	40S.ribosomal.protein.S14	1	1	0	0.483444	U
BioSITe	P09960	LKHA4_HUMAN	Leukotriene.A-4.hydrolase	1	0	1	0.152209	P
BioSITe	P17844	DDX5_HUMAN	Probable.ATP-dependent.RNA.helicase.DDX5	1	0	1	0.392508	U
BioSITe	P07814	SYEP_HUMAN	Bifunctional.glutamate/proline--tRNA.ligase	9	8	1	0.322751	U
BioSITe	P23919	KTHY_HUMAN	Thymidylate.kinase	1	0	1	0.122642	P
BioSITe	O43169	CYB5B_HUMAN	Cytochrome.b5.type.B	2	2	0	0.431507	U
BioSITe	P30086	PEBP1_HUMAN	Phosphatidylethanolamine-binding.protein.1	1	1	0	0.262032	P
BioSITe	P19174	PLCG1_HUMAN	1-phosphatidylinositol.4,5-bisphosphate.phosphodiesterase.gamma-1	3	2	1	0.224806	P
BioSITe	P22102	PUR2_HUMAN	Trifunctional.purine.biosynthetic.protein.adenosine-3.[Includes:.Phosphoribosylamine--glycine.ligase	1	1	0	0.0980198	F
BioSITe	Q5VW36	FOCAD_HUMAN	Focadhesin	1	1	0	0.126041	P
BioSITe	Q9H9H4	VP37B_HUMAN	Vacuolar.protein.sorting-associated.protein.37B	1	0	1	0.761404	U
BioSITe	Q9UNM6	PSD13_HUMAN	26S.proteasome.non-ATPase.regulatory.subunit.13	2	2	0	0.0797872	F
BioSITe	P06748	NPM_HUMAN	Nucleophosmin	1	1	0	0.598639	U
BioSITe	P43490	NAMPT_HUMAN	Nicotinamide.phosphoribosyltransferase	1	0	1	0.138493	P
BioSITe	P17152	TMM11_HUMAN	Transmembrane.protein.11,.mitochondrial	1	1	0	0.125	P
BioSITe	Q9Y5S9	RBM8A_HUMAN	RNA-binding.protein.8A	2	1	1	0.591954	U
BioSITe	Q8N122	RPTOR_HUMAN	Regulatory-associated.protein.of.mTOR	1	1	0	0.222472	P
BioSITe	Q8N684	CPSF7_HUMAN	Cleavage.and.polyadenylation.specificity.factor.subunit.7	1	0	1	0.738854	U
BioSITe	Q562R1	ACTBL_HUMAN	Beta-actin-like.protein.2	3	2	1	0.117021	P
BioSITe	P26583	HMGB2_HUMAN	High.mobility.group.protein.B2	1	0	1	0.995215	U
BioSITe	P35573	GDE_HUMAN	Glycogen.debranching.enzyme	1	0	1	0.111619	P
BioSITe	Q02878	RL6_HUMAN	60S.ribosomal.protein.L6	1	0	1	0.604167	U
BioSITe	O00299	CLIC1_HUMAN	Chloride.intracellular.channel.protein.1	1	1	0	0.170124	P
BioSITe	P07195	LDHB_HUMAN	L-lactate.dehydrogenase.B.chain	2	2	0	0.146707	P
BioSITe	Q01844	EWS_HUMAN	RNA-binding.protein.EWS	1	0	1	0.932927	U
BioSITe	O43768	ENSA_HUMAN	Alpha-endosulfine	3	0	3	0.991736	U
BioSITe	Q96QD8	S38A2_HUMAN	Sodium-coupled.neutral.amino.acid.transporter.2	1	0	1	0.162055	P
BioSITe	Q07955	SRSF1_HUMAN	Serine/arginine-rich.splicing.factor.1	4	2	2	0.625	U
BioSITe	Q9UNX3	RL26L_HUMAN	60S.ribosomal.protein.L26-like.1	1	0	1	0.641379	U
BioSITe	P35232	PHB_HUMAN	Prohibitin	1	1	0	0.198529	P
BioSITe	P52209	6PGD_HUMAN	6-phosphogluconate.dehydrogenase,.decarboxylating	1	0	1	0.15528	P
BioSITe	Q86X29	LSR_HUMAN	Lipolysis-stimulated.lipoprotein.receptor	4	0	4	0.588598	U
BioSITe	P61106	RAB14_HUMAN	Ras-related.protein.Rab-14	1	1	0	0.2	P
BioSITe	Q96C90	PP14B_HUMAN	Protein.phosphatase.1.regulatory.subunit.14B	1	0	1	0.721088	U
BioSITe	P31689	DNJA1_HUMAN	DnaJ.homolog.subfamily.A.member.1	2	0	2	0.596977	U
BioSITe	Q9BT78	CSN4_HUMAN	COP9.signalosome.complex.subunit.4	1	1	0	0.123153	P
BioSITe	Q15046	SYK_HUMAN	Lysine--tRNA.ligase	3	3	0	0.261307	P
BioSITe	O95208	EPN2_HUMAN	Epsin-2	1	1	0	0.873635	U
BioSITe	P37840	SYUA_HUMAN	Alpha-synuclein	1	0	1	0.871429	U
BioSITe	Q96P70	IPO9_HUMAN	Importin-9	1	1	0	0.153698	P
BioSITe	P26640	SYVC_HUMAN	Valine--tRNA.ligase	1	0	1	0.267405	P
BioSITe	P46940	IQGA1_HUMAN	Ras.GTPase-activating-like.protein.IQGAP1	1	1	0	0.263126	P
BioSITe	Q16527	CSRP2_HUMAN	Cysteine.and.glycine-rich.protein.2	2	1	1	0.373057	U
BioSITe	Q9H7E9	CH033_HUMAN	UPF0488.protein.C8orf33	1	1	0	0.812227	U
BioSITe	Q99460	PSMD1_HUMAN	26S.proteasome.non-ATPase.regulatory.subunit.1	1	1	0	0.231899	P
BioSITe	Q9NTJ3	SMC4_HUMAN	Structural.maintenance.of.chromosomes.protein.4	3	3	0	0.534938	U
BioSITe	O75369	FLNB_HUMAN	Filamin-B	3	2	1	0.25442	P
BioSITe	O43491	E41L2_HUMAN	Band.4.1-like.protein.2	3	1	2	0.707463	U
BioSITe	Q16625	OCLN_HUMAN	Occludin	3	0	3	0.557471	U
BioSITe	Q12965	MYO1E_HUMAN	Unconventional.myosin-Ie	5	1	4	0.289711	P
BioSITe	P13639	EF2_HUMAN	Elongation.factor.2	5	3	2	0.241259	P
BioSITe	Q9NXV2	KCTD5_HUMAN	BTB/POZ.domain-containing.protein.KCTD5	1	0	1	0.264957	P
BioSITe	P50402	EMD_HUMAN	Emerin	11	0	11	0.767717	U
BioSITe	Q96CW1	AP2M1_HUMAN	AP-2.complex.subunit.mu	1	1	0	0.144828	P
BioSITe	Q9P258	RCC2_HUMAN	Protein.RCC2	2	2	0	0.302682	U
BioSITe	P49591	SYSC_HUMAN	Serine--tRNA.ligase,.cytoplasmic	1	0	1	0.280156	P
BioSITe	O75822	EIF3J_HUMAN	Eukaryotic.translation.initiation.factor.3.subunit.J	1	1	0	0.705426	U
BioSITe	O14828	SCAM3_HUMAN	Secretory.carrier-associated.membrane.protein.3	4	0	4	0.461095	U
BioSITe	P38919	IF4A3_HUMAN	Eukaryotic.initiation.factor.4A-III	3	3	0	0.175182	P
BioSITe	Q9Y624	JAM1_HUMAN	Junctional.adhesion.molecule.A	1	0	1	0.341137	U
BioSITe	P15880	RS2_HUMAN	40S.ribosomal.protein.S2	2	2	0	0.276451	P
BioSITe	Q9BXS5	AP1M1_HUMAN	AP-1.complex.subunit.mu-1	1	1	0	0.163121	P
BioSITe	Q15019	SEPT2_HUMAN	Septin-2	1	1	0	0.32687	U
BioSITe	P60660	MYL6_HUMAN	Myosin.light.polypeptide.6	1	1	0	0.15894	P
BioSITe	P31350	RIR2_HUMAN	Ribonucleoside-diphosphate.reductase.subunit.M2	1	1	0	0.241645	P
BioSITe	P18206	VINC_HUMAN	Vinculin	2	2	0	0.548501	U
BioSITe	Q9NUU7	DD19A_HUMAN	ATP-dependent.RNA.helicase.DDX19A	3	2	1	0.313808	U
BioSITe	P67870	CSK2B_HUMAN	Casein.kinase.II.subunit.beta	1	1	0	0.176744	P
BioSITe	Q13347	EIF3I_HUMAN	Eukaryotic.translation.initiation.factor.3.subunit.I	2	2	0	0.184615	P
BioSITe	Q9BVA1	TBB2B_HUMAN	Tubulin.beta-2B.chain	2	2	0	0.182022	P
BioSITe	Q99426	TBCB_HUMAN	Tubulin-folding.cofactor.B	4	2	2	0.372951	U
BioSITe	O60506	HNRPQ_HUMAN	Heterogeneous.nuclear.ribonucleoprotein.Q	3	2	1	0.532905	U
BioSITe	P05198	IF2A_HUMAN	Eukaryotic.translation.initiation.factor.2.subunit.1	3	3	0	0.279365	P
BioSITe	Q99747	SNAG_HUMAN	Gamma-soluble.NSF.attachment.protein	1	1	0	0.339744	U
BioSITe	P23588	IF4B_HUMAN	Eukaryotic.translation.initiation.factor.4B	8	0	8	0.947627	U
BioSITe	O60739	EIF1B_HUMAN	Eukaryotic.translation.initiation.factor.1b	1	1	0	0.132743	P
BioSITe	P07437	TBB5_HUMAN	Tubulin.beta.chain	2	2	0	0.173423	P
BioSITe	P61758	PFD3_HUMAN	Prefoldin.subunit.3	1	1	0	0.51269	U
BioSITe	O60664	PLIN3_HUMAN	Perilipin-3	1	0	1	0.730415	U
BioSITe	P63261	ACTG_HUMAN	Actin,.cytoplasmic.2	8	5	3	0.146667	P
BioSITe	P43243	MATR3_HUMAN	Matrin-3	5	0	5	0.709563	U
BioSITe	Q8N4V1	MMGT1_HUMAN	Membrane.magnesium.transporter.1	1	1	0	0.427481	U
BioSITe	Q9NWS0	PIHD1_HUMAN	PIH1.domain-containing.protein.1	1	0	1	0.534483	U
BioSITe	P22314	UBA1_HUMAN	Ubiquitin-like.modifier-activating.enzyme.1	1	1	0	0.162571	P
BioSITe	Q9Y2H6	FND3A_HUMAN	Fibronectin.type-III.domain-containing.protein.3A	1	1	0	0.393155	U
BioSITe	O75915	PRAF3_HUMAN	PRA1.family.protein.3	1	1	0	0.0957447	F
BioSITe	Q14847	LASP1_HUMAN	LIM.and.SH3.domain.protein.1	1	0	1	0.651341	U
BioSITe	Q9UKV3	ACINU_HUMAN	Apoptotic.chromatin.condensation.inducer.in.the.nucleus	1	0	1	0.934377	U
BioSITe	P41250	GARS_HUMAN	Glycine--tRNA.ligase	1	1	0	0.299053	P
BioSITe	P35606	COPB2_HUMAN	Coatomer.subunit.beta'	3	3	0	0.171082	P
BioSITe	O14737	PDCD5_HUMAN	Programmed.cell.death.protein.5	2	2	0	0.752	U
BioSITe	Q4VCS5	AMOT_HUMAN	Angiomotin	13	1	12	0.906827	U
BioSITe	Q13546	RIPK1_HUMAN	Receptor-interacting.serine/threonine-protein.kinase.1	1	0	1	0.461997	U
BioSITe	P35219	CAH8_HUMAN	Carbonic.anhydrase-related.protein	1	1	0	0.203448	P
BioSITe	Q9NZZ3	CHMP5_HUMAN	Charged.multivesicular.body.protein.5	1	0	1	0.958904	U
BioSITe	P49773	HINT1_HUMAN	Histidine.triad.nucleotide-binding.protein.1	1	1	0	0.198413	P
BioSITe	Q13642	FHL1_HUMAN	Four.and.a.half.LIM.domains.protein.1	2	2	0	0.232198	P
BioSITe	Q14320	FA50A_HUMAN	Protein.FAM50A	2	0	2	0.666667	U
BioSITe	P62140	PP1B_HUMAN	Serine/threonine-protein.phosphatase.PP1-beta.catalytic.subunit	3	1	2	0.122324	P
BioSITe	P62995	TRA2B_HUMAN	Transformer-2.protein.homolog.beta	3	0	3	0.78125	U
BioSITe	Q9BZI7	REN3B_HUMAN	Regulator.of.nonsense.transcripts.3B	3	0	3	0.867495	U
BioSITe	P48739	PIPNB_HUMAN	Phosphatidylinositol.transfer.protein.beta.isoform	1	1	0	0.287823	P
BioSITe	Q3LXA3	TKFC_HUMAN	Triokinase/FMN.cyclase	1	0	1	0.328696	U
BioSITe	Q9Y2W1	TR150_HUMAN	Thyroid.hormone.receptor-associated.protein.3	3	0	3	0.975916	U
BioSITe	Q9Y3F4	STRAP_HUMAN	Serine-threonine.kinase.receptor-associated.protein	3	3	0	0.222857	P
BioSITe	Q9NT62	ATG3_HUMAN	Ubiquitin-like-conjugating.enzyme.ATG3	1	1	0	0.321656	U
BioSITe	Q92804	RBP56_HUMAN	TATA-binding.protein-associated.factor.2N	6	0	6	0.918919	U
BioSITe	Q7Z478	DHX29_HUMAN	ATP-dependent.RNA.helicase.DHX29	2	2	0	0.368152	U
BioSITe	Q15813	TBCE_HUMAN	Tubulin-specific.chaperone.E	1	1	0	0.246679	P
BioSITe	Q9H000	MKRN2_HUMAN	Probable.E3.ubiquitin-protein.ligase.makorin-2	1	0	1	0.411058	U
BioSITe	Q13283	G3BP1_HUMAN	Ras.GTPase-activating.protein-binding.protein.1	1	1	0	0.628755	U
BioSITe	Q92734	TFG_HUMAN	Protein.TFG	2	0	2	0.77	U
BioSITe	Q7L2E3	DHX30_HUMAN	Putative.ATP-dependent.RNA.helicase.DHX30	1	1	0	0.284757	P
BioSITe	Q9BRP8	PYM1_HUMAN	Partner.of.Y14.and.mago	2	0	2	0.995098	U
BioSITe	Q86UP2	KTN1_HUMAN	Kinectin	1	0	1	0.935888	U
BioSITe	P17812	PYRG1_HUMAN	CTP.synthase.1	1	1	0	0.199662	P
BioSITe	Q5RKV6	EXOS6_HUMAN	Exosome.complex.component.MTR3	1	0	1	0.613971	U
BioSITe	Q13045	FLII_HUMAN	Protein.flightless-1.homolog	1	1	0	0.259259	P
BioSITe	P84090	ERH_HUMAN	Enhancer.of.rudimentary.homolog	2	2	0	0.182692	P
BioSITe	P61224	RAP1B_HUMAN	Ras-related.protein.Rap-1b	1	1	0	0.130435	P
BioSITe	O00151	PDLI1_HUMAN	PDZ.and.LIM.domain.protein.1	4	1	3	0.510638	U
BioSITe	P61221	ABCE1_HUMAN	ATP-binding.cassette.sub-family.E.member.1	1	0	1	0.188648	P
BioSITe	O14602	IF1AY_HUMAN	Eukaryotic.translation.initiation.factor.1A,.Y-chromosomal	2	1	1	0.486111	U
BioSITe	P52565	GDIR1_HUMAN	Rho.GDP-dissociation.inhibitor.1	1	1	0	0.338235	U
BioSITe	Q3ZCW2	LEGL_HUMAN	Galectin-related.protein	1	1	0	0.174419	P
BioSITe	Q9UBZ4	APEX2_HUMAN	DNA-(apurinic.or.apyrimidinic.site).lyase.2	1	1	0	0.34749	U
BioSITe	Q86TB9	PATL1_HUMAN	Protein.PAT1.homolog.1	1	1	0	0.687013	U
BioSITe	O95749	GGPPS_HUMAN	Geranylgeranyl.pyrophosphate.synthase	1	1	0	0.0866667	F
BioSITe	P62136	PP1A_HUMAN	Serine/threonine-protein.phosphatase.PP1-alpha.catalytic.subunit	2	1	1	0.178788	P
BioSITe	Q9UHB6	LIMA1_HUMAN	LIM.domain.and.actin-binding.protein.1	1	0	1	0.911726	U
BioSITe	Q8N5M4	TTC9C_HUMAN	Tetratricopeptide.repeat.protein.9C	1	0	1	0.555556	U
BioSITe	P21964	COMT_HUMAN	Catechol.O-methyltransferase	1	1	0	0.0590406	F
BioSITe	P52907	CAZA1_HUMAN	F-actin-capping.protein.subunit.alpha-1	1	1	0	0.237762	P
BioSITe	Q96D71	REPS1_HUMAN	RalBP1-associated.Eps.domain-containing.protein.1	2	0	2	0.782663	U
BioSITe	Q9GZZ9	UBA5_HUMAN	Ubiquitin-like.modifier-activating.enzyme.5	1	0	1	0.415842	U
BioSITe	P41240	CSK_HUMAN	Tyrosine-protein.kinase.CSK	1	1	0	0.0822222	F
BioSITe	Q8IU81	I2BP1_HUMAN	Interferon.regulatory.factor.2-binding.protein.1	1	0	1	0.648973	U
BioSITe	Q9GZZ1	NAA50_HUMAN	N-alpha-acetyltransferase.50	1	1	0	0.130178	P
BioSITe	Q9UQ80	PA2G4_HUMAN	Proliferation-associated.protein.2G4	2	2	0	0.401015	U
BioSITe	Q7LG56	RIR2B_HUMAN	Ribonucleoside-diphosphate.reductase.subunit.M2.B	1	1	0	0.125356	P
BioSITe	O14545	TRAD1_HUMAN	TRAF-type.zinc.finger.domain-containing.protein.1	1	0	1	0.731959	U
BioSITe	P55209	NP1L1_HUMAN	Nucleosome.assembly.protein.1-like.1	2	2	0	0.549872	U
BioSITe	Q8IZP0	ABI1_HUMAN	Abl.interactor.1	2	0	2	0.647638	U
BioSITe	P37802	TAGL2_HUMAN	Transgelin-2	2	0	2	0.331658	U
BioSITe	Q9P0K7	RAI14_HUMAN	Ankycorbin	1	0	1	0.813265	U
BioSITe	Q9Y5Z4	HEBP2_HUMAN	Heme-binding.protein.2	2	2	0	0.502439	U
BioSITe	Q02543	RL18A_HUMAN	60S.ribosomal.protein.L18a	1	1	0	0.357955	U
BioSITe	Q9NUQ3	TXLNG_HUMAN	Gamma-taxilin	1	0	1	0.977273	U
BioSITe	Q04721	NOTC2_HUMAN	Neurogenic.locus.notch.homolog.protein.2	2	0	2	0.435047	U
BioSITe	P12814	ACTN1_HUMAN	Alpha-actinin-1	3	3	0	0.174888	P
BioSITe	Q9H3U1	UN45A_HUMAN	Protein.unc-45.homolog.A	1	1	0	0.151483	P
BioSITe	Q6P2E9	EDC4_HUMAN	Enhancer.of.mRNA-decapping.protein.4	1	0	1	0.56531	U
BioSITe	Q8WWM7	ATX2L_HUMAN	Ataxin-2-like.protein	4	0	4	0.892093	U
BioSITe	Q7Z417	NUFP2_HUMAN	Nuclear.fragile.X.mental.retardation-interacting.protein.2	3	0	3	0.848921	U
BioSITe	Q01813	PFKAP_HUMAN	ATP-dependent.6-phosphofructokinase,.platelet.type	1	1	0	0.0994898	F
BioSITe	P49792	RBP2_HUMAN	E3.SUMO-protein.ligase.RanBP2	6	2	4	0.598945	U
BioSITe	Q9Y2Z0	SGT1_HUMAN	Protein.SGT1.homolog	5	5	0	0.364384	U
BioSITe	Q9UHD1	CHRD1_HUMAN	Cysteine.and.histidine-rich.domain-containing.protein.1	1	1	0	0.451807	U
BioSITe	P51116	FXR2_HUMAN	Fragile.X.mental.retardation.syndrome-related.protein.2	2	0	2	0.53789	U
BioSITe	Q93008	USP9X_HUMAN	Probable.ubiquitin.carboxyl-terminal.hydrolase.FAF-X	3	1	2	0.232296	P
BioSITe	P51114	FXR1_HUMAN	Fragile.X.mental.retardation.syndrome-related.protein.1	1	0	1	0.489533	U
BioSITe	Q00341	VIGLN_HUMAN	Vigilin	3	2	1	0.366719	U
BioSITe	Q00610	CLH1_HUMAN	Clathrin.heavy.chain.1	6	6	0	0.117015	P
BioSITe	Q969S3	ZN622_HUMAN	Zinc.finger.protein.622	1	0	1	0.568134	U
BioSITe	P20810	ICAL_HUMAN	Calpastatin	1	1	0	0.998588	U
BioSITe	O95684	FR1OP_HUMAN	FGFR1.oncogene.partner	1	0	1	0.724311	U
BioSITe	O00571	DDX3X_HUMAN	ATP-dependent.RNA.helicase.DDX3X	7	3	4	0.400302	U
BioSITe	P14866	HNRPL_HUMAN	Heterogeneous.nuclear.ribonucleoprotein.L	5	1	4	0.504244	U
BioSITe	Q8IY67	RAVR1_HUMAN	Ribonucleoprotein.PTB-binding.1	1	1	0	0.661716	U
BioSITe	Q9C0B5	ZDHC5_HUMAN	Palmitoyltransferase.ZDHHC5	3	0	3	0.690909	U
BioSITe	Q15075	EEA1_HUMAN	Early.endosome.antigen.1	2	1	1	0.93905	U
BioSITe	P14868	SYDC_HUMAN	Aspartate--tRNA.ligase,.cytoplasmic	1	1	0	0.207585	P
BioSITe	P63104	1433Z_HUMAN	14-3-3.protein.zeta/delta	3	3	0	0.514286	U
BioSITe	P11498	PYC_HUMAN	Pyruvate.carboxylase,.mitochondrial	1	1	0	0.172326	P
BioSITe	Q13263	TIF1B_HUMAN	Transcription.intermediary.factor.1-beta	3	1	2	0.617964	U
BioSITe	P31483	TIA1_HUMAN	Nucleolysin.TIA-1.isoform.p40	1	0	1	0.365285	U
BioSITe	Q14671	PUM1_HUMAN	Pumilio.homolog.1	4	0	4	0.558179	U
BioSITe	Q09028	RBBP4_HUMAN	Histone-binding.protein.RBBP4	1	1	0	0.249412	P
BioSITe	Q14677	EPN4_HUMAN	Clathrin.interactor.1	2	1	1	0.8208	U
BioSITe	Q02790	FKBP4_HUMAN	Peptidyl-prolyl.cis-trans.isomerase.FKBP4	6	5	1	0.394336	U
BioSITe	Q969T9	WBP2_HUMAN	WW.domain-binding.protein.2	1	1	0	0.574713	U
BioSITe	Q16555	DPYL2_HUMAN	Dihydropyrimidinase-related.protein.2	1	1	0	0.227273	P
BioSITe	Q9H1K0	RBNS5_HUMAN	Rabenosyn-5	1	1	0	0.690051	U
BioSITe	P61006	RAB8A_HUMAN	Ras-related.protein.Rab-8A	1	1	0	0.246377	P
BioSITe	P53621	COPA_HUMAN	Coatomer.subunit.alpha	2	2	0	0.126634	P
BioSITe	P33778	H2B1B_HUMAN	Histone.H2B.type.1-B	1	1	0	0.47619	U
BioSITe	P61160	ARP2_HUMAN	Actin-related.protein.2	1	1	0	0.0812183	F
BioSITe	Q9H773	DCTP1_HUMAN	dCTP.pyrophosphatase.1	2	1	1	0.517647	U
BioSITe	P61163	ACTZ_HUMAN	Alpha-centractin	3	3	0	0.0984043	F
BioSITe	P22626	ROA2_HUMAN	Heterogeneous.nuclear.ribonucleoproteins.A2/B1	7	1	6	0.68272	U
BioSITe	Q96HN2	SAHH3_HUMAN	Adenosylhomocysteinase.3	1	0	1	0.373159	U
BioSITe	P18669	PGAM1_HUMAN	Phosphoglycerate.mutase.1	1	1	0	0.283465	P
BioSITe	Q9UNF0	PACN2_HUMAN	Protein.kinase.C.and.casein.kinase.substrate.in.neurons.protein.2	1	0	1	0.609053	U
BioSITe	Q9Y277	VDAC3_HUMAN	Voltage-dependent.anion-selective.channel.protein.3	1	0	1	0.151943	P
BioSITe	Q5T1Q4	S35F1_HUMAN	Solute.carrier.family.35.member.F1	1	0	1	0.196078	P
BioSITe	Q08J23	NSUN2_HUMAN	tRNA	1	0	1	0.328553	U
BioSITe	P16989	YBOX3_HUMAN	Y-box-binding.protein.3	5	0	5	0.854839	U
BioSITe	Q9BY89	K1671_HUMAN	Uncharacterized.protein.KIAA1671	1	0	1	0.937431	U
BioSITe	Q6RW13	ATRAP_HUMAN	Type-1.angiotensin.II.receptor-associated.protein	1	0	1	0.226415	P
BioSITe	Q7Z2W4	ZCCHV_HUMAN	Zinc.finger.CCCH-type.antiviral.protein.1	2	1	1	0.493348	U
BioSITe	P54136	SYRC_HUMAN	Arginine--tRNA.ligase,.cytoplasmic	3	3	0	0.177273	P
BioSITe	P35080	PROF2_HUMAN	Profilin-2	1	1	0	0.157143	P
BioSITe	Q5VVQ6	OTU1_HUMAN	Ubiquitin.thioesterase.OTU1	1	1	0	0.267241	P
BioSITe	P68133	ACTS_HUMAN	Actin,.alpha.skeletal.muscle	5	3	2	0.143236	P
BioSITe	P36551	HEM6_HUMAN	Oxygen-dependent.coproporphyrinogen-III.oxidase,.mitochondrial	1	1	0	0.374449	U
BioSITe	Q9Y6D0	SELK_HUMAN	Selenoprotein.K	1	1	0	0	F
BioSITe	O15234	CASC3_HUMAN	Protein.CASC3	1	0	1	0.998578	U
BioSITe	Q9H2U1	DHX36_HUMAN	ATP-dependent.RNA.helicase.DHX36	1	0	1	0.295635	P
BioSITe	P29692	EF1D_HUMAN	Elongation.factor.1-delta	2	2	0	0.615658	U
BioSITe	Q06830	PRDX1_HUMAN	Peroxiredoxin-1	2	1	1	0.175879	P
BioSITe	P55039	DRG2_HUMAN	Developmentally-regulated.GTP-binding.protein.2	1	1	0	0.25	P
BioSITe	Q9H1E3	NUCKS_HUMAN	Nuclear.ubiquitous.casein.and.cyclin-dependent.kinase.substrate.1	2	0	2	0.995885	U
BioSITe	P30520	PURA2_HUMAN	Adenylosuccinate.synthetase.isozyme.2	1	1	0	0.160088	P
BioSITe	O75494	SRS10_HUMAN	Serine/arginine-rich.splicing.factor.10	1	0	1	0.721374	U
BioSITe	P35222	CTNB1_HUMAN	Catenin.beta-1	3	1	2	0.289373	P
BioSITe	Q9HD15	SRA1_HUMAN	Steroid.receptor.RNA.activator.1	1	0	1	0.614407	U
BioSITe	Q96CX2	KCD12_HUMAN	BTB/POZ.domain-containing.protein.KCTD12	2	1	1	0.516923	U
BioSITe	P08133	ANXA6_HUMAN	Annexin.A6	2	2	0	0.228826	P
BioSITe	Q14C86	GAPD1_HUMAN	GTPase-activating.protein.and.VPS9.domain-containing.protein.1	1	0	1	0.514208	U
BioSITe	P62701	RS4X_HUMAN	40S.ribosomal.protein.S4,.X.isoform	1	1	0	0.117871	P
BioSITe	P24534	EF1B_HUMAN	Elongation.factor.1-beta	2	1	1	0.395556	U
BioSITe	P49588	SYAC_HUMAN	Alanine--tRNA.ligase,.cytoplasmic	1	1	0	0.225207	P
BioSITe	Q13573	SNW1_HUMAN	SNW.domain-containing.protein.1	1	0	1	0.69403	U
BioSITe	Q8NE71	ABCF1_HUMAN	ATP-binding.cassette.sub-family.F.member.1	1	0	1	0.568047	U
BioSITe	P15374	UCHL3_HUMAN	Ubiquitin.carboxyl-terminal.hydrolase.isozyme.L3	1	0	1	0.321739	U
BioSITe	P98179	RBM3_HUMAN	RNA-binding.protein.3	7	0	7	0.630573	U
BioSITe	Q7L5N1	CSN6_HUMAN	COP9.signalosome.complex.subunit.6	1	1	0	0.116208	P
BioSITe	O00231	PSD11_HUMAN	26S.proteasome.non-ATPase.regulatory.subunit.11	2	2	0	0.0971564	F
BioSITe	O00233	PSMD9_HUMAN	26S.proteasome.non-ATPase.regulatory.subunit.9	2	2	0	0.466368	U
BioSITe	P05023	AT1A1_HUMAN	Sodium/potassium-transporting.ATPase.subunit.alpha-1	3	2	1	0.174976	P
BioSITe	Q9NYF8	BCLF1_HUMAN	Bcl-2-associated.transcription.factor.1	3	0	3	0.966304	U
BioSITe	Q5T6F2	UBAP2_HUMAN	Ubiquitin-associated.protein.2	3	2	1	0.879357	U
BioSITe	P58876	H2B1D_HUMAN	Histone.H2B.type.1-D	1	1	0	0.484127	U
BioSITe	P06733	ENOA_HUMAN	Alpha-enolase	1	1	0	0.145161	P
BioSITe	P14678	RSMB_HUMAN	Small.nuclear.ribonucleoprotein-associated.proteins.B.and.B'	1	1	0	0.7875	U
BioSITe	P06737	PYGL_HUMAN	Glycogen.phosphorylase,.liver.form	1	1	0	0.0979929	F
BioSITe	Q8TC07	TBC15_HUMAN	TBC1.domain.family.member.15	1	1	0	0.328509	U
BioSITe	P55327	TPD52_HUMAN	Tumor.protein.D52	1	0	1	0.816964	U
BioSITe	Q15555	MARE2_HUMAN	Microtubule-associated.protein.RP/EB.family.member.2	1	0	1	0.46789	U
BioSITe	Q14137	BOP1_HUMAN	Ribosome.biogenesis.protein.BOP1	1	1	0	0.410188	U
BioSITe	Q01082	SPTB2_HUMAN	Spectrin.beta.chain,.non-erythrocytic.1	4	2	2	0.443316	U
BioSITe	P62633	CNBP_HUMAN	Cellular.nucleic.acid-binding.protein	5	2	3	0.655367	U
BioSITe	P50990	TCPQ_HUMAN	T-complex.protein.1.subunit.theta	2	2	0	0.0894161	F
BioSITe	P25398	RS12_HUMAN	40S.ribosomal.protein.S12	1	0	1	0.19697	P
BioSITe	P46783	RS10_HUMAN	40S.ribosomal.protein.S10	2	1	1	0.593939	U
BioSITe	P46782	RS5_HUMAN	40S.ribosomal.protein.S5	2	1	1	0.230392	P
BioSITe	P46781	RS9_HUMAN	40S.ribosomal.protein.S9	1	0	1	0.268041	P
BioSITe	Q7KZI7	MARK2_HUMAN	Serine/threonine-protein.kinase.MARK2	1	0	1	0.560914	U
BioSITe	Q8TBA6	GOGA5_HUMAN	Golgin.subfamily.A.member.5	1	0	1	0.820793	U
BioSITe	P61254	RL26_HUMAN	60S.ribosomal.protein.L26	1	0	1	0.641379	U
BioSITe	P37198	NUP62_HUMAN	Nuclear.pore.glycoprotein.p62	1	0	1	0.806513	U
BioSITe	I3L0A0	I3L0A0_HUMAN	HCG2044781	1	1	0	0.151351	P
BioSITe	Q86XP3	DDX42_HUMAN	ATP-dependent.RNA.helicase.DDX42	1	0	1	0.605544	U
BioSITe	P09104	ENOG_HUMAN	Gamma-enolase	1	1	0	0.0898618	F
BioSITe	O15498	YKT6_HUMAN	Synaptobrevin.homolog.YKT6	1	1	0	0.247475	P
BioSITe	Q9BTU6	P4K2A_HUMAN	Phosphatidylinositol.4-kinase.type.2-alpha	1	0	1	0.338205	U
BioSITe	P56192	SYMC_HUMAN	Methionine--tRNA.ligase,.cytoplasmic	1	1	0	0.227778	P
BioSITe	O00303	EIF3F_HUMAN	Eukaryotic.translation.initiation.factor.3.subunit.F	2	2	0	0.288515	P
BioSITe	Q9Y5W7	SNX14_HUMAN	Sorting.nexin-14	1	1	0	0.242072	P
BioSITe	Q15334	L2GL1_HUMAN	Lethal(2).giant.larvae.protein.homolog.1	1	0	1	0.258459	P
BioSITe	O95373	IPO7_HUMAN	Importin-7	2	2	0	0.172447	P
BioSITe	P56211	ARP19_HUMAN	cAMP-regulated.phosphoprotein.19	3	0	3	0.991071	U
BioSITe	O75179	ANR17_HUMAN	Ankyrin.repeat.domain-containing.protein.17	1	0	1	0.673838	U
BioSITe	P20700	LMNB1_HUMAN	Lamin-B1	1	0	1	0.853242	U
BioSITe	P55884	EIF3B_HUMAN	Eukaryotic.translation.initiation.factor.3.subunit.B	1	1	0	0.346437	U
BioSITe	Q7Z6Z7	HUWE1_HUMAN	E3.ubiquitin-protein.ligase.HUWE1	1	0	1	0.537266	U
BioSITe	P46976	GLYG_HUMAN	Glycogenin-1	1	1	0	0.145714	P
BioSITe	Q9UMX5	NENF_HUMAN	Neudesin	1	1	0	0.604651	U
BioSITe	Q9UL25	RAB21_HUMAN	Ras-related.protein.Rab-21	1	1	0	0.324444	U
BioSITe	Q12959	DLG1_HUMAN	Disks.large.homolog.1	3	2	1	0.45354	U
BioSITe	P09429	HMGB1_HUMAN	High.mobility.group.protein.B1	2	0	2	0.897674	U
BioSITe	O94874	UFL1_HUMAN	E3.UFM1-protein.ligase.1	1	0	1	0.289673	P
BioSITe	Q14008	CKAP5_HUMAN	Cytoskeleton-associated.protein.5	1	0	1	0.38435	U
BioSITe	Q13813	SPTN1_HUMAN	Spectrin.alpha.chain,.non-erythrocytic.1	2	1	1	0.486246	U
BioSITe	P58546	MTPN_HUMAN	Myotrophin	1	1	0	0.186441	P
BioSITe	P07737	PROF1_HUMAN	Profilin-1	2	2	0	0.128571	P
BioSITe	Q9Y2V2	CHSP1_HUMAN	Calcium-regulated.heat-stable.protein.1	1	1	0	0.469388	U
BioSITe	P0DMV8	HS71A_HUMAN	Heat.shock.70.kDa.protein.1A	5	2	3	0.282371	P
BioSITe	P62854	RS26_HUMAN	40S.ribosomal.protein.S26	1	1	0	0.486957	U
BioSITe	Q9UHR4	BI2L1_HUMAN	Brain-specific.angiogenesis.inhibitor.1-associated.protein.2-like.protein.1	1	0	1	0.620352	U
BioSITe	P52597	HNRPF_HUMAN	Heterogeneous.nuclear.ribonucleoprotein.F	4	3	1	0.378313	U
BioSITe	Q9Y2V7	COG6_HUMAN	Conserved.oligomeric.Golgi.complex.subunit.6	1	1	0	0.316591	U
BioSITe	P17655	CAN2_HUMAN	Calpain-2.catalytic.subunit	1	1	0	0.141429	P
BioSITe	Q9BWF3	RBM4_HUMAN	RNA-binding.protein.4	2	0	2	0.431319	U
BioSITe	O43324	MCA3_HUMAN	Eukaryotic.translation.elongation.factor.1.epsilon-1	2	1	1	0.229885	P
BioSITe	Q15056	IF4H_HUMAN	Eukaryotic.translation.initiation.factor.4H	1	0	1	0.709677	U
BioSITe	P62917	RL8_HUMAN	60S.ribosomal.protein.L8	1	0	1	0.435798	U
BioSITe	O00425	IF2B3_HUMAN	Insulin-like.growth.factor.2.mRNA-binding.protein.3	1	1	0	0.373057	U
BioSITe	P31942	HNRH3_HUMAN	Heterogeneous.nuclear.ribonucleoprotein.H3	1	0	1	0.618497	U
BioSITe	O15371	EIF3D_HUMAN	Eukaryotic.translation.initiation.factor.3.subunit.D	2	1	1	0.368613	U
BioSITe	Q9NZI8	IF2B1_HUMAN	Insulin-like.growth.factor.2.mRNA-binding.protein.1	1	1	0	0.363951	U
BioSITe	P31946	1433B_HUMAN	14-3-3.protein.beta/alpha	2	2	0	0.52439	U
BioSITe	P31949	S10AB_HUMAN	Protein.S100-A11	1	1	0	0.304762	U
BioSITe	P31948	STIP1_HUMAN	Stress-induced-phosphoprotein.1	3	1	2	0.537753	U
BioSITe	O00429	DNM1L_HUMAN	Dynamin-1-like.protein	1	1	0	0.290761	P
BioSITe	Q99816	TS101_HUMAN	Tumor.susceptibility.gene.101.protein	1	1	0	0.517949	U
BioSITe	Q5F1R6	DJC21_HUMAN	DnaJ.homolog.subfamily.C.member.21	1	0	1	0.770245	U
BioSITe	P78310	CXAR_HUMAN	Coxsackievirus.and.adenovirus.receptor	1	0	1	0.465753	U
BioSITe	Q7KZF4	SND1_HUMAN	Staphylococcal.nuclease.domain-containing.protein.1	6	5	1	0.294505	P
BioSITe	Q86V81	THOC4_HUMAN	THO.complex.subunit.4	2	0	2	0.645914	U
BioSITe	O15173	PGRC2_HUMAN	Membrane-associated.progesterone.receptor.component.2	3	2	1	0.475336	U
BioSITe	Q00796	DHSO_HUMAN	Sorbitol.dehydrogenase	1	1	0	0.196078	P
BioSITe	P78318	IGBP1_HUMAN	Immunoglobulin-binding.protein.1	1	1	0	0.578171	U
BioSITe	P63151	2ABA_HUMAN	Serine/threonine-protein.phosphatase.2A.55.kDa.regulatory.subunit.B.alpha.isoform	1	0	1	0.270694	P
BioSITe	P53801	PTTG_HUMAN	Pituitary.tumor-transforming.gene.1.protein-interacting.protein	1	0	1	0.427778	U
BioSITe	Q9Y4J8	DTNA_HUMAN	Dystrobrevin.alpha	1	1	0	0.588156	U
BioSITe	P23396	RS3_HUMAN	40S.ribosomal.protein.S3	1	1	0	0.238683	P
BioSITe	Q9UJU6	DBNL_HUMAN	Drebrin-like.protein	2	1	1	0.569767	U
BioSITe	P46459	NSF_HUMAN	Vesicle-fusing.ATPase	1	1	0	0.126344	P
BioSITe	P35611	ADDA_HUMAN	Alpha-adducin	1	0	1	0.554953	U
BioSITe	P61421	VA0D1_HUMAN	V-type.proton.ATPase.subunit.d.1	1	1	0	0.045584	F
BioSITe	Q9Y5B9	SP16H_HUMAN	FACT.complex.subunit.SPT16	1	0	1	0.375358	U
BioSITe	P13861	KAP2_HUMAN	cAMP-dependent.protein.kinase.type.II-alpha.regulatory.subunit	1	0	1	0.321782	U
BioSITe	Q01130	SRSF2_HUMAN	Serine/arginine-rich.splicing.factor.2	4	0	4	0.828054	U
BioSITe	O76094	SRP72_HUMAN	Signal.recognition.particle.subunit.SRP72	2	0	2	0.447094	U
BioSITe	P54105	ICLN_HUMAN	Methylosome.subunit.pICln	2	0	2	0.742616	U
BioSITe	Q16643	DREB_HUMAN	Drebrin	1	0	1	0.804314	U
BioSITe	P38606	VATA_HUMAN	V-type.proton.ATPase.catalytic.subunit.A	2	2	0	0.142626	P
BioSITe	P08670	VIME_HUMAN	Vimentin	10	1	9	0.817597	U
BioSITe	O15305	PMM2_HUMAN	Phosphomannomutase.2	1	1	0	0.0731707	F
BioSITe	O43813	LANC1_HUMAN	LanC-like.protein.1	2	2	0	0.085213	F
BioSITe	Q16881	TRXR1_HUMAN	Thioredoxin.reductase.1,.cytoplasmic	2	2	0	0	F
BioSITe	P31939	PUR9_HUMAN	Bifunctional.purine.biosynthesis.protein.PURH.[Cleaved.into:.Bifunctional.purine.biosynthesis.protein.PURH,.N-terminally.processed].[Includes:.Phosphoribosylaminoimidazolecarboxamide.formyltransferase	1	1	0	0.0861486	F
BioSITe	P00387	NB5R3_HUMAN	NADH-cytochrome.b5.reductase.3	1	1	0	0.129568	P
BioSITe	Q92499	DDX1_HUMAN	ATP-dependent.RNA.helicase.DDX1	2	2	0	0.140541	P
BioSITe	P23193	TCEA1_HUMAN	Transcription.elongation.factor.A.protein.1	1	0	1	0.714286	U
BioSITe	P62424	RL7A_HUMAN	60S.ribosomal.protein.L7a	2	2	0	0.402256	U
BioSITe	P39023	RL3_HUMAN	60S.ribosomal.protein.L3	2	1	1	0.354839	U
BioSITe	Q9NVT9	ARMC1_HUMAN	Armadillo.repeat-containing.protein.1	1	1	0	0.397163	U
BioSITe	Q9Y6K9	NEMO_HUMAN	NF-kappa-B.essential.modulator	1	0	1	0.980907	U
BioSITe	P22234	PUR6_HUMAN	Multifunctional.protein.ADE2.[Includes:.Phosphoribosylaminoimidazole-succinocarboxamide.synthase	1	1	0	0.129412	P
BioSITe	Q9NYL9	TMOD3_HUMAN	Tropomodulin-3	1	0	1	0.522727	U
BioSITe	P28288	ABCD3_HUMAN	ATP-binding.cassette.sub-family.D.member.3	1	1	0	0.121396	P
BioSITe	O95757	HS74L_HUMAN	Heat.shock.70.kDa.protein.4L	3	1	2	0.377831	U
BioSITe	P21333	FLNA_HUMAN	Filamin-A	6	6	0	0.34303	U
BioSITe	O14617	AP3D1_HUMAN	AP-3.complex.subunit.delta-1	1	0	1	0.393755	U
BioSITe	P23246	SFPQ_HUMAN	Splicing.factor,.proline-.and.glutamine-rich	3	0	3	0.790665	U
BioSITe	B7ZAP0	RBG10_HUMAN	Rab.GTPase-activating.protein.1-like,.isoform.10	1	1	0	0.952569	U
BioSITe	O95758	PTBP3_HUMAN	Polypyrimidine.tract-binding.protein.3	1	1	0	0.380435	U
BioSITe	Q9NUQ7	UFSP2_HUMAN	Ufm1-specific.protease.2	1	1	0	0.115139	P
BioSITe	P28161	GSTM2_HUMAN	Glutathione.S-transferase.Mu.2	1	0	1	0.16055	P
BioSITe	P55072	TERA_HUMAN	Transitional.endoplasmic.reticulum.ATPase	3	1	2	0.251861	P
BioSITe	Q9H089	LSG1_HUMAN	Large.subunit.GTPase.1.homolog	1	1	0	0.469605	U
BioSITe	P51572	BAP31_HUMAN	B-cell.receptor-associated.protein.31	1	0	1	0.50813	U
BioSITe	Q8TEW0	PARD3_HUMAN	Partitioning.defective.3.homolog	1	1	0	0.742625	U
BioSITe	P52888	THOP1_HUMAN	Thimet.oligopeptidase	1	1	0	0.206096	P
BioSITe	P27348	1433T_HUMAN	14-3-3.protein.theta	2	2	0	0.355102	U
BioSITe	Q6WKZ4	RFIP1_HUMAN	Rab11.family-interacting.protein.1	1	0	1	0.841777	U
BioSITe	Q14444	CAPR1_HUMAN	Caprin-1	3	0	3	0.885755	U
BioSITe	P38159	RBMX_HUMAN	RNA-binding.motif.protein,.X.chromosome	15	0	15	0.86445	U
BioSITe	Q16186	ADRM1_HUMAN	Proteasomal.ubiquitin.receptor.ADRM1	1	1	0	0.690418	U
BioSITe	O96019	ACL6A_HUMAN	Actin-like.protein.6A	1	1	0	0.179487	P
BioSITe	P62993	GRB2_HUMAN	Growth.factor.receptor-bound.protein.2	1	1	0	0.175115	P
BioSITe	Q9Y285	SYFA_HUMAN	Phenylalanine--tRNA.ligase.alpha.subunit	2	1	1	0.409449	U
BioSITe	O00264	PGRC1_HUMAN	Membrane-associated.progesterone.receptor.component.1	2	2	0	0.564103	U
BioSITe	P46939	UTRO_HUMAN	Utrophin	1	0	1	0.511797	U
BioSITe	Q04637	IF4G1_HUMAN	Eukaryotic.translation.initiation.factor.4.gamma.1	2	0	2	0.706066	U
BioSITe	Q8IWS0	PHF6_HUMAN	PHD.finger.protein.6	1	0	1	0.528767	U
BioSITe	Q9BV57	MTND_HUMAN	1,2-dihydroxy-3-keto-5-methylthiopentene.dioxygenase	1	1	0	0.24581	P
BioSITe	Q07020	RL18_HUMAN	60S.ribosomal.protein.L18	1	0	1	0.473404	U
BioSITe	P46937	YAP1_HUMAN	Transcriptional.coactivator.YAP1	1	0	1	0.81746	U
BioSITe	P60842	IF4A1_HUMAN	Eukaryotic.initiation.factor.4A-I	5	5	0	0.100985	P
BioSITe	Q14168	MPP2_HUMAN	MAGUK.p55.subfamily.member.2	2	1	1	0.25	P
BioSITe	O43583	DENR_HUMAN	Density-regulated.protein	1	1	0	0.484848	U
BioSITe	P58107	EPIPL_HUMAN	Epiplakin	3	3	0	0.279285	P
BioSITe	O14976	GAK_HUMAN	Cyclin-G-associated.kinase	1	0	1	0.473684	U
BioSITe	O14974	MYPT1_HUMAN	Protein.phosphatase.1.regulatory.subunit.12A	8	0	8	0.805825	U
BioSITe	Q8WUM4	PDC6I_HUMAN	Programmed.cell.death.6-interacting.protein	2	1	1	0.389401	U
BioSITe	O14979	HNRDL_HUMAN	Heterogeneous.nuclear.ribonucleoprotein.D-like	1	1	0	0.757143	U
BioSITe	P29144	TPP2_HUMAN	Tripeptidyl-peptidase.2	2	2	0	0.223379	P
BioSITe	Q9Y6M1	IF2B2_HUMAN	Insulin-like.growth.factor.2.mRNA-binding.protein.2	1	0	1	0.382304	U
BioSITe	A6NMZ7	CO6A6_HUMAN	Collagen.alpha-6(VI).chain	1	1	0	0.296951	P
BioSITe	O95340	PAPS2_HUMAN	Bifunctional.3'-phosphoadenosine.5'-phosphosulfate.synthase.2	1	0	1	0.151466	P
BioSITe	O95347	SMC2_HUMAN	Structural.maintenance.of.chromosomes.protein.2	1	1	0	0.551378	U
BioSITe	Q5SW79	CE170_HUMAN	Centrosomal.protein.of.170.kDa	2	0	2	0.871843	U
BioSITe	P47756	CAPZB_HUMAN	F-actin-capping.protein.subunit.beta	2	1	1	0.371841	U
BioSITe	Q04917	1433F_HUMAN	14-3-3.protein.eta	2	2	0	0.439024	U
BioSITe	Q16543	CDC37_HUMAN	Hsp90.co-chaperone.Cdc37	1	0	1	0.634921	U
BioSITe	Q13257	MD2L1_HUMAN	Mitotic.spindle.assembly.checkpoint.protein.MAD2A	1	1	0	0.15122	P
BioSITe	P49368	TCPG_HUMAN	T-complex.protein.1.subunit.gamma	1	1	0	0.163303	P
BioSITe	Q13310	PABP4_HUMAN	Polyadenylate-binding.protein.4	3	3	0	0.512422	U
BioSITe	P07741	APT_HUMAN	Adenine.phosphoribosyltransferase	1	1	0	0.05	F
BioSITe	Q99700	ATX2_HUMAN	Ataxin-2	1	0	1	0.926885	U
BioSITe	P11387	TOP1_HUMAN	DNA.topoisomerase.1	1	0	1	0.593464	U
BioSITe	Q9Y608	LRRF2_HUMAN	Leucine-rich.repeat.flightless-interacting.protein.2	2	0	2	0.932039	U
BioSITe	Q9UG63	ABCF2_HUMAN	ATP-binding.cassette.sub-family.F.member.2	1	0	1	0.295345	P
BioSITe	P26196	DDX6_HUMAN	Probable.ATP-dependent.RNA.helicase.DDX6	1	1	0	0.26294	P
BioSITe	Q9NP61	ARFG3_HUMAN	ADP-ribosylation.factor.GTPase-activating.protein.3	2	0	2	0.744186	U
BioSITe	Q96H79	ZCCHL_HUMAN	Zinc.finger.CCCH-type.antiviral.protein.1-like	1	1	0	0.306667	U
BioSITe	Q9Y3I0	RTCB_HUMAN	tRNA-splicing.ligase.RtcB.homolog	2	1	1	0.0950495	F
BioSITe	P08238	HS90B_HUMAN	Heat.shock.protein.HSP.90-beta	7	4	3	0.428177	U
BioSITe	Q8NB90	SPAT5_HUMAN	Spermatogenesis-associated.protein.5	1	0	1	0.198208	P
BioSITe	P11766	ADHX_HUMAN	Alcohol.dehydrogenase.class-3	1	1	0	0.0347594	F
BioSITe	Q9NX40	OCAD1_HUMAN	OCIA.domain-containing.protein.1	3	0	3	0.734694	U
BioSITe	Q9NX46	ARHL2_HUMAN	Poly(ADP-ribose).glycohydrolase.ARH3	1	1	0	0.272727	P
BioSITe	P62820	RAB1A_HUMAN	Ras-related.protein.Rab-1A	2	2	0	0.268293	P
BioSITe	Q1KMD3	HNRL2_HUMAN	Heterogeneous.nuclear.ribonucleoprotein.U-like.protein.2	1	0	1	0.658635	U
BioSITe	P62826	RAN_HUMAN	GTP-binding.nuclear.protein.Ran	1	1	0	0.12037	P
BioSITe	Q9HCE1	MOV10_HUMAN	Putative.helicase.MOV-10	1	0	1	0.169492	P
BioSITe	P00918	CAH2_HUMAN	Carbonic.anhydrase.2	1	0	1	0.334615	U
BioSITe	P51991	ROA3_HUMAN	Heterogeneous.nuclear.ribonucleoprotein.A3	5	2	3	0.690476	U
BioSITe	Q5M775	CYTSB_HUMAN	Cytospin-B	1	0	1	0.892322	U
BioSITe	P18583	SON_HUMAN	Protein.SON	2	0	2	0.919621	U
BioSITe	Q13409	DC1I2_HUMAN	Cytoplasmic.dynein.1.intermediate.chain.2	1	0	1	0.432602	U
BioSITe	Q8TCJ2	STT3B_HUMAN	Dolichyl-diphosphooligosaccharide--protein.glycosyltransferase.subunit.STT3B	1	0	1	0.207022	P
BioSITe	P05787	K2C8_HUMAN	Keratin,.type.II.cytoskeletal.8	1	0	1	0.809524	U
BioSITe	Q9NX55	HYPK_HUMAN	Huntingtin-interacting.protein.K	1	0	1	0.899225	U
BioSITe	O15347	HMGB3_HUMAN	High.mobility.group.protein.B3	1	0	1	0.915	U
BioSITe	Q9H1C7	CYTM1_HUMAN	Cysteine-rich.and.transmembrane.domain-containing.protein.1	1	0	1	0.701031	U
BioSITe	P50914	RL14_HUMAN	60S.ribosomal.protein.L14	1	1	0	0.581395	U
BioSITe	Q92615	LAR4B_HUMAN	La-related.protein.4B	1	0	1	0.707317	U
BioSITe	Q8WXI4	ACO11_HUMAN	Acyl-coenzyme.A.thioesterase.11	1	1	0	0.205931	P
BioSITe	P47914	RL29_HUMAN	60S.ribosomal.protein.L29	1	0	1	0.993711	U
BioSITe	P10636	TAU_HUMAN	Microtubule-associated.protein.tau	2	0	2	0.986807	U
BioSITe	Q86VP6	CAND1_HUMAN	Cullin-associated.NEDD8-dissociated.protein.1	2	2	0	0.195122	P
BioSITe	Q9Y4E8	UBP15_HUMAN	Ubiquitin.carboxyl-terminal.hydrolase.15	2	0	2	0.30683	U
BioSITe	Q96K37	S35E1_HUMAN	Solute.carrier.family.35.member.E1	1	1	0	0.229268	P
BioSITe	O14653	GOSR2_HUMAN	Golgi.SNAP.receptor.complex.member.2	1	0	1	0.466981	U
BioSITe	P49754	VPS41_HUMAN	Vacuolar.protein.sorting-associated.protein.41.homolog	1	1	0	0.168618	P
BioSITe	O14654	IRS4_HUMAN	Insulin.receptor.substrate.4	4	1	3	0.724741	U
BioSITe	P15927	RFA2_HUMAN	Replication.protein.A.32.kDa.subunit	1	1	0	0.366667	U
BioSITe	P61513	RL37A_HUMAN	60S.ribosomal.protein.L37a	2	2	0	0.152174	P
BioSITe	P15924	DESP_HUMAN	Desmoplakin	1	0	1	0.546499	U
BioSITe	P53041	PPP5_HUMAN	Serine/threonine-protein.phosphatase.5	1	0	1	0.252505	P
BioSITe	P14324	FPPS_HUMAN	Farnesyl.pyrophosphate.synthase	1	1	0	0.097852	F
BioSITe	Q8N726	ARF_HUMAN	Tumor.suppressor.ARF	1	1	0	0.621212	U
BioSITe	Q13541	4EBP1_HUMAN	Eukaryotic.translation.initiation.factor.4E-binding.protein.1	1	0	1	0.991525	U
BioSITe	P51532	SMCA4_HUMAN	Transcription.activator.BRG1	1	0	1	0.630844	U
BioSITe	Q13547	HDAC1_HUMAN	Histone.deacetylase.1	1	0	1	0.329876	U
BioSITe	Q16204	CCDC6_HUMAN	Coiled-coil.domain-containing.protein.6	1	0	1	0.983122	U
BioSITe	P46060	RAGP1_HUMAN	Ran.GTPase-activating.protein.1	1	0	1	0.379898	U
BioSITe	P17987	TCPA_HUMAN	T-complex.protein.1.subunit.alpha	1	0	1	0.122302	P
BioSITe	Q9BXJ9	NAA15_HUMAN	N-alpha-acetyltransferase.15,.NatA.auxiliary.subunit	3	3	0	0.190531	P
BioSITe	Q8N0X7	SPART_HUMAN	Spartin	1	1	0	0.561562	U
BioSITe	Q8NCA5	FA98A_HUMAN	Protein.FAM98A	2	0	2	0.651252	U
BioSITe	Q9UHD9	UBQL2_HUMAN	Ubiquilin-2	1	1	0	0.855769	U
BioSITe	Q96J01	THOC3_HUMAN	THO.complex.subunit.3	1	0	1	0.176638	P
BioSITe	P68371	TBB4B_HUMAN	Tubulin.beta-4B.chain	2	2	0	0.177528	P
BioSITe	O43143	DHX15_HUMAN	Pre-mRNA-splicing.factor.ATP-dependent.RNA.helicase.DHX15	1	0	1	0.245283	P
BioSITe	Q9UBC2	EP15R_HUMAN	Epidermal.growth.factor.receptor.substrate.15-like.1	2	1	1	0.712963	U
BioSITe	Q9NPH2	INO1_HUMAN	Inositol-3-phosphate.synthase.1	1	0	1	0.206093	P
BioSITe	P67775	PP2AA_HUMAN	Serine/threonine-protein.phosphatase.2A.catalytic.subunit.alpha.isoform	3	3	0	0.200647	P
BioSITe	Q96JB5	CK5P3_HUMAN	CDK5.regulatory.subunit-associated.protein.3	1	1	0	0.29249	P
BioSITe	Q92667	AKAP1_HUMAN	A-kinase.anchor.protein.1,.mitochondrial	1	0	1	0.616833	U
BioSITe	Q99614	TTC1_HUMAN	Tetratricopeptide.repeat.protein.1	2	0	2	0.893836	U
BioSITe	P53618	COPB_HUMAN	Coatomer.subunit.beta	2	1	1	0.224554	P
BioSITe	Q9C0C2	TB182_HUMAN	182.kDa.tankyrase-1-binding.protein	2	0	2	0.961249	U
BioSITe	Q14126	DSG2_HUMAN	Desmoglein-2	5	3	2	0.374776	U
BioSITe	Q9UI10	EI2BD_HUMAN	Translation.initiation.factor.eIF-2B.subunit.delta	1	0	1	0.434034	U
BioSITe	Q99543	DNJC2_HUMAN	DnaJ.homolog.subfamily.C.member.2	1	0	1	0.768116	U
BioSITe	Q9NR12	PDLI7_HUMAN	PDZ.and.LIM.domain.protein.7	1	0	1	0.485777	U
BioSITe	P24666	PPAC_HUMAN	Low.molecular.weight.phosphotyrosine.protein.phosphatase	4	4	0	0.151899	P
BioSITe	O43707	ACTN4_HUMAN	Alpha-actinin-4	3	3	0	0.21405	P
BioSITe	P12532	KCRU_HUMAN	Creatine.kinase.U-type,.mitochondrial	2	2	0	0.297362	P
BioSITe	Q14160	SCRIB_HUMAN	Protein.scribble.homolog	1	0	1	0.607362	U
BioSITe	Q9ULC4	MCTS1_HUMAN	Malignant.T-cell-amplified.sequence.1	1	1	0	0.0883978	F
BioSITe	P34932	HSP74_HUMAN	Heat.shock.70.kDa.protein.4	3	3	0	0.458333	U
BioSITe	P51149	RAB7A_HUMAN	Ras-related.protein.Rab-7a	1	1	0	0.173913	P
BioSITe	P51148	RAB5C_HUMAN	Ras-related.protein.Rab-5C	1	1	0	0.236111	P
BioSITe	Q8ND83	SLAI1_HUMAN	SLAIN.motif-containing.protein.1	3	0	3	0.908451	U
BioSITe	P50995	ANX11_HUMAN	Annexin.A11	1	1	0	0.568317	U
BioSITe	Q96HC4	PDLI5_HUMAN	PDZ.and.LIM.domain.protein.5	3	0	3	0.595638	U
BioSITe	P19022	CADH2_HUMAN	Cadherin-2	1	0	1	0.31457	U
BioSITe	P49327	FAS_HUMAN	Fatty.acid.synthase	2	2	0	0.19315	P
BioSITe	O43684	BUB3_HUMAN	Mitotic.checkpoint.protein.BUB3	1	1	0	0.198171	P
BioSITe	P49321	NASP_HUMAN	Nuclear.autoantigenic.sperm.protein	2	1	1	0.794416	U
BioSITe	O60841	IF2P_HUMAN	Eukaryotic.translation.initiation.factor.5B	1	0	1	0.572951	U
BioSITe	P07900	HS90A_HUMAN	Heat.shock.protein.HSP.90-alpha	6	4	2	0.374317	U
BioSITe	P11940	PABP1_HUMAN	Polyadenylate-binding.protein.1	4	3	1	0.539308	U
BioSITe	P35998	PRS7_HUMAN	26S.proteasome.regulatory.subunit.7	1	1	0	0.263279	P
BioSITe	P55795	HNRH2_HUMAN	Heterogeneous.nuclear.ribonucleoprotein.H2	8	1	7	0.503341	U
BioSITe	P14618	KPYM_HUMAN	Pyruvate.kinase.PKM	3	3	0	0.0960452	F
BioSITe	O75347	TBCA_HUMAN	Tubulin-specific.chaperone.A	1	0	1	0.990741	U
BioSITe	O75348	VATG1_HUMAN	V-type.proton.ATPase.subunit.G.1	1	1	0	0.720339	U
BioSITe	O15067	PUR4_HUMAN	Phosphoribosylformylglycinamidine.synthase	1	1	0	0.278774	P
BioSITe	P27824	CALX_HUMAN	Calnexin	1	0	1	0.527027	U
BioSITe	Q86UE4	LYRIC_HUMAN	Protein.LYRIC	1	0	1	0.898625	U
BioSITe	Q9UNS2	CSN3_HUMAN	COP9.signalosome.complex.subunit.3	1	0	1	0.174941	P
BioSITe	Q13190	STX5_HUMAN	Syntaxin-5	1	0	1	0.591549	U
BioSITe	Q14157	UBP2L_HUMAN	Ubiquitin-associated.protein.2-like	5	2	3	0.891444	U
BioSITe	Q14152	EIF3A_HUMAN	Eukaryotic.translation.initiation.factor.3.subunit.A	2	1	1	0.701158	U
BioSITe	P42166	LAP2A_HUMAN	Lamina-associated.polypeptide.2,.isoform.alpha	1	0	1	0.651297	U
BioSITe	Q9H2H8	PPIL3_HUMAN	Peptidyl-prolyl.cis-trans.isomerase-like.3	1	1	0	0.161491	P
BioSITe	Q14012	KCC1A_HUMAN	Calcium/calmodulin-dependent.protein.kinase.type.1	1	1	0	0.221622	P
BioSITe	Q14011	CIRBP_HUMAN	Cold-inducible.RNA-binding.protein	4	0	4	0.755814	U
BioSITe	P21281	VATB2_HUMAN	V-type.proton.ATPase.subunit.B,.brain.isoform	1	1	0	0.150685	P
BioSITe	P62906	RL10A_HUMAN	60S.ribosomal.protein.L10a	2	2	0	0.290323	P
BioSITe	P26038	MOES_HUMAN	Moesin	1	1	0	0.512998	U
BioSITe	P28074	PSB5_HUMAN	Proteasome.subunit.beta.type-5	1	1	0	0.0988593	F
BioSITe	Q7L8W6	DPH6_HUMAN	Diphthine--ammonia.ligase	1	1	0	0.127341	P
BioSITe	Q07157	ZO1_HUMAN	Tight.junction.protein.ZO-1	9	0	9	0.697941	U
BioSITe	Q92890	UFD1_HUMAN	Ubiquitin.recognition.factor.in.ER-associated.degradation.protein.1	1	0	1	0.390879	U
BioSITe	P19338	NUCL_HUMAN	Nucleolin	5	2	3	0.853521	U
BioSITe	P19623	SPEE_HUMAN	Spermidine.synthase	1	1	0	0.139073	P
BioSITe	P02786	TFR1_HUMAN	Transferrin.receptor.protein.1	1	1	0	0.215789	P
BioSITe	P63241	IF5A1_HUMAN	Eukaryotic.translation.initiation.factor.5A-1	1	1	0	0.311688	U
BioSITe	P63244	RACK1_HUMAN	Receptor.of.activated.protein.C.kinase.1	3	3	0	0.0977918	F
BioSITe	Q6Y7W6	GGYF2_HUMAN	GRB10-interacting.GYF.protein.2	1	1	0	0.844496	U
BioSITe	Q96PK6	RBM14_HUMAN	RNA-binding.protein.14	5	0	5	0.80867	U
BioSITe	Q13442	HAP28_HUMAN	28.kDa.heat-.and.acid-stable.phosphoprotein	1	0	1	0.994475	U
BioSITe	P45974	UBP5_HUMAN	Ubiquitin.carboxyl-terminal.hydrolase.5	1	1	0	0.34965	U
BioSITe	Q16576	RBBP7_HUMAN	Histone-binding.protein.RBBP7	1	1	0	0.228235	P
BioSITe	Q9Y266	NUDC_HUMAN	Nuclear.migration.protein.nudC	1	0	1	0.613293	U
BioSITe	Q9Y265	RUVB1_HUMAN	RuvB-like.1	3	2	1	0.25	P
BioSITe	P26639	SYTC_HUMAN	Threonine--tRNA.ligase,.cytoplasmic	3	3	0	0.189488	P
BioSITe	Q9Y262	EIF3L_HUMAN	Eukaryotic.translation.initiation.factor.3.subunit.L	6	6	0	0.161348	P
BioSITe	Q96S66	CLCC1_HUMAN	Chloride.channel.CLIC-like.protein.1	1	0	1	0.459165	U
BioSITe	Q9NZB2	F120A_HUMAN	Constitutive.coactivator.of.PPAR-gamma-like.protein.1	3	0	3	0.512522	U
BioSITe	Q08211	DHX9_HUMAN	ATP-dependent.RNA.helicase.A	8	2	6	0.307874	U
BioSITe	Q9BQE3	TBA1C_HUMAN	Tubulin.alpha-1C.chain	7	5	2	0.146993	P
BioSITe	Q9NTK5	OLA1_HUMAN	Obg-like.ATPase.1	1	1	0	0.174242	P
BioSITe	P35580	MYH10_HUMAN	Myosin-10	1	1	0	0.642206	U
BioSITe	P49023	PAXI_HUMAN	Paxillin	1	0	1	0.607445	U
BioSITe	Q9Y2J2	E41L3_HUMAN	Band.4.1-like.protein.3	2	0	2	0.716651	U
BioSITe	O75832	PSD10_HUMAN	26S.proteasome.non-ATPase.regulatory.subunit.10	1	0	1	0.212389	P
BioSITe	P60228	EIF3E_HUMAN	Eukaryotic.translation.initiation.factor.3.subunit.E	2	1	1	0.161798	P
BioSITe	Q9UDY2	ZO2_HUMAN	Tight.junction.protein.ZO-2	1	0	1	0.636134	U
BioSITe	P61024	CKS1_HUMAN	Cyclin-dependent.kinases.regulatory.subunit.1	2	0	2	0.265823	P
BioSITe	Q8N6H7	ARFG2_HUMAN	ADP-ribosylation.factor.GTPase-activating.protein.2	2	0	2	0.679463	U
BioSITe	P08243	ASNS_HUMAN	Asparagine.synthetase.[glutamine-hydrolyzing]	2	2	0	0.0588235	F
BioSITe	Q96A72	MGN2_HUMAN	Protein.mago.nashi.homolog.2	1	1	0	0.128378	P
BioSITe	P50542	PEX5_HUMAN	Peroxisomal.targeting.signal.1.receptor	1	0	1	0.394366	U
BioSITe	Q06210	GFPT1_HUMAN	Glutamine--fructose-6-phosphate.aminotransferase.[isomerizing].1	1	1	0	0.13877	P
BioSITe	Q9UNZ2	NSF1C_HUMAN	NSFL1.cofactor.p47	3	0	3	0.613514	U
BioSITe	Q15691	MARE1_HUMAN	Microtubule-associated.protein.RP/EB.family.member.1	1	1	0	0.335821	U
BioSITe	Q9NRR5	UBQL4_HUMAN	Ubiquilin-4	1	0	1	0.883527	U
BioSITe	P00558	PGK1_HUMAN	Phosphoglycerate.kinase.1	1	1	0	0.167866	P
BioSITe	Q92769	HDAC2_HUMAN	Histone.deacetylase.2	1	0	1	0.352459	U
BioSITe	Q9BZF1	OSBL8_HUMAN	Oxysterol-binding.protein-related.protein.8	2	0	2	0.417323	U
BioSITe	O95819	M4K4_HUMAN	Mitogen-activated.protein.kinase.kinase.kinase.kinase.4	1	0	1	0.557708	U
BioSITe	P46109	CRKL_HUMAN	Crk-like.protein	2	1	1	0.382838	U
BioSITe	O95817	BAG3_HUMAN	BAG.family.molecular.chaperone.regulator.3	3	0	3	0.928696	U
BioSITe	Q92945	FUBP2_HUMAN	Far.upstream.element-binding.protein.2	4	1	3	0.773558	U
BioSITe	Q7Z3B4	NUP54_HUMAN	Nucleoporin.p54	1	1	0	0.398422	U
BioSITe	P13489	RINI_HUMAN	Ribonuclease.inhibitor	1	1	0	0.13449	P
BioSITe	Q99873	ANM1_HUMAN	Protein.arginine.N-methyltransferase.1	1	1	0	0.16442	P
BioSITe	Q9UQ35	SRRM2_HUMAN	Serine/arginine.repetitive.matrix.protein.2	5	0	5	0.999637	U
BioSITe	P12277	KCRB_HUMAN	Creatine.kinase.B-type	1	0	1	0.249344	P
BioSITe	O43776	SYNC_HUMAN	Asparagine--tRNA.ligase,.cytoplasmic	2	2	0	0.218978	P
BioSITe	O00178	GTPB1_HUMAN	GTP-binding.protein.1	1	0	1	0.363229	U
BioSITe	P48634	PRC2A_HUMAN	Protein.PRRC2A	6	0	6	0.997682	U
BioSITe	Q96KR1	ZFR_HUMAN	Zinc.finger.RNA-binding.protein	1	0	1	0.734637	U
BioSITe	P46736	BRCC3_HUMAN	Lys-63-specific.deubiquitinase.BRCC36	1	1	0	0.31962	U
BioSITe	Q9Y230	RUVB2_HUMAN	RuvB-like.2	3	2	1	0.228942	P
BioSITe	Q15286	RAB35_HUMAN	Ras-related.protein.Rab-35	1	1	0	0.218905	P
BioSITe	P55196	AFAD_HUMAN	Afadin	3	1	2	0.608553	U
BioSITe	P61247	RS3A_HUMAN	40S.ribosomal.protein.S3a	1	0	1	0.393939	U
BioSITe	O14744	ANM5_HUMAN	Protein.arginine.N-methyltransferase.5	1	0	1	0.135008	P
BioSITe	P20340	RAB6A_HUMAN	Ras-related.protein.Rab-6A	1	1	0	0.240385	P
BioSITe	Q96I24	FUBP3_HUMAN	Far.upstream.element-binding.protein.3	2	2	0	0.475524	U
BioSITe	P13807	GYS1_HUMAN	Glycogen.[starch].synthase,.muscle	1	0	1	0.233379	P
BioSITe	Q9BYT8	NEUL_HUMAN	Neurolysin,.mitochondrial	1	1	0	0.161932	P
BioSITe	P62888	RL30_HUMAN	60S.ribosomal.protein.L30	2	2	0	0.234783	P
BioSITe	P15311	EZRI_HUMAN	Ezrin	2	1	1	0.540956	U
BioSITe	O75935	DCTN3_HUMAN	Dynactin.subunit.3	1	1	0	0.112903	P
BioSITe	P04632	CPNS1_HUMAN	Calpain.small.subunit.1	1	0	1	0.395522	U
BioSITe	P53396	ACLY_HUMAN	ATP-citrate.synthase	4	4	0	0.127157	P
BioSITe	P16930	FAAA_HUMAN	Fumarylacetoacetase	1	1	0	0.114558	P
BioSITe	Q7L1Q6	BZW1_HUMAN	Basic.leucine.zipper.and.W2.domain-containing.protein.1	1	1	0	0.186158	P
BioSITe	P43686	PRS6B_HUMAN	26S.proteasome.regulatory.subunit.6B	1	0	1	0.267943	P
BioSITe	Q7Z422	SZRD1_HUMAN	SUZ.domain-containing.protein.1	1	0	1	0.993421	U
BioSITe	Q6IAA8	LTOR1_HUMAN	Ragulator.complex.protein.LAMTOR1	1	0	1	0.720497	U
BioSITe	O60884	DNJA2_HUMAN	DnaJ.homolog.subfamily.A.member.2	1	0	1	0.684466	U
BioSITe	Q14566	MCM6_HUMAN	DNA.replication.licensing.factor.MCM6	1	0	1	0.236297	P
BioSITe	Q92536	YLAT2_HUMAN	Y+L.amino.acid.transporter.2	1	0	1	0.137864	P
BioSITe	P46926	GNPI1_HUMAN	Glucosamine-6-phosphate.isomerase.1	1	0	1	0.110727	P
BioSITe	Q9BUJ2	HNRL1_HUMAN	Heterogeneous.nuclear.ribonucleoprotein.U-like.protein.1	3	0	3	0.629673	U
BioSITe	P06753	TPM3_HUMAN	Tropomyosin.alpha-3.chain	2	0	2	0.957895	U
BioSITe	Q12906	ILF3_HUMAN	Interleukin.enhancer-binding.factor.3	10	1	9	0.689038	U
BioSITe	Q9HC38	GLOD4_HUMAN	Glyoxalase.domain-containing.protein.4	1	1	0	0.194888	P
BioSITe	Q9H3P7	GCP60_HUMAN	Golgi.resident.protein.GCP60	1	1	0	0.617424	U
BioSITe	P26599	PTBP1_HUMAN	Polypyrimidine.tract-binding.protein.1	2	2	0	0.386064	U
BioSITe	P20338	RAB4A_HUMAN	Ras-related.protein.Rab-4A	1	0	1	0.233945	P
BioSITe	Q16630	CPSF6_HUMAN	Cleavage.and.polyadenylation.specificity.factor.subunit.6	2	0	2	0.778584	U
BioSITe	O14964	HGS_HUMAN	Hepatocyte.growth.factor-regulated.tyrosine.kinase.substrate	1	0	1	0.702703	U
BioSITe	Q07666	KHDR1_HUMAN	KH.domain-containing,.RNA-binding,.signal.transduction-associated.protein.1	1	0	1	0.790068	U
BioSITe	O43399	TPD54_HUMAN	Tumor.protein.D54	1	0	1	0.907767	U
BioSITe	Q01518	CAP1_HUMAN	Adenylyl.cyclase-associated.protein.1	2	1	1	0.366316	U
BioSITe	O43390	HNRPR_HUMAN	Heterogeneous.nuclear.ribonucleoprotein.R	5	0	5	0.57346	U
BioSITe	P12956	XRCC6_HUMAN	X-ray.repair.cross-complementing.protein.6	1	0	1	0.410509	U
BioSITe	P23526	SAHH_HUMAN	Adenosylhomocysteinase	4	3	1	0.0671296	F
BioSITe	P09874	PARP1_HUMAN	Poly.[ADP-ribose].polymerase.1	2	2	0	0.443787	U
BioSITe	P23528	COF1_HUMAN	Cofilin-1	1	1	0	0.331325	U
BioSITe	Q9UNN5	FAF1_HUMAN	FAS-associated.factor.1	1	0	1	0.421538	U
BioSITe	P51911	CNN1_HUMAN	Calponin-1	1	1	0	0.441077	U
BioSITe	P27816	MAP4_HUMAN	Microtubule-associated.protein.4	2	1	1	0.923611	U
BioSITe	Q00839	HNRPU_HUMAN	Heterogeneous.nuclear.ribonucleoprotein.U	4	0	4	0.610909	U
BioSITe	Q9Y221	NIP7_HUMAN	60S.ribosome.subunit.biogenesis.protein.NIP7.homolog	1	1	0	0.0833333	F
BioSITe	Q16531	DDB1_HUMAN	DNA.damage-binding.protein.1	2	2	0	0.132456	P
BioSITe	Q13247	SRSF6_HUMAN	Serine/arginine-rich.splicing.factor.6	2	1	1	0.686047	U
BioSITe	Q8IYS1	P20D2_HUMAN	Peptidase.M20.domain-containing.protein.2	1	1	0	0.277523	P
BioSITe	Q13242	SRSF9_HUMAN	Serine/arginine-rich.splicing.factor.9	1	1	0	0.502262	U
BioSITe	Q00688	FKBP3_HUMAN	Peptidyl-prolyl.cis-trans.isomerase.FKBP3	1	1	0	0.40625	U
BioSITe	Q14694	UBP10_HUMAN	Ubiquitin.carboxyl-terminal.hydrolase.10	6	2	4	0.511278	U
BioSITe	Q9P0J7	KCMF1_HUMAN	E3.ubiquitin-protein.ligase.KCMF1	1	0	1	0.734908	U
BioSITe	Q15717	ELAV1_HUMAN	ELAV-like.protein.1	1	1	0	0.236196	P
BioSITe	O95793	STAU1_HUMAN	Double-stranded.RNA-binding.protein.Staufen.homolog.1	2	0	2	0.736568	U
BioSITe	Q93052	LPP_HUMAN	Lipoma-preferred.partner	4	0	4	0.674837	U
BioSITe	Q04446	GLGB_HUMAN	1,4-alpha-glucan-branching.enzyme	1	1	0	0.148148	P
BioSITe	Q9Y295	DRG1_HUMAN	Developmentally-regulated.GTP-binding.protein.1	1	1	0	0.269755	P
BioSITe	Q9UIC8	LCMT1_HUMAN	Leucine.carboxyl.methyltransferase.1	1	1	0	0.227545	P
BioSITe	P19367	HXK1_HUMAN	Hexokinase-1	1	1	0	0.12868	P
BioSITe	O43301	HS12A_HUMAN	Heat.shock.70.kDa.protein.12A	1	0	1	0.155556	P
BioSITe	Q15654	TRIP6_HUMAN	Thyroid.receptor-interacting.protein.6	1	0	1	0.586134	U
BioSITe	P52434	RPAB3_HUMAN	DNA-directed.RNA.polymerases.I,.II,.and.III.subunit.RPABC3	1	1	0	0.22	P
BioSITe	Q96CT7	CC124_HUMAN	Coiled-coil.domain-containing.protein.124	1	0	1	0.995516	U
BioSITe	P36871	PGM1_HUMAN	Phosphoglucomutase-1	1	1	0	0.124555	P
BioSITe	Q9UKK9	NUDT5_HUMAN	ADP-sugar.pyrophosphatase	1	1	0	0.424658	U
BioSITe	Q13433	S39A6_HUMAN	Zinc.transporter.ZIP6	1	0	1	0.466225	U
BioSITe	Q13435	SF3B2_HUMAN	Splicing.factor.3B.subunit.2	1	0	1	0.86257	U
BioSITe	Q8NC51	PAIRB_HUMAN	Plasminogen.activator.inhibitor.1.RNA-binding.protein	1	0	1	0.958333	U
BioSITe	P53992	SC24C_HUMAN	Protein.transport.protein.Sec24C	1	0	1	0.383912	U
BioSITe	Q96FW1	OTUB1_HUMAN	Ubiquitin.thioesterase.OTUB1	1	0	1	0.225092	P
BioSITe	P78371	TCPB_HUMAN	T-complex.protein.1.subunit.beta	1	1	0	0.138318	P
BioSITe	Q9H0W8	SMG9_HUMAN	Protein.SMG9	1	0	1	0.542308	U
BioSITe	Q9NR31	SAR1A_HUMAN	GTP-binding.protein.SAR1a	1	1	0	0.0505051	F
BioSITe	Q9H3N1	TMX1_HUMAN	Thioredoxin-related.transmembrane.protein.1	1	0	1	0.267857	P
BioSITe	O00139	KIF2A_HUMAN	Kinesin-like.protein.KIF2A	1	1	0	0.424929	U
BioSITe	Q9UKY7	CDV3_HUMAN	Protein.CDV3.homolog	4	0	4	0.996124	U
BioSITe	P46777	RL5_HUMAN	60S.ribosomal.protein.L5	4	3	1	0.377104	U
BioSITe	Q99832	TCPH_HUMAN	T-complex.protein.1.subunit.eta	2	2	0	0.11418	P
BioSITe	Q9BY44	EIF2A_HUMAN	Eukaryotic.translation.initiation.factor.2A	1	0	1	0.299145	P
BioSITe	Q9H6H4	REEP4_HUMAN	Receptor.expression-enhancing.protein.4	2	0	2	0.501946	U
BioSITe	Q5PRF9	SMAG2_HUMAN	Protein.Smaug.homolog.2	1	0	1	0.622478	U
BioSITe	Q8NBM4	UBAC2_HUMAN	Ubiquitin-associated.domain-containing.protein.2	1	0	1	0.354651	U
BioSITe	O95721	SNP29_HUMAN	Synaptosomal-associated.protein.29	4	0	4	0.860465	U
BioSITe	P78559	MAP1A_HUMAN	Microtubule-associated.protein.1A	1	0	1	0.858723	U
BioSITe	O60716	CTND1_HUMAN	Catenin.delta-1	12	1	11	0.573347	U
BioSITe	P43487	RANG_HUMAN	Ran-specific.GTPase-activating.protein	1	1	0	0.681592	U
BioSITe	Q14974	IMB1_HUMAN	Importin.subunit.beta-1	2	2	0	0.170091	P
BioSITe	Q8NH56	O52N5_HUMAN	Olfactory.receptor.52N5	1	1	0	0.0462963	F
BioSITe	Q07866	KLC1_HUMAN	Kinesin.light.chain.1	1	1	0	0.586387	U
BioSITe	Q9Y490	TLN1_HUMAN	Talin-1	2	0	2	0.524203	U
BioSITe	Q9NRW3	ABC3C_HUMAN	DNA.dC->dU-editing.enzyme.APOBEC-3C	2	2	0	0.0736842	F
BioSITe	O75312	ZPR1_HUMAN	Zinc.finger.protein.ZPR1	1	0	1	0.429194	U
BioSITe	P21266	GSTM3_HUMAN	Glutathione.S-transferase.Mu.3	1	0	1	0.12	P
BioSITe	Q6P2Q9	PRP8_HUMAN	Pre-mRNA-processing-splicing.factor.8	1	0	1	0.157602	P
BioSITe	P35637	FUS_HUMAN	RNA-binding.protein.FUS	1	0	1	0.89924	U
BioSITe	Q92973	TNPO1_HUMAN	Transportin-1	1	1	0	0.143653	P
BioSITe	P62258	1433E_HUMAN	14-3-3.protein.epsilon	2	2	0	0.341176	U
BioSITe	Q9BTE3	MCMBP_HUMAN	Mini-chromosome.maintenance.complex-binding.protein	1	0	1	0.258567	P
DiDBIT	Q96I99	SUCB2_HUMAN	Succinate--CoA.ligase.[GDP-forming].subunit.beta,.mitochondrial	13	9	4	0.101852	P
DiDBIT	P31749	AKT1_HUMAN	RAC-alpha.serine/threonine-protein.kinase	1	1	0	0.30625	U
DiDBIT	H0Y8E6	H0Y8E6_HUMAN	DNA.helicase	6	3	3	0.269139	P
DiDBIT	O00629	IMA3_HUMAN	Importin.subunit.alpha-3	1	0	1	0.264875	P
DiDBIT	P40227	TCPZ_HUMAN	T-complex.protein.1.subunit.zeta	13	10	3	0.129944	P
DiDBIT	P40222	TXLNA_HUMAN	Alpha-taxilin	3	0	3	0.998168	U
DiDBIT	Q14789	GOGB1_HUMAN	Golgin.subfamily.B.member.1	4	0	4	0.966554	U
DiDBIT	Q9NQT5	EXOS3_HUMAN	Exosome.complex.component.RRP40	2	1	1	0.4	U
DiDBIT	P33527	MRP1_HUMAN	Multidrug.resistance-associated.protein.1	1	1	0	0.169824	P
DiDBIT	E5RK21	E5RK21_HUMAN	Dynactin.subunit.4	1	0	1	0.901099	U
DiDBIT	Q9NZL9	MAT2B_HUMAN	Methionine.adenosyltransferase.2.subunit.beta	1	1	0	0.10479	P
DiDBIT	Q92552	RT27_HUMAN	28S.ribosomal.protein.S27,.mitochondrial	5	4	1	0.297101	P
DiDBIT	Q9H4M9	EHD1_HUMAN	EH.domain-containing.protein.1	3	2	1	0.243446	P
DiDBIT	Q9NUD5	ZCHC3_HUMAN	Zinc.finger.CCHC.domain-containing.protein.3	1	1	0	0.472772	U
DiDBIT	Q9Y394	DHRS7_HUMAN	Dehydrogenase/reductase.SDR.family.member.7	2	1	1	0.0884956	F
DiDBIT	C9JMS0	C9JMS0_HUMAN	Transcriptional.adapter.3	1	0	1	0.442105	U
DiDBIT	Q96J85	Q96J85_HUMAN	C-Mpl.binding.protein	2	2	0	0.546667	U
DiDBIT	Q8N5F7	NKAP_HUMAN	NF-kappa-B-activating.protein	1	0	1	0.944578	U
DiDBIT	P56378	68MP_HUMAN	6.8.kDa.mitochondrial.proteolipid	1	0	1	0.310345	U
DiDBIT	B1AUU8	B1AUU8_HUMAN	Epidermal.growth.factor.receptor.substrate.15	3	3	0	0.633858	U
DiDBIT	Q7L9L4	MOB1B_HUMAN	MOB.kinase.activator.1B	1	0	1	0.166667	P
DiDBIT	Q00535	CDK5_HUMAN	Cyclin-dependent-like.kinase.5	2	2	0	0.106164	P
DiDBIT	Q69YN2	C19L1_HUMAN	CWF19-like.protein.1	1	1	0	0.243494	P
DiDBIT	Q07960	RHG01_HUMAN	Rho.GTPase-activating.protein.1	1	1	0	0.29385	P
DiDBIT	F5H7S1	F5H7S1_HUMAN	Zinc.finger.protein.423	1	0	1	0.49443	U
DiDBIT	Q9BQP7	MGME1_HUMAN	Mitochondrial.genome.maintenance.exonuclease.1	3	2	1	0.459302	U
DiDBIT	Q9HBM1	SPC25_HUMAN	Kinetochore.protein.Spc25	4	1	3	0.473214	U
DiDBIT	Q96AQ8	MCUR1_HUMAN	Mitochondrial.calcium.uniporter.regulator.1	1	0	1	0.604457	U
DiDBIT	Q9HBM8	Q9HBM8_HUMAN	cDNA,.FLJ78849,.highly.similar.to.1-acyl-sn-glycerol-3-phosphate.acyltransferase.alpha	1	0	1	0.239766	P
DiDBIT	Q96GY0	ZC21A_HUMAN	Zinc.finger.C2HC.domain-containing.protein.1A	1	0	1	0.821538	U
DiDBIT	P0C0S5	H2AZ_HUMAN	Histone.H2A.Z	1	0	1	0.40625	U
DiDBIT	O95251	KAT7_HUMAN	Histone.acetyltransferase.KAT7	1	1	0	0.563011	U
DiDBIT	Q9H4B0	OSGP2_HUMAN	Probable.tRNA.N6-adenosine.threonylcarbamoyltransferase,.mitochondrial	2	2	0	0.0966184	F
DiDBIT	Q9BW85	CCD94_HUMAN	Coiled-coil.domain-containing.protein.94	1	0	1	0.801858	U
DiDBIT	F5H3K2	F5H3K2_HUMAN	Uncharacterized.protein.C12orf43	2	1	1	0.87766	U
DiDBIT	B4DUX0	B4DUX0_HUMAN	cDNA.FLJ60167,.highly.similar.to.Cytosolic.acyl.coenzyme.A.thioester.hydrolase(EC.3.1.2.2)	7	3	4	0.350943	U
DiDBIT	P29083	T2EA_HUMAN	General.transcription.factor.IIE.subunit.1	1	0	1	0.548975	U
DiDBIT	A8MZ87	A8MZ87_HUMAN	Kinesin.light.chain.2	1	0	1	0.556622	U
DiDBIT	Q9HB71	CYBP_HUMAN	Calcyclin-binding.protein	16	4	12	0.600877	U
DiDBIT	P29084	T2EB_HUMAN	Transcription.initiation.factor.IIE.subunit.beta	2	2	0	0.498282	U
DiDBIT	B4DSD4	B4DSD4_HUMAN	cDNA.FLJ58856	2	1	1	0.443878	U
DiDBIT	E9PPW7	E9PPW7_HUMAN	NADH.dehydrogenase.[ubiquinone].iron-sulfur.protein.8,.mitochondrial	1	0	1	0.48913	U
DiDBIT	O00399	DCTN6_HUMAN	Dynactin.subunit.6	1	0	1	0.2	P
DiDBIT	Q86WA6	BPHL_HUMAN	Valacyclovir.hydrolase	4	4	0	0.120275	P
DiDBIT	H0Y4W2	H0Y4W2_HUMAN	Transformation/transcription.domain-associated.protein	1	1	0	0.166109	P
DiDBIT	P05386	RLA1_HUMAN	60S.acidic.ribosomal.protein.P1	1	0	1	0.482456	U
DiDBIT	P05387	RLA2_HUMAN	60S.acidic.ribosomal.protein.P2	7	2	5	0.591304	U
DiDBIT	P78347	GTF2I_HUMAN	General.transcription.factor.II-I	21	15	6	0.410822	U
DiDBIT	P05388	RLA0_HUMAN	60S.acidic.ribosomal.protein.P0	10	7	3	0.182965	P
DiDBIT	P62979	RS27A_HUMAN	Ubiquitin-40S.ribosomal.protein.S27a	5	0	5	0.538462	U
DiDBIT	Q9NTZ6	RBM12_HUMAN	RNA-binding.protein.12	5	4	1	0.593348	U
DiDBIT	P16885	PLCG2_HUMAN	1-phosphatidylinositol.4,5-bisphosphate.phosphodiesterase.gamma-2	1	1	0	0.219763	P
DiDBIT	O76021	RL1D1_HUMAN	Ribosomal.L1.domain-containing.protein.1	21	3	18	0.608163	U
DiDBIT	O76024	WFS1_HUMAN	Wolframin	2	1	1	0.261798	P
DiDBIT	A0AVT1	UBA6_HUMAN	Ubiquitin-like.modifier-activating.enzyme.6	3	3	0	0.162548	P
DiDBIT	Q9H061	T126A_HUMAN	Transmembrane.protein.126A	4	3	1	0.0974359	F
DiDBIT	Q93034	CUL5_HUMAN	Cullin-5	4	2	2	0.15	P
DiDBIT	Q9P206	K1522_HUMAN	Uncharacterized.protein.KIAA1522	1	0	1	0.957488	U
DiDBIT	H0Y8W7	H0Y8W7_HUMAN	C-terminal-binding.protein.1	3	3	0	0.226481	P
DiDBIT	Q6WCQ1	MPRIP_HUMAN	Myosin.phosphatase.Rho-interacting.protein	1	1	0	0.773659	U
DiDBIT	Q8TDX7	NEK7_HUMAN	Serine/threonine-protein.kinase.Nek7	1	1	0	0.18543	P
DiDBIT	Q15365	PCBP1_HUMAN	Poly(rC)-binding.protein.1	4	2	2	0.342697	U
DiDBIT	O15258	RER1_HUMAN	Protein.RER1	2	1	1	0.244898	P
DiDBIT	O00401	WASL_HUMAN	Neural.Wiskott-Aldrich.syndrome.protein	1	1	0	0.70099	U
DiDBIT	Q9H814	PHAX_HUMAN	Phosphorylated.adapter.RNA.export.protein	1	0	1	0.725888	U
DiDBIT	Q9H444	CHM4B_HUMAN	Charged.multivesicular.body.protein.4b	6	1	5	0.910714	U
DiDBIT	P62256	UBE2H_HUMAN	Ubiquitin-conjugating.enzyme.E2.H	1	1	0	0.327869	U
DiDBIT	P29401	TKT_HUMAN	Transketolase	6	3	3	0.182986	P
DiDBIT	O15091	MRPP3_HUMAN	Mitochondrial.ribonuclease.P.catalytic.subunit	4	4	0	0.212693	P
DiDBIT	Q9H0S4	DDX47_HUMAN	Probable.ATP-dependent.RNA.helicase.DDX47	1	0	1	0.237363	P
DiDBIT	P35244	RFA3_HUMAN	Replication.protein.A.14.kDa.subunit	1	1	0	0.123967	P
DiDBIT	O75431	MTX2_HUMAN	Metaxin-2	1	1	0	0.110266	P
DiDBIT	O75436	VP26A_HUMAN	Vacuolar.protein.sorting-associated.protein.26A	4	3	1	0.165138	P
DiDBIT	P35241	RADI_HUMAN	Radixin	9	1	8	0.566038	U
DiDBIT	O75438	NDUB1_HUMAN	NADH.dehydrogenase.[ubiquinone].1.beta.subcomplex.subunit.1	1	1	0	0.293103	P
DiDBIT	O75439	MPPB_HUMAN	Mitochondrial-processing.peptidase.subunit.beta	5	4	1	0.0633947	F
DiDBIT	P43034	LIS1_HUMAN	Platelet-activating.factor.acetylhydrolase.IB.subunit.alpha	5	2	3	0.285366	P
DiDBIT	E9PQD8	E9PQD8_HUMAN	Glutamine.amidotransferase-like.class.1.domain-containing.protein.1	1	1	0	0.241667	P
DiDBIT	Q9NVP1	DDX18_HUMAN	ATP-dependent.RNA.helicase.DDX18	5	5	0	0.358209	U
DiDBIT	Q96CS3	FAF2_HUMAN	FAS-associated.factor.2	3	0	3	0.426966	U
DiDBIT	Q96BP2	CHCH1_HUMAN	Coiled-coil-helix-coiled-coil-helix.domain-containing.protein.1	2	0	2	0.805085	U
DiDBIT	A6NDG6	PGP_HUMAN	Glycerol-3-phosphate.phosphatase	2	0	2	0.161994	P
DiDBIT	E7ES08	E7ES08_HUMAN	High.mobility.group.protein.B3	11	2	9	0.909574	U
DiDBIT	C9JBL1	C9JBL1_HUMAN	Signal.peptidase.complex.subunit.1	1	0	1	0.275	P
DiDBIT	Q9BXW7	HDHD5_HUMAN	Haloacid.dehalogenase-like.hydrolase.domain-containing.5	3	3	0	0.167849	P
DiDBIT	Q9BXW6	OSBL1_HUMAN	Oxysterol-binding.protein-related.protein.1	1	0	1	0.434737	U
DiDBIT	H0Y539	H0Y539_HUMAN	SHC-transforming.protein.1	2	0	2	0.555556	U
DiDBIT	Q9H446	RWDD1_HUMAN	RWD.domain-containing.protein.1	1	0	1	0.81893	U
DiDBIT	P06280	AGAL_HUMAN	Alpha-galactosidase.A	1	1	0	0.048951	F
DiDBIT	Q9H845	ACAD9_HUMAN	Acyl-CoA.dehydrogenase.family.member.9,.mitochondrial	7	3	4	0.167472	P
DiDBIT	O15320	CTGE5_HUMAN	Endoplasmic.reticulum.export.factor.CTAGE5	4	0	4	0.878109	U
DiDBIT	E9PLK3	E9PLK3_HUMAN	Aminopeptidase	12	10	2	0.13224	P
DiDBIT	Q9BZE4	NOG1_HUMAN	Nucleolar.GTP-binding.protein.1	5	2	3	0.400631	U
DiDBIT	Q13011	ECH1_HUMAN	Delta(3,5)-Delta(2,4)-dienoyl-CoA.isomerase,.mitochondrial	2	1	1	0.268293	P
DiDBIT	Q13017	RHG05_HUMAN	Rho.GTPase-activating.protein.5	1	0	1	0.330226	U
DiDBIT	F5H0F7	F5H0F7_HUMAN	Proteasomal.ATPase-associated.factor.1	1	1	0	0.161491	P
DiDBIT	O75380	NDUS6_HUMAN	NADH.dehydrogenase.[ubiquinone].iron-sulfur.protein.6,.mitochondrial	2	2	0	0.104839	P
DiDBIT	B0YIW6	B0YIW6_HUMAN	Archain.1,.isoform.CRA_a	16	8	8	0.324275	U
DiDBIT	P53708	ITA8_HUMAN	Integrin.alpha-8.[Cleaved.into:.Integrin.alpha-8.heavy.chain;.Integrin.alpha-8.light.chain]	1	1	0	0.124177	P
DiDBIT	P60520	GBRL2_HUMAN	Gamma-aminobutyric.acid.receptor-associated.protein-like.2	1	1	0	0.153846	P
DiDBIT	Q9UKZ1	CNO11_HUMAN	CCR4-NOT.transcription.complex.subunit.11	1	1	0	0.47451	U
DiDBIT	P53701	CCHL_HUMAN	Cytochrome.c-type.heme.lyase	4	1	3	0.458955	U
DiDBIT	Q92616	GCN1_HUMAN	eIF-2-alpha.kinase.activator.GCN1	15	11	4	0.153501	P
DiDBIT	Q9H967	WDR76_HUMAN	WD.repeat-containing.protein.76	1	0	1	0.469649	U
DiDBIT	Q92615	LAR4B_HUMAN	La-related.protein.4B	3	1	2	0.707317	U
DiDBIT	D6R994	D6R994_HUMAN	Complex.III.assembly.factor.LYRM7	3	2	1	0.188679	P
DiDBIT	O60762	DPM1_HUMAN	Dolichol-phosphate.mannosyltransferase.subunit.1	4	4	0	0.138462	P
DiDBIT	Q8N9N7	LRC57_HUMAN	Leucine-rich.repeat-containing.protein.57	1	0	1	0.401674	U
DiDBIT	Q14566	MCM6_HUMAN	DNA.replication.licensing.factor.MCM6	11	8	3	0.236297	P
DiDBIT	O75940	SPF30_HUMAN	Survival.of.motor.neuron-related-splicing.factor.30	1	0	1	0.747899	U
DiDBIT	Q15185	TEBP_HUMAN	Prostaglandin.E.synthase.3	3	3	0	0.5375	U
DiDBIT	O75947	ATP5H_HUMAN	ATP.synthase.subunit.d,.mitochondrial	11	6	5	0.347826	U
DiDBIT	Q15181	IPYR_HUMAN	Inorganic.pyrophosphatase	6	5	1	0.183391	P
DiDBIT	P17844	DDX5_HUMAN	Probable.ATP-dependent.RNA.helicase.DDX5	14	7	7	0.392508	U
DiDBIT	Q7Z5K2	WAPL_HUMAN	Wings.apart-like.protein.homolog	1	0	1	0.57395	U
DiDBIT	P13995	MTDC_HUMAN	Bifunctional.methylenetetrahydrofolate.dehydrogenase/cyclohydrolase,.mitochondrial.[Includes:.NAD-dependent.methylenetetrahydrofolate.dehydrogenase	5	3	2	0.128571	P
DiDBIT	Q9NPF4	OSGEP_HUMAN	Probable.tRNA.N6-adenosine.threonylcarbamoyltransferase	1	1	0	0.0925373	F
DiDBIT	Q9NPF5	DMAP1_HUMAN	DNA.methyltransferase.1-associated.protein.1	2	0	2	0.633833	U
DiDBIT	P41214	EIF2D_HUMAN	Eukaryotic.translation.initiation.factor.2D	3	2	1	0.354452	U
DiDBIT	O94906	PRP6_HUMAN	Pre-mRNA-processing.factor.6	5	4	1	0.390011	U
DiDBIT	O94905	ERLN2_HUMAN	Erlin-2	10	5	5	0.348083	U
DiDBIT	Q13308	PTK7_HUMAN	Inactive.tyrosine-protein.kinase.7	3	1	2	0.291589	P
DiDBIT	Q2TAY7	SMU1_HUMAN	WD40.repeat-containing.protein.SMU1	4	3	1	0.132554	P
DiDBIT	Q92526	TCPW_HUMAN	T-complex.protein.1.subunit.zeta-2	2	1	1	0.0773585	F
DiDBIT	Q8NFC6	BD1L1_HUMAN	Biorientation.of.chromosomes.in.cell.division.protein.1-like.1	6	1	5	0.916093	U
DiDBIT	Q92522	H1X_HUMAN	Histone.H1x	11	2	9	0.765258	U
DiDBIT	Q13126	MTAP_HUMAN	S-methyl-5'-thioadenosine.phosphorylase	2	2	0	0.0812721	F
DiDBIT	O43242	PSMD3_HUMAN	26S.proteasome.non-ATPase.regulatory.subunit.3	7	4	3	0.314607	U
DiDBIT	Q7L8L6	FAKD5_HUMAN	FAST.kinase.domain-containing.protein.5,.mitochondrial	1	0	1	0.187173	P
DiDBIT	Q8N3C0	ASCC3_HUMAN	Activating.signal.cointegrator.1.complex.subunit.3	2	2	0	0.119437	P
DiDBIT	Q9NRF8	PYRG2_HUMAN	CTP.synthase.2	4	4	0	0.12116	P
DiDBIT	O43795	MYO1B_HUMAN	Unconventional.myosin-Ib	6	5	1	0.164613	P
DiDBIT	Q9BYT8	NEUL_HUMAN	Neurolysin,.mitochondrial	3	1	2	0.161932	P
DiDBIT	F5H4V9	F5H4V9_HUMAN	Programmed.cell.death.protein.2	1	1	0	0.402685	U
DiDBIT	Q9UPN6	SCAF8_HUMAN	Protein.SCAF8	1	1	0	0.756098	U
DiDBIT	Q9UPN9	TRI33_HUMAN	E3.ubiquitin-protein.ligase.TRIM33	2	0	2	0.639752	U
DiDBIT	Q8N684	CPSF7_HUMAN	Cleavage.and.polyadenylation.specificity.factor.subunit.7	1	0	1	0.738854	U
DiDBIT	C9JVN9	C9JVN9_HUMAN	L-2-hydroxyglutarate.dehydrogenase,.mitochondrial	1	1	0	0.145125	P
DiDBIT	Q14108	SCRB2_HUMAN	Lysosome.membrane.protein.2	1	1	0	0.08159	F
DiDBIT	Q9UH62	ARMX3_HUMAN	Armadillo.repeat-containing.X-linked.protein.3	3	2	1	0.30343	U
DiDBIT	Q9Y3Y2	CHTOP_HUMAN	Chromatin.target.of.PRMT1.protein	4	0	4	0.995968	U
DiDBIT	Q02878	RL6_HUMAN	60S.ribosomal.protein.L6	12	2	10	0.604167	U
DiDBIT	Q8N511	TM199_HUMAN	Transmembrane.protein.199	1	0	1	0.442308	U
DiDBIT	F5H4X0	F5H4X0_HUMAN	Scavenger.receptor.class.B.member.1	1	1	0	0.112224	P
DiDBIT	Q641Q2	WAC2A_HUMAN	WASH.complex.subunit.2A	3	0	3	0.923937	U
DiDBIT	P16152	CBR1_HUMAN	Carbonyl.reductase.[NADPH].1	2	1	1	0.249097	P
DiDBIT	F8VQE1	F8VQE1_HUMAN	LIM.domain.and.actin-binding.protein.1	2	0	2	0.894649	U
DiDBIT	Q9ULX6	AKP8L_HUMAN	A-kinase.anchor.protein.8-like	1	0	1	0.843653	U
DiDBIT	P54098	DPOG1_HUMAN	DNA.polymerase.subunit.gamma-1	1	1	0	0.298628	P
DiDBIT	O75165	DJC13_HUMAN	DnaJ.homolog.subfamily.C.member.13	1	1	0	0.121712	P
DiDBIT	P99999	CYC_HUMAN	Cytochrome.c	7	6	1	0.333333	U
DiDBIT	O43181	NDUS4_HUMAN	NADH.dehydrogenase.[ubiquinone].iron-sulfur.protein.4,.mitochondrial	2	0	2	0.508571	U
DiDBIT	Q9UGP8	SEC63_HUMAN	Translocation.protein.SEC63.homolog	7	5	2	0.357895	U
DiDBIT	Q5VZL5	ZMYM4_HUMAN	Zinc.finger.MYM-type.protein.4	3	0	3	0.616925	U
DiDBIT	A5YKK6	CNOT1_HUMAN	CCR4-NOT.transcription.complex.subunit.1	6	5	1	0.264731	P
DiDBIT	O75367	H2AY_HUMAN	Core.histone.macro-H2A.1	6	4	2	0.333333	U
DiDBIT	Q9BWU0	NADAP_HUMAN	Kanadaptin	1	0	1	0.772613	U
DiDBIT	Q99460	PSMD1_HUMAN	26S.proteasome.non-ATPase.regulatory.subunit.1	7	2	5	0.231899	P
DiDBIT	O75368	SH3L1_HUMAN	SH3.domain-binding.glutamic.acid-rich-like.protein	2	0	2	0.438596	U
DiDBIT	O75369	FLNB_HUMAN	Filamin-B	26	12	14	0.25442	P
DiDBIT	P26885	FKBP2_HUMAN	Peptidyl-prolyl.cis-trans.isomerase.FKBP2	3	3	0	0.239437	P
DiDBIT	P60709	ACTB_HUMAN	Actin,.cytoplasmic.1	8	7	1	0.146667	P
DiDBIT	Q8TCT9	HM13_HUMAN	Minor.histocompatibility.antigen.H13	2	1	1	0.214854	P
DiDBIT	E7EQV9	E7EQV9_HUMAN	Ribosomal.protein.L15	1	0	1	0.408046	U
DiDBIT	E7EQV3	E7EQV3_HUMAN	Polyadenylate-binding.protein	16	8	8	0.573604	U
DiDBIT	Q9BSV6	SEN34_HUMAN	tRNA-splicing.endonuclease.subunit.Sen34	1	1	0	0.583871	U
DiDBIT	Q9NXR7	BABA2_HUMAN	BRISC.and.BRCA1-A.complex.member.2	3	2	1	0.0652742	F
DiDBIT	Q8TC12	RDH11_HUMAN	Retinol.dehydrogenase.11	4	2	2	0.081761	F
DiDBIT	Q9NUU7	DD19A_HUMAN	ATP-dependent.RNA.helicase.DDX19A	8	4	4	0.313808	U
DiDBIT	Q6UN15	FIP1_HUMAN	Pre-mRNA.3'-end-processing.factor.FIP1	4	2	2	0.762626	U
DiDBIT	Q13347	EIF3I_HUMAN	Eukaryotic.translation.initiation.factor.3.subunit.I	5	4	1	0.184615	P
DiDBIT	B7Z499	B7Z499_HUMAN	cDNA.FLJ50571,.highly.similar.to.Myotubularin	1	0	1	0.231557	P
DiDBIT	P30048	PRDX3_HUMAN	Thioredoxin-dependent.peroxide.reductase,.mitochondrial	3	2	1	0.191406	P
DiDBIT	P48147	PPCE_HUMAN	Prolyl.endopeptidase	1	1	0	0.0633803	F
DiDBIT	F5GZQ3	F5GZQ3_HUMAN	Trifunctional.enzyme.subunit.beta,.mitochondrial	9	5	4	0.230937	P
DiDBIT	Q9BQG2	NUD12_HUMAN	Peroxisomal.NADH.pyrophosphatase.NUDT12	1	1	0	0.112554	P
DiDBIT	Q9BQG0	MBB1A_HUMAN	Myb-binding.protein.1A	16	5	11	0.389307	U
DiDBIT	P49419	AL7A1_HUMAN	Alpha-aminoadipic.semialdehyde.dehydrogenase	7	5	2	0.0816327	F
DiDBIT	Q4VC31	CCD58_HUMAN	Coiled-coil.domain-containing.protein.58	1	0	1	0.354167	U
DiDBIT	B4DQ75	B4DQ75_HUMAN	Death-associated.protein.1	1	0	1	0.588235	U
DiDBIT	Q96MG7	NSE3_HUMAN	Non-structural.maintenance.of.chromosomes.element.3.homolog	1	1	0	0.427632	U
DiDBIT	P62495	ERF1_HUMAN	Eukaryotic.peptide.chain.release.factor.subunit.1	4	3	1	0.162471	P
DiDBIT	Q9NYU2	UGGG1_HUMAN	UDP-glucose:glycoprotein.glucosyltransferase.1	11	8	3	0.163987	P
DiDBIT	Q86UF1	TSN33_HUMAN	Tetraspanin-33	1	1	0	0.0989399	F
DiDBIT	Q14966	ZN638_HUMAN	Zinc.finger.protein.638	3	0	3	0.804348	U
DiDBIT	P20585	MSH3_HUMAN	DNA.mismatch.repair.protein.Msh3	7	3	4	0.280563	P
DiDBIT	B4DV00	B4DV00_HUMAN	Protein.arginine.N-methyltransferase.5	6	6	0	0.0979284	F
DiDBIT	Q9Y2H6	FND3A_HUMAN	Fibronectin.type-III.domain-containing.protein.3A	4	3	1	0.393155	U
DiDBIT	P55145	MANF_HUMAN	Mesencephalic.astrocyte-derived.neurotrophic.factor	10	5	5	0.269231	P
DiDBIT	B9A018	B9A018_HUMAN	U4/U6.U5.tri-snRNP-associated.protein.2	3	2	1	0.285448	P
DiDBIT	Q9NWS8	RMND1_HUMAN	Required.for.meiotic.nuclear.division.protein.1.homolog	1	1	0	0.253898	P
DiDBIT	E9PP78	E9PP78_HUMAN	FAD-dependent.oxidoreductase.domain-containing.protein.1	1	0	1	0.421622	U
DiDBIT	Q9NZZ3	CHMP5_HUMAN	Charged.multivesicular.body.protein.5	3	0	3	0.958904	U
DiDBIT	P49773	HINT1_HUMAN	Histidine.triad.nucleotide-binding.protein.1	3	3	0	0.198413	P
DiDBIT	Q9Y5A9	YTHD2_HUMAN	YTH.domain-containing.family.protein.2	3	1	2	0.692573	U
DiDBIT	Q9NTI5	PDS5B_HUMAN	Sister.chromatid.cohesion.protein.PDS5.homolog.B	11	2	9	0.380097	U
DiDBIT	Q16186	ADRM1_HUMAN	Proteasomal.ubiquitin.receptor.ADRM1	2	2	0	0.690418	U
DiDBIT	O95639	CPSF4_HUMAN	Cleavage.and.polyadenylation.specificity.factor.subunit.4	2	2	0	0.345725	U
DiDBIT	Q9P0P8	CF203_HUMAN	Uncharacterized.protein.C6orf203	1	0	1	0.3875	U
DiDBIT	E9PQS1	E9PQS1_HUMAN	Ester.hydrolase.C11orf54	1	1	0	0.0920502	F
DiDBIT	Q02127	PYRD_HUMAN	Dihydroorotate.dehydrogenase	1	0	1	0.2	P
DiDBIT	Q9UBM7	DHCR7_HUMAN	7-dehydrocholesterol.reductase	2	1	1	0.0736842	F
DiDBIT	P07108	ACBP_HUMAN	Acyl-CoA-binding.protein	1	1	0	0.425287	U
DiDBIT	Q6P6C2	ALKB5_HUMAN	RNA.demethylase.ALKBH5	2	0	2	0.560914	U
DiDBIT	Q96M27	PRRC1_HUMAN	Protein.PRRC1	1	1	0	0.494382	U
DiDBIT	Q92688	AN32B_HUMAN	Acidic.leucine-rich.nuclear.phosphoprotein.32.family.member.B	2	2	0	0.593625	U
DiDBIT	A0MZ66	SHOT1_HUMAN	Shootin-1	3	0	3	0.971474	U
DiDBIT	Q96HS1	PGAM5_HUMAN	Serine/threonine-protein.phosphatase.PGAM5,.mitochondrial	1	0	1	0.342561	U
DiDBIT	Q9BXJ9	NAA15_HUMAN	N-alpha-acetyltransferase.15,.NatA.auxiliary.subunit	14	11	3	0.190531	P
DiDBIT	Q7Z478	DHX29_HUMAN	ATP-dependent.RNA.helicase.DHX29	2	1	1	0.368152	U
DiDBIT	F8VXG7	F8VXG7_HUMAN	Protein.SCAF11	2	0	2	0.910307	U
DiDBIT	Q9BYN8	RT26_HUMAN	28S.ribosomal.protein.S26,.mitochondrial	6	1	5	0.658537	U
DiDBIT	Q9BX40	LS14B_HUMAN	Protein.LSM14.homolog.B	2	0	2	0.85974	U
DiDBIT	Q96KM6	Z512B_HUMAN	Zinc.finger.protein.512B	1	1	0	0.762332	U
DiDBIT	Q96CN7	ISOC1_HUMAN	Isochorismatase.domain-containing.protein.1	3	2	1	0.130872	P
DiDBIT	Q9NVM6	DJC17_HUMAN	DnaJ.homolog.subfamily.C.member.17	2	0	2	0.75	U
DiDBIT	Q6YN16	HSDL2_HUMAN	Hydroxysteroid.dehydrogenase-like.protein.2	6	3	3	0.239234	P
DiDBIT	P60896	SEM1_HUMAN	26S.proteasome.complex.subunit.SEM1	1	0	1	0.985714	U
DiDBIT	P45877	PPIC_HUMAN	Peptidyl-prolyl.cis-trans.isomerase.C	1	1	0	0.127358	P
DiDBIT	O15067	PUR4_HUMAN	Phosphoribosylformylglycinamidine.synthase	2	1	1	0.278774	P
DiDBIT	Q9H6R3	ACSS3_HUMAN	Acyl-CoA.synthetase.short-chain.family.member.3,.mitochondrial	3	2	1	0.161808	P
DiDBIT	Q86SK9	SCD5_HUMAN	Stearoyl-CoA.desaturase.5	1	1	0	0.248485	P
DiDBIT	Q9BSH4	TACO1_HUMAN	Translational.activator.of.cytochrome.c.oxidase.1	3	2	1	0.508418	U
DiDBIT	P07099	HYEP_HUMAN	Epoxide.hydrolase.1	4	4	0	0.10989	P
DiDBIT	Q01968	OCRL_HUMAN	Inositol.polyphosphate.5-phosphatase.OCRL-1	2	0	2	0.249723	P
DiDBIT	P22626	ROA2_HUMAN	Heterogeneous.nuclear.ribonucleoproteins.A2/B1	6	4	2	0.68272	U
DiDBIT	Q8N5G0	SIM20_HUMAN	Small.integral.membrane.protein.20	1	1	0	0.19403	P
DiDBIT	Q9Y676	RT18B_HUMAN	28S.ribosomal.protein.S18b,.mitochondrial	2	1	1	0.534884	U
DiDBIT	P30519	HMOX2_HUMAN	Heme.oxygenase.2	8	5	3	0.221519	P
DiDBIT	C9J6F3	C9J6F3_HUMAN	Programmed.cell.death.protein.10	3	1	2	0.376344	U
DiDBIT	Q7Z4H8	KDEL2_HUMAN	KDEL.motif-containing.protein.2	1	1	0	0.187377	P
DiDBIT	Q15836	VAMP3_HUMAN	Vesicle-associated.membrane.protein.3	3	1	2	0.63	U
DiDBIT	P51608	MECP2_HUMAN	Methyl-CpG-binding.protein.2	7	0	7	0.930041	U
DiDBIT	B4E3L3	B4E3L3_HUMAN	Ubiquitin.carboxyl-terminal.hydrolase.28	1	1	0	0.309783	U
DiDBIT	E9PN57	E9PN57_HUMAN	Sjoegren.syndrome/scleroderma.autoantigen.1	1	1	0	0.35	U
DiDBIT	Q5JP53	Q5JP53_HUMAN	Tubulin.beta.chain	2	2	0	0.183099	P
DiDBIT	O00273	DFFA_HUMAN	DNA.fragmentation.factor.subunit.alpha	4	2	2	0.549849	U
DiDBIT	Q9Y295	DRG1_HUMAN	Developmentally-regulated.GTP-binding.protein.1	3	2	1	0.269755	P
DiDBIT	Q12834	CDC20_HUMAN	Cell.division.cycle.protein.20.homolog	2	0	2	0.436874	U
DiDBIT	Q9NUQ3	TXLNG_HUMAN	Gamma-taxilin	6	0	6	0.977273	U
DiDBIT	O43592	XPOT_HUMAN	Exportin-T	3	3	0	0.0893971	F
DiDBIT	P17066	HSP76_HUMAN	Heat.shock.70.kDa.protein.6	4	3	1	0.312597	U
DiDBIT	Q9UBB6	NCDN_HUMAN	Neurochondrin	2	2	0	0.161866	P
DiDBIT	Q9BX68	HINT2_HUMAN	Histidine.triad.nucleotide-binding.protein.2,.mitochondrial	2	2	0	0.380368	U
DiDBIT	E5RHA6	E5RHA6_HUMAN	Glycerol-3-phosphate.acyltransferase.4	1	0	1	0.195531	P
DiDBIT	Q9UBB4	ATX10_HUMAN	Ataxin-10	6	4	2	0.187368	P
DiDBIT	Q01813	PFKAP_HUMAN	ATP-dependent.6-phosphofructokinase,.platelet.type	9	7	2	0.0994898	F
DiDBIT	P49792	RBP2_HUMAN	E3.SUMO-protein.ligase.RanBP2	8	2	6	0.598945	U
DiDBIT	Q9Y2Z2	MTO1_HUMAN	Protein.MTO1.homolog,.mitochondrial	2	2	0	0.145049	P
DiDBIT	Q9UDW1	QCR9_HUMAN	Cytochrome.b-c1.complex.subunit.9	1	0	1	0.190476	P
DiDBIT	Q9Y2Z4	SYYM_HUMAN	Tyrosine--tRNA.ligase,.mitochondrial	7	5	2	0.121593	P
DiDBIT	Q93009	UBP7_HUMAN	Ubiquitin.carboxyl-terminal.hydrolase.7	8	8	0	0.215971	P
DiDBIT	Q93008	USP9X_HUMAN	Probable.ubiquitin.carboxyl-terminal.hydrolase.FAF-X	5	2	3	0.232296	P
DiDBIT	Q00341	VIGLN_HUMAN	Vigilin	16	8	8	0.366719	U
DiDBIT	Q00610	CLH1_HUMAN	Clathrin.heavy.chain.1	20	19	1	0.117015	P
DiDBIT	B5MCF9	B5MCF9_HUMAN	Pescadillo.homolog	6	2	4	0.490368	U
DiDBIT	O60814	H2B1K_HUMAN	Histone.H2B.type.1-K	8	4	4	0.47619	U
DiDBIT	O60547	GMDS_HUMAN	GDP-mannose.4,6.dehydratase	2	2	0	0.145161	P
DiDBIT	Q6NUQ1	RINT1_HUMAN	RAD50-interacting.protein.1	1	1	0	0.191919	P
DiDBIT	Q9Y2T2	AP3M1_HUMAN	AP-3.complex.subunit.mu-1	1	1	0	0.11244	P
DiDBIT	Q15172	2A5A_HUMAN	Serine/threonine-protein.phosphatase.2A.56.kDa.regulatory.subunit.alpha.isoform	2	2	0	0.320988	U
DiDBIT	P09496	CLCA_HUMAN	Clathrin.light.chain.A	3	0	3	0.774194	U
DiDBIT	P09497	CLCB_HUMAN	Clathrin.light.chain.B	3	0	3	0.90393	U
DiDBIT	E7EPN9	E7EPN9_HUMAN	Protein.PRRC2C	14	0	14	0.981908	U
DiDBIT	Q9H6R0	DHX33_HUMAN	Putative.ATP-dependent.RNA.helicase.DHX33	2	1	1	0.209335	P
DiDBIT	O00479	HMGN4_HUMAN	High.mobility.group.nucleosome-binding.domain-containing.protein.4	3	0	3	0.988889	U
DiDBIT	Q9H0P0	5NT3A_HUMAN	Cytosolic.5'-nucleotidase.3A	1	1	0	0.0565476	F
DiDBIT	Q9UL63	MKLN1_HUMAN	Muskelin	1	0	1	0.186395	P
DiDBIT	Q15370	ELOB_HUMAN	Elongin-B	1	0	1	0.720339	U
DiDBIT	Q9P0L0	VAPA_HUMAN	Vesicle-associated.membrane.protein-associated.protein.A	9	1	8	0.594378	U
DiDBIT	F8WA39	F8WA39_HUMAN	Myotubularin-related.protein.1	3	3	0	0.22734	P
DiDBIT	Q12996	CSTF3_HUMAN	Cleavage.stimulation.factor.subunit.3	7	4	3	0.308229	U
DiDBIT	Q92665	RT31_HUMAN	28S.ribosomal.protein.S31,.mitochondrial	6	1	5	0.592405	U
DiDBIT	Q9Y619	ORNT1_HUMAN	Mitochondrial.ornithine.transporter.1	2	2	0	0.119601	P
DiDBIT	Q9Y617	SERC_HUMAN	Phosphoserine.aminotransferase	6	5	1	0.0567568	F
DiDBIT	C9JHH5	C9JHH5_HUMAN	Testis-expressed.protein.264	2	2	0	0.0833333	F
DiDBIT	P09543	CN37_HUMAN	2',3'-cyclic-nucleotide.3'-phosphodiesterase	8	3	5	0.266033	P
DiDBIT	P32929	CGL_HUMAN	Cystathionine.gamma-lyase	2	2	0	0.158025	P
DiDBIT	P35251	RFC1_HUMAN	Replication.factor.C.subunit.1	4	0	4	0.626307	U
DiDBIT	P35250	RFC2_HUMAN	Replication.factor.C.subunit.2	3	3	0	0.107345	P
DiDBIT	Q08170	SRSF4_HUMAN	Serine/arginine-rich.splicing.factor.4	4	1	3	0.765182	U
DiDBIT	Q96HN2	SAHH3_HUMAN	Adenosylhomocysteinase.3	4	3	1	0.373159	U
DiDBIT	Q8IY18	SMC5_HUMAN	Structural.maintenance.of.chromosomes.protein.5	6	1	5	0.500454	U
DiDBIT	A6NME1	A6NME1_HUMAN	cDNA.FLJ53907,.highly.similar.to.B-cell.receptor-associated.protein.29	2	0	2	0.774194	U
DiDBIT	Q9UGM6	SYWM_HUMAN	Tryptophan--tRNA.ligase,.mitochondrial	4	2	2	0.25	P
DiDBIT	F8W717	F8W717_HUMAN	Echinoderm.microtubule-associated.protein-like.1	1	1	0	0.277709	P
DiDBIT	Q00765	REEP5_HUMAN	Receptor.expression-enhancing.protein.5	2	1	1	0.275132	P
DiDBIT	P18669	PGAM1_HUMAN	Phosphoglycerate.mutase.1	6	3	3	0.283465	P
DiDBIT	Q9H2P0	ADNP_HUMAN	Activity-dependent.neuroprotector.homeobox.protein	4	2	2	0.568966	U
DiDBIT	Q9BYU1	PBX4_HUMAN	Pre-B-cell.leukemia.transcription.factor.4	1	1	0	0.588235	U
DiDBIT	E5RIM7	E5RIM7_HUMAN	Copper.transport.protein.ATOX1	1	1	0	0.260274	P
DiDBIT	P16989	YBOX3_HUMAN	Y-box-binding.protein.3	4	3	1	0.854839	U
DiDBIT	O00505	IMA4_HUMAN	Importin.subunit.alpha-4	1	1	0	0.230326	P
DiDBIT	Q9C0E2	XPO4_HUMAN	Exportin-4	1	1	0	0.153779	P
DiDBIT	Q4G0N4	NAKD2_HUMAN	NAD.kinase.2,.mitochondrial	3	3	0	0.361991	U
DiDBIT	Q9UMN6	KMT2B_HUMAN	Histone-lysine.N-methyltransferase.2B	1	0	1	0.738858	U
DiDBIT	Q99613	EIF3C_HUMAN	Eukaryotic.translation.initiation.factor.3.subunit.C	12	6	6	0.458927	U
DiDBIT	Q9Y6D5	BIG2_HUMAN	Brefeldin.A-inhibited.guanine.nucleotide-exchange.protein.2	1	0	1	0.315966	U
DiDBIT	F2Z2W8	F2Z2W8_HUMAN	Selenium-binding.protein.1	1	0	1	0.325203	U
DiDBIT	Q9BZD4	NUF2_HUMAN	Kinetochore.protein.Nuf2	1	0	1	0.592672	U
DiDBIT	B7Z806	B7Z806_HUMAN	Glycogen.[starch].synthase	2	1	1	0.234399	P
DiDBIT	P43155	CACP_HUMAN	Carnitine.O-acetyltransferase	2	1	1	0.178914	P
DiDBIT	Q9NRZ9	HELLS_HUMAN	Lymphoid-specific.helicase	1	0	1	0.426014	U
DiDBIT	Q9Y5L4	TIM13_HUMAN	Mitochondrial.import.inner.membrane.translocase.subunit.Tim13	1	1	0	0.389474	U
DiDBIT	Q99856	ARI3A_HUMAN	AT-rich.interactive.domain-containing.protein.3A	1	0	1	0.851602	U
DiDBIT	P11177	ODPB_HUMAN	Pyruvate.dehydrogenase.E1.component.subunit.beta,.mitochondrial	5	5	0	0.0473538	F
DiDBIT	E7ESC6	E7ESC6_HUMAN	Exportin-7	4	4	0	0.191176	P
DiDBIT	P52272	HNRPM_HUMAN	Heterogeneous.nuclear.ribonucleoprotein.M	18	7	11	0.750685	U
DiDBIT	Q8IVD9	NUDC3_HUMAN	NudC.domain-containing.protein.3	2	1	1	0.551247	U
DiDBIT	E9PC15	E9PC15_HUMAN	Acylglycerol.kinase,.mitochondrial	6	4	2	0.241117	P
DiDBIT	Q5VT25	MRCKA_HUMAN	Serine/threonine-protein.kinase.MRCK.alpha	1	0	1	0.496536	U
DiDBIT	O75880	SCO1_HUMAN	Protein.SCO1.homolog,.mitochondrial	1	1	0	0.348837	U
DiDBIT	Q9BSJ8	ESYT1_HUMAN	Extended.synaptotagmin-1	5	3	2	0.289855	P
DiDBIT	Q99986	VRK1_HUMAN	Serine/threonine-protein.kinase.VRK1	8	7	1	0.280303	P
DiDBIT	P35659	DEK_HUMAN	Protein.DEK	9	5	4	0.792	U
DiDBIT	P35658	NU214_HUMAN	Nuclear.pore.complex.protein.Nup214	1	0	1	0.801914	U
DiDBIT	P62701	RS4X_HUMAN	40S.ribosomal.protein.S4,.X.isoform	4	4	0	0.117871	P
DiDBIT	F5H2T0	F5H2T0_HUMAN	Elongator.complex.protein.1	1	1	0	0.188199	P
DiDBIT	Q15005	SPCS2_HUMAN	Signal.peptidase.complex.subunit.2	6	4	2	0.376106	U
DiDBIT	Q96N66	MBOA7_HUMAN	Lysophospholipid.acyltransferase.7	2	0	2	0.146186	P
DiDBIT	P27694	RFA1_HUMAN	Replication.protein.A.70.kDa.DNA-binding.subunit	10	7	3	0.209416	P
DiDBIT	P27695	APEX1_HUMAN	DNA-(apurinic.or.apyrimidinic.site).lyase	10	4	6	0.36478	U
DiDBIT	O75955	FLOT1_HUMAN	Flotillin-1	1	0	1	0.517564	U
DiDBIT	P17858	PFKAL_HUMAN	ATP-dependent.6-phosphofructokinase,.liver.type	6	3	3	0.10641	P
DiDBIT	G8JLB6	G8JLB6_HUMAN	Heterogeneous.nuclear.ribonucleoprotein.H	8	1	7	0.516949	U
DiDBIT	Q08379	GOGA2_HUMAN	Golgin.subfamily.A.member.2	2	0	2	0.917166	U
DiDBIT	E7ETU9	E7ETU9_HUMAN	Procollagen-lysine,2-oxoglutarate.5-dioxygenase.2	5	5	0	0.112376	P
DiDBIT	G8JLB3	G8JLB3_HUMAN	tRNA.pseudouridine.synthase	4	3	1	0.213542	P
DiDBIT	Q9H7Z7	PGES2_HUMAN	Prostaglandin.E.synthase.2	5	4	1	0.244032	P
DiDBIT	P00441	SODC_HUMAN	Superoxide.dismutase.[Cu-Zn]	1	1	0	0.415584	U
DiDBIT	Q9BSD7	NTPCR_HUMAN	Cancer-related.nucleoside-triphosphatase	1	1	0	0.163158	P
DiDBIT	O75083	WDR1_HUMAN	WD.repeat-containing.protein.1	5	5	0	0.125413	P
DiDBIT	O43252	PAPS1_HUMAN	Bifunctional.3'-phosphoadenosine.5'-phosphosulfate.synthase.1	2	2	0	0.155449	P
DiDBIT	Q96PK6	RBM14_HUMAN	RNA-binding.protein.14	5	1	4	0.80867	U
DiDBIT	Q09028	RBBP4_HUMAN	Histone-binding.protein.RBBP4	2	1	1	0.249412	P
DiDBIT	O94973	AP2A2_HUMAN	AP-2.complex.subunit.alpha-2	2	1	1	0.205538	P
DiDBIT	Q99497	PARK7_HUMAN	Protein/nucleic.acid.deglycase.DJ-1	9	4	5	0.195767	P
DiDBIT	Q9Y6X1	SERP1_HUMAN	Stress-associated.endoplasmic.reticulum.protein.1	2	0	2	0.560606	U
DiDBIT	P58876	H2B1D_HUMAN	Histone.H2B.type.1-D	1	0	1	0.484127	U
DiDBIT	Q9NRG7	D39U1_HUMAN	Epimerase.family.protein.SDR39U1	2	2	0	0.131661	P
DiDBIT	P14174	MIF_HUMAN	Macrophage.migration.inhibitory.factor	1	1	0	0.0956522	F
DiDBIT	Q9NRG0	CHRC1_HUMAN	Chromatin.accessibility.complex.protein.1	2	0	2	0.51145	U
DiDBIT	P53602	MVD1_HUMAN	Diphosphomevalonate.decarboxylase	1	1	0	0.24	P
DiDBIT	F8W6G1	F8W6G1_HUMAN	Nuclear.receptor-binding.protein	1	0	1	0.395948	U
DiDBIT	P54886	P5CS_HUMAN	Delta-1-pyrroline-5-carboxylate.synthase	9	2	7	0.221384	P
DiDBIT	Q9UBM1	PEMT_HUMAN	Phosphatidylethanolamine.N-methyltransferase	1	0	1	0.125628	P
DiDBIT	Q13131	AAPK1_HUMAN	5'-AMP-activated.protein.kinase.catalytic.subunit.alpha-1	2	2	0	0.286225	P
DiDBIT	Q8TC07	TBC15_HUMAN	TBC1.domain.family.member.15	2	1	1	0.328509	U
DiDBIT	H0YAC6	H0YAC6_HUMAN	Lipopolysaccharide-responsive.and.beige-like.anchor.protein	4	1	3	0.270432	P
DiDBIT	P28838	AMPL_HUMAN	Cytosol.aminopeptidase	6	3	3	0.171484	P
DiDBIT	P62633	CNBP_HUMAN	Cellular.nucleic.acid-binding.protein	2	0	2	0.655367	U
DiDBIT	P23368	MAOM_HUMAN	NAD-dependent.malic.enzyme,.mitochondrial	6	6	0	0.162671	P
DiDBIT	E9PB61	E9PB61_HUMAN	THO.complex.subunit.4	4	2	2	0.655303	U
DiDBIT	O00116	ADAS_HUMAN	Alkyldihydroxyacetonephosphate.synthase,.peroxisomal	4	3	1	0.243161	P
DiDBIT	P46783	RS10_HUMAN	40S.ribosomal.protein.S10	3	1	2	0.593939	U
DiDBIT	P52732	KIF11_HUMAN	Kinesin-like.protein.KIF11	8	1	7	0.53125	U
DiDBIT	P46781	RS9_HUMAN	40S.ribosomal.protein.S9	6	5	1	0.268041	P
DiDBIT	Q5T9B7	Q5T9B7_HUMAN	Adenylate.kinase.isoenzyme.1	3	3	0	0.419048	U
DiDBIT	P46013	KI67_HUMAN	Proliferation.marker.protein.Ki-67	19	0	19	0.936118	U
DiDBIT	O43657	TSN6_HUMAN	Tetraspanin-6	1	1	0	0.134694	P
DiDBIT	Q68D10	SPT2_HUMAN	Protein.SPT2.homolog	1	0	1	0.969343	U
DiDBIT	O95400	CD2B2_HUMAN	CD2.antigen.cytoplasmic.tail-binding.protein.2	4	2	2	0.703812	U
DiDBIT	A2A274	A2A274_HUMAN	Aconitate.hydratase,.mitochondrial	7	4	3	0.192547	P
DiDBIT	Q9UEE9	CFDP1_HUMAN	Craniofacial.development.protein.1	7	0	7	0.966555	U
DiDBIT	Q5SY16	NOL9_HUMAN	Polynucleotide.5'-hydroxyl-kinase.NOL9	2	1	1	0.340456	U
DiDBIT	Q9H223	EHD4_HUMAN	EH.domain-containing.protein.4	1	1	0	0.219963	P
DiDBIT	O75177	CREST_HUMAN	Calcium-responsive.transactivator	1	0	1	0.868687	U
DiDBIT	E9PIQ7	E9PIQ7_HUMAN	HCLS1-associated.protein.X-1	1	0	1	0.993377	U
DiDBIT	O75175	CNOT3_HUMAN	CCR4-NOT.transcription.complex.subunit.3	1	0	1	0.795485	U
DiDBIT	E9PDS3	E9PDS3_HUMAN	Integrin.alpha-9	1	1	0	0.19462	P
DiDBIT	Q9H4G4	GAPR1_HUMAN	Golgi-associated.plant.pathogenesis-related.protein.1	1	0	1	0.512987	U
DiDBIT	Q8TD19	NEK9_HUMAN	Serine/threonine-protein.kinase.Nek9	2	0	2	0.412666	U
DiDBIT	Q5TBB1	RNH2B_HUMAN	Ribonuclease.H2.subunit.B	2	0	2	0.516026	U
DiDBIT	Q9BWT3	PAPOG_HUMAN	Poly(A).polymerase.gamma	1	1	0	0.407609	U
DiDBIT	Q7Z6Z7	HUWE1_HUMAN	E3.ubiquitin-protein.ligase.HUWE1	8	3	5	0.537266	U
DiDBIT	P11216	PYGB_HUMAN	Glycogen.phosphorylase,.brain.form	2	2	0	0.0723606	F
DiDBIT	Q16513	PKN2_HUMAN	Serine/threonine-protein.kinase.N2	3	1	2	0.519309	U
DiDBIT	H0YCK3	H0YCK3_HUMAN	Double-stranded.RNA-specific.adenosine.deaminase	14	5	9	0.501255	U
DiDBIT	Q14008	CKAP5_HUMAN	Cytoskeleton-associated.protein.5	14	5	9	0.38435	U
DiDBIT	Q9NZI7	UBIP1_HUMAN	Upstream-binding.protein.1	1	0	1	0.381481	U
DiDBIT	O77932	DXO_HUMAN	Decapping.and.exoribonuclease.protein	1	1	0	0.449495	U
DiDBIT	Q8WY22	BRI3B_HUMAN	BRI3-binding.protein	2	1	1	0.410359	U
DiDBIT	Q9BUV8	CT024_HUMAN	Uncharacterized.protein.C20orf24	1	0	1	0.145985	P
DiDBIT	P40938	RFC3_HUMAN	Replication.factor.C.subunit.3	1	0	1	0.117978	P
DiDBIT	P40939	ECHA_HUMAN	Trifunctional.enzyme.subunit.alpha,.mitochondrial	19	11	8	0.167759	P
DiDBIT	A6NNK5	A6NNK5_HUMAN	TP53-binding.protein.1	4	0	4	0.835496	U
DiDBIT	Q9HA77	SYCM_HUMAN	Probable.cysteine--tRNA.ligase,.mitochondrial	4	4	0	0.253546	P
DiDBIT	Q9UFC0	LRWD1_HUMAN	Leucine-rich.repeat.and.WD.repeat-containing.protein.1	1	1	0	0.299845	P
DiDBIT	P82912	RT11_HUMAN	28S.ribosomal.protein.S11,.mitochondrial	2	0	2	0.273196	P
DiDBIT	O43324	MCA3_HUMAN	Eukaryotic.translation.elongation.factor.1.epsilon-1	2	1	1	0.229885	P
DiDBIT	P82914	RT15_HUMAN	28S.ribosomal.protein.S15,.mitochondrial	4	0	4	0.529183	U
DiDBIT	Q9Y5P6	GMPPB_HUMAN	Mannose-1-phosphate.guanyltransferase.beta	1	1	0	0.136111	P
DiDBIT	P31942	HNRH3_HUMAN	Heterogeneous.nuclear.ribonucleoprotein.H3	4	1	3	0.618497	U
DiDBIT	P49406	RM19_HUMAN	39S.ribosomal.protein.L19,.mitochondrial	3	1	2	0.386986	U
DiDBIT	P31946	1433B_HUMAN	14-3-3.protein.beta/alpha	5	2	3	0.52439	U
DiDBIT	Q8N1F7	NUP93_HUMAN	Nuclear.pore.complex.protein.Nup93	6	2	4	0.299145	P
DiDBIT	O15400	STX7_HUMAN	Syntaxin-7	1	0	1	0.754789	U
DiDBIT	P31949	S10AB_HUMAN	Protein.S100-A11	3	2	1	0.304762	U
DiDBIT	P31948	STIP1_HUMAN	Stress-induced-phosphoprotein.1	28	11	17	0.537753	U
DiDBIT	Q96DA6	TIM14_HUMAN	Mitochondrial.import.inner.membrane.translocase.subunit.TIM14	1	0	1	0.275862	P
DiDBIT	Q9UMS0	NFU1_HUMAN	NFU1.iron-sulfur.cluster.scaffold.homolog,.mitochondrial	2	2	0	0.153543	P
DiDBIT	P61604	CH10_HUMAN	10.kDa.heat.shock.protein,.mitochondrial	11	6	5	0.303922	U
DiDBIT	Q6PL18	ATAD2_HUMAN	ATPase.family.AAA.domain-containing.protein.2	2	0	2	0.527338	U
DiDBIT	Q4VC05	BCL7A_HUMAN	B-cell.CLL/lymphoma.7.protein.family.member.A	2	2	0	0.857143	U
DiDBIT	P56937	DHB7_HUMAN	3-keto-steroid.reductase	1	1	0	0.143695	P
DiDBIT	B4DST5	B4DST5_HUMAN	cDNA.FLJ58078,.highly.similar.to.Tyrosine-protein.phosphatase.non-receptortype.23	4	3	1	0.6	U
DiDBIT	Q15428	SF3A2_HUMAN	Splicing.factor.3A.subunit.2	3	1	2	0.760776	U
DiDBIT	Q7L4I2	RSRC2_HUMAN	Arginine/serine-rich.coiled-coil.protein.2	2	0	2	0.898618	U
DiDBIT	Q9UJU6	DBNL_HUMAN	Drebrin-like.protein	4	1	3	0.569767	U
DiDBIT	P60953	CDC42_HUMAN	Cell.division.control.protein.42.homolog	6	2	4	0.230366	P
DiDBIT	P50416	CPT1A_HUMAN	Carnitine.O-palmitoyltransferase.1,.liver.isoform	2	2	0	0.15912	P
DiDBIT	Q9UHQ9	NB5R1_HUMAN	NADH-cytochrome.b5.reductase.1	1	0	1	0.111475	P
DiDBIT	Q9UHY7	ENOPH_HUMAN	Enolase-phosphatase.E1	1	1	0	0.137931	P
DiDBIT	Q9Y5B9	SP16H_HUMAN	FACT.complex.subunit.SPT16	22	11	11	0.375358	U
DiDBIT	H7BY94	H7BY94_HUMAN	Bystin	1	1	0	0.360656	U
DiDBIT	B4DK85	B4DK85_HUMAN	cDNA.FLJ59559,.highly.similar.to.Glutaryl-CoA.dehydrogenase,.mitochondrial	2	1	1	0.263959	P
DiDBIT	Q16644	MAPK3_HUMAN	MAP.kinase-activated.protein.kinase.3	1	1	0	0.319372	U
DiDBIT	P48047	ATPO_HUMAN	ATP.synthase.subunit.O,.mitochondrial	11	10	1	0.197183	P
DiDBIT	E9PQR7	E9PQR7_HUMAN	Vacuolar.protein.sorting-associated.protein.28.homolog	2	2	0	0.229814	P
DiDBIT	Q9P0U1	TOM7_HUMAN	Mitochondrial.import.receptor.subunit.TOM7.homolog	1	1	0	0.345455	U
DiDBIT	Q99442	SEC62_HUMAN	Translocation.protein.SEC62	3	1	2	0.558897	U
DiDBIT	Q9UNE7	CHIP_HUMAN	E3.ubiquitin-protein.ligase.CHIP	3	1	2	0.40264	U
DiDBIT	Q9NX01	TXN4B_HUMAN	Thioredoxin-like.protein.4B	1	1	0	0.248322	P
DiDBIT	Q13217	DNJC3_HUMAN	DnaJ.homolog.subfamily.C.member.3	6	1	5	0.468254	U
DiDBIT	Q9UPQ9	TNR6B_HUMAN	Trinucleotide.repeat-containing.gene.6B.protein	1	0	1	0.932351	U
DiDBIT	P09936	UCHL1_HUMAN	Ubiquitin.carboxyl-terminal.hydrolase.isozyme.L1	5	2	3	0.278027	P
DiDBIT	G3V0E5	G3V0E5_HUMAN	Transferrin.receptor	6	3	3	0.197349	P
DiDBIT	Q9H0C8	ILKAP_HUMAN	Integrin-linked.kinase-associated.serine/threonine.phosphatase.2C	3	1	2	0.433673	U
DiDBIT	Q7L2H7	EIF3M_HUMAN	Eukaryotic.translation.initiation.factor.3.subunit.M	3	3	0	0.171123	P
DiDBIT	Q9BS26	ERP44_HUMAN	Endoplasmic.reticulum.resident.protein.44	2	2	0	0.214286	P
DiDBIT	Q9BPX3	CND3_HUMAN	Condensin.complex.subunit.3	1	1	0	0.281773	P
DiDBIT	Q9H0C5	BTBD1_HUMAN	BTB/POZ.domain-containing.protein.1	1	0	1	0.1639	P
DiDBIT	Q9BPX5	ARP5L_HUMAN	Actin-related.protein.2/3.complex.subunit.5-like.protein	2	1	1	0.470588	U
DiDBIT	P50895	BCAM_HUMAN	Basal.cell.adhesion.molecule	2	0	2	0.453822	U
DiDBIT	Q13740	CD166_HUMAN	CD166.antigen	5	5	0	0.210978	P
DiDBIT	P39023	RL3_HUMAN	60S.ribosomal.protein.L3	9	6	3	0.354839	U
DiDBIT	Q9HD23	MRS2_HUMAN	Magnesium.transporter.MRS2.homolog,.mitochondrial	2	1	1	0.322799	U
DiDBIT	Q9HC52	CBX8_HUMAN	Chromobox.protein.homolog.8	2	0	2	0.678663	U
DiDBIT	Q5TEJ7	Q5TEJ7_HUMAN	Replication.protein.A.32.kDa.subunit	2	2	0	0.335196	U
DiDBIT	Q9NYL9	TMOD3_HUMAN	Tropomodulin-3	2	0	2	0.522727	U
DiDBIT	Q9NQZ2	SAS10_HUMAN	Something.about.silencing.protein.10	3	1	2	0.816284	U
DiDBIT	Q8N5X7	IF4E3_HUMAN	Eukaryotic.translation.initiation.factor.4E.type.3	1	1	0	0.339286	U
DiDBIT	Q8WWC4	MAIP1_HUMAN	m-AAA.protease-interacting.protein.1,.mitochondrial	1	1	0	0.261168	P
DiDBIT	Q9NZJ6	COQ3_HUMAN	Ubiquinone.biosynthesis.O-methyltransferase,.mitochondrial	1	1	0	0.132791	P
DiDBIT	Q9Y5X3	SNX5_HUMAN	Sorting.nexin-5	5	3	2	0.440594	U
DiDBIT	P0C7P0	CISD3_HUMAN	CDGSH.iron-sulfur.domain-containing.protein.3,.mitochondrial	1	1	0	0.433071	U
DiDBIT	Q96D09	GASP2_HUMAN	G-protein.coupled.receptor-associated.sorting.protein.2	2	0	2	0.646778	U
DiDBIT	A8MVM1	A8MVM1_HUMAN	Caspase-3	1	1	0	0.5	U
DiDBIT	Q9NW13	RBM28_HUMAN	RNA-binding.protein.28	5	3	2	0.608696	U
DiDBIT	Q6YP21	KAT3_HUMAN	Kynurenine--oxoglutarate.transaminase.3	4	4	0	0.143172	P
DiDBIT	Q9C0J8	WDR33_HUMAN	pre-mRNA.3'.end.processing.protein.WDR33	2	1	1	0.751497	U
DiDBIT	Q9HCC0	MCCB_HUMAN	Methylcrotonoyl-CoA.carboxylase.beta.chain,.mitochondrial	9	3	6	0.156306	P
DiDBIT	Q9H8W4	PKHF2_HUMAN	Pleckstrin.homology.domain-containing.family.F.member.2	1	1	0	0.293173	P
DiDBIT	Q5T4S7	UBR4_HUMAN	E3.ubiquitin-protein.ligase.UBR4	8	4	4	0.295775	P
DiDBIT	Q9Y282	ERGI3_HUMAN	Endoplasmic.reticulum-Golgi.intermediate.compartment.protein.3	1	0	1	0.27154	P
DiDBIT	O00267	SPT5H_HUMAN	Transcription.elongation.factor.SPT5	2	1	1	0.49678	U
DiDBIT	A8MTC6	A8MTC6_HUMAN	RAB37,.member.RAS.oncogene.family,.isoform.CRA_a	1	1	0	0.21164	P
DiDBIT	P08621	RU17_HUMAN	U1.small.nuclear.ribonucleoprotein.70.kDa	4	2	2	0.846682	U
DiDBIT	Q8WWQ0	PHIP_HUMAN	PH-interacting.protein	1	0	1	0.486546	U
DiDBIT	Q9UJV9	DDX41_HUMAN	Probable.ATP-dependent.RNA.helicase.DDX41	2	1	1	0.310289	U
DiDBIT	Q9UJG1	MSPD1_HUMAN	Motile.sperm.domain-containing.protein.1	1	1	0	0.305164	U
DiDBIT	P52815	RM12_HUMAN	39S.ribosomal.protein.L12,.mitochondrial	8	7	1	0.262626	P
DiDBIT	Q9UNI6	DUS12_HUMAN	Dual.specificity.protein.phosphatase.12	1	0	1	0.188235	P
DiDBIT	E9PAM4	E9PAM4_HUMAN	Uncharacterized.protein	1	1	0	0.13363	P
DiDBIT	E9PHS0	E9PHS0_HUMAN	LanC-like.protein.1	1	1	0	0.132653	P
DiDBIT	E9PH62	E9PH62_HUMAN	Double-stranded.RNA-binding.protein.Staufen.homolog.2	2	0	2	0.879182	U
DiDBIT	H0YB99	H0YB99_HUMAN	Focal.adhesion.kinase.1	1	1	0	0.266458	P
DiDBIT	P60842	IF4A1_HUMAN	Eukaryotic.initiation.factor.4A-I	9	7	2	0.100985	P
DiDBIT	E9PH64	E9PH64_HUMAN	NADH.dehydrogenase.[ubiquinone].1.beta.subcomplex.subunit.9	3	1	2	0.494048	U
DiDBIT	P56556	NDUA6_HUMAN	NADH.dehydrogenase.[ubiquinone].1.alpha.subcomplex.subunit.6	2	2	0	0.175325	P
DiDBIT	Q96C19	EFHD2_HUMAN	EF-hand.domain-containing.protein.D2	4	0	4	0.695833	U
DiDBIT	B5MCA1	B5MCA1_HUMAN	Cilia-.and.flagella-associated.protein.36	1	0	1	0.591054	U
DiDBIT	P13010	XRCC5_HUMAN	X-ray.repair.cross-complementing.protein.5	25	11	14	0.362022	U
DiDBIT	Q5T200	ZC3HD_HUMAN	Zinc.finger.CCCH.domain-containing.protein.13	2	0	2	0.93765	U
DiDBIT	Q6Y1H2	HACD2_HUMAN	Very-long-chain	1	0	1	0.19685	P
DiDBIT	Q9NRX4	PHP14_HUMAN	14.kDa.phosphohistidine.phosphatase	2	1	1	0.216	P
DiDBIT	E9PI99	E9PI99_HUMAN	Nuclear.transcription.factor.Y.subunit.gamma	1	1	0	0.326241	U
DiDBIT	Q9NRX2	RM17_HUMAN	39S.ribosomal.protein.L17,.mitochondrial	1	1	0	0.268571	P
DiDBIT	Q9Y2W1	TR150_HUMAN	Thyroid.hormone.receptor-associated.protein.3	19	0	19	0.975916	U
DiDBIT	E7EPI0	E7EPI0_HUMAN	Inhibitor.of.Bruton.tyrosine.kinase	1	0	1	0.349776	U
DiDBIT	Q9BVJ6	UT14A_HUMAN	U3.small.nucleolar.RNA-associated.protein.14.homolog.A	3	0	3	0.802853	U
DiDBIT	O95347	SMC2_HUMAN	Structural.maintenance.of.chromosomes.protein.2	17	7	10	0.551378	U
DiDBIT	Q9Y2W6	TDRKH_HUMAN	Tudor.and.KH.domain-containing.protein	3	0	3	0.449198	U
DiDBIT	P62805	H4_HUMAN	Histone.H4	7	3	4	0.368932	U
DiDBIT	P60174	TPIS_HUMAN	Triosephosphate.isomerase	12	11	1	0.101399	P
DiDBIT	Q03701	CEBPZ_HUMAN	CCAAT/enhancer-binding.protein.zeta	2	0	2	0.5	U
DiDBIT	B7Z238	B7Z238_HUMAN	cDNA.FLJ55839,.highly.similar.to.Bcl-2-like.13.protein	2	0	2	0.745152	U
DiDBIT	O00461	GOLI4_HUMAN	Golgi.integral.membrane.protein.4	1	0	1	0.938218	U
DiDBIT	B7Z230	B7Z230_HUMAN	Peptidylprolyl.isomerase	1	1	0	0.189815	P
DiDBIT	Q12981	SEC20_HUMAN	Vesicle.transport.protein.SEC20	1	0	1	0.574561	U
DiDBIT	P45880	VDAC2_HUMAN	Voltage-dependent.anion-selective.channel.protein.2	6	3	3	0.204082	P
DiDBIT	Q6NXR6	Q6NXR6_HUMAN	Histone-lysine.N-methyltransferase	1	0	1	0.215753	P
DiDBIT	Q93100	KPBB_HUMAN	Phosphorylase.b.kinase.regulatory.subunit.beta	1	0	1	0.150046	P
DiDBIT	Q8N6M3	FITM2_HUMAN	Fat.storage-inducing.transmembrane.protein.2	1	1	0	0.198473	P
DiDBIT	P28482	MK01_HUMAN	Mitogen-activated.protein.kinase.1	2	2	0	0.158333	P
DiDBIT	D6RCB6	D6RCB6_HUMAN	Ribosomal.oxygenase.2	2	1	1	0.446429	U
DiDBIT	Q9Y3I0	RTCB_HUMAN	tRNA-splicing.ligase.RtcB.homolog	7	6	1	0.0950495	F
DiDBIT	Q96AA3	RFT1_HUMAN	Protein.RFT1.homolog	1	1	0	0.0683919	F
DiDBIT	P28331	NDUS1_HUMAN	NADH-ubiquinone.oxidoreductase.75.kDa.subunit,.mitochondrial	9	8	1	0.088033	F
DiDBIT	P62829	RL23_HUMAN	60S.ribosomal.protein.L23	5	2	3	0.228571	P
DiDBIT	Q5JXI8	Q5JXI8_HUMAN	Four.and.a.half.LIM.domains.protein.1	10	9	1	0.0700389	F
DiDBIT	P62820	RAB1A_HUMAN	Ras-related.protein.Rab-1A	5	1	4	0.268293	P
DiDBIT	A6NDA1	A6NDA1_HUMAN	HAUS.augmin-like.complex.subunit.7	1	1	0	0.212598	P
DiDBIT	Q9NVV4	PAPD1_HUMAN	Poly(A).RNA.polymerase,.mitochondrial	4	1	3	0.386598	U
DiDBIT	Q5T2E6	CJ076_HUMAN	UPF0668.protein.C10orf76	1	1	0	0.204644	P
DiDBIT	F5GX11	F5GX11_HUMAN	Proteasome.endopeptidase.complex	3	1	2	0.252101	P
DiDBIT	P51858	HDGF_HUMAN	Hepatoma-derived.growth.factor	10	3	7	0.775	U
DiDBIT	Q9Y4W2	LAS1L_HUMAN	Ribosomal.biogenesis.protein.LAS1L	3	2	1	0.420981	U
DiDBIT	P18583	SON_HUMAN	Protein.SON	2	0	2	0.919621	U
DiDBIT	P29992	GNA11_HUMAN	Guanine.nucleotide-binding.protein.subunit.alpha-11	1	1	0	0.222841	P
DiDBIT	Q9Y4W6	AFG32_HUMAN	AFG3-like.protein.2	12	11	1	0.217064	P
DiDBIT	H0Y512	H0Y512_HUMAN	Adipocyte.plasma.membrane-associated.protein	3	2	1	0.129584	P
DiDBIT	Q8TCJ2	STT3B_HUMAN	Dolichyl-diphosphooligosaccharide--protein.glycosyltransferase.subunit.STT3B	4	1	3	0.207022	P
DiDBIT	O95983	MBD3_HUMAN	Methyl-CpG-binding.domain.protein.3	3	0	3	0.680412	U
DiDBIT	P43308	SSRB_HUMAN	Translocon-associated.protein.subunit.beta	1	0	1	0.153005	P
DiDBIT	O95292	VAPB_HUMAN	Vesicle-associated.membrane.protein-associated.protein.B/C	8	2	6	0.604938	U
DiDBIT	O43913	ORC5_HUMAN	Origin.recognition.complex.subunit.5	1	1	0	0.154023	P
DiDBIT	H3BLV9	H3BLV9_HUMAN	SRSF.protein.kinase.1	1	0	1	0.502235	U
DiDBIT	O95295	SNAPN_HUMAN	SNARE-associated.protein.Snapin	1	0	1	0.411765	U
DiDBIT	O95299	NDUAA_HUMAN	NADH.dehydrogenase.[ubiquinone].1.alpha.subcomplex.subunit.10,.mitochondrial	7	7	0	0.160563	P
DiDBIT	Q9BZE1	RM37_HUMAN	39S.ribosomal.protein.L37,.mitochondrial	3	2	1	0.174941	P
DiDBIT	P43304	GPDM_HUMAN	Glycerol-3-phosphate.dehydrogenase,.mitochondrial	6	5	1	0.130674	P
DiDBIT	O15344	TRI18_HUMAN	E3.ubiquitin-protein.ligase.Midline-1	2	0	2	0.272864	P
DiDBIT	P43307	SSRA_HUMAN	Translocon-associated.protein.subunit.alpha	2	1	1	0.388112	U
DiDBIT	F8W031	F8W031_HUMAN	Uncharacterized.protein	3	3	0	0.326996	U
DiDBIT	H0YDU0	H0YDU0_HUMAN	Nuclear.RNA.export.factor.1	1	1	0	0.508065	U
DiDBIT	F5GYK2	F5GYK2_HUMAN	Striatin-4	3	1	2	0.511041	U
DiDBIT	F5GZ78	F5GZ78_HUMAN	Paxillin	1	1	0	0.609508	U
DiDBIT	Q9Y4E8	UBP15_HUMAN	Ubiquitin.carboxyl-terminal.hydrolase.15	2	1	1	0.30683	U
DiDBIT	P24468	COT2_HUMAN	COUP.transcription.factor.2	2	1	1	0.398551	U
DiDBIT	P78540	ARGI2_HUMAN	Arginase-2,.mitochondrial	2	2	0	0.186441	P
DiDBIT	Q9BZK7	TBL1R_HUMAN	F-box-like/WD.repeat-containing.protein.TBL1XR1	1	1	0	0.217899	P
DiDBIT	O60701	UGDH_HUMAN	UDP-glucose.6-dehydrogenase	1	1	0	0.11336	P
DiDBIT	Q9Y6I3	EPN1_HUMAN	Epsin-1	1	1	0	0.871528	U
DiDBIT	Q96P70	IPO9_HUMAN	Importin-9	2	2	0	0.153698	P
DiDBIT	Q6UB99	ANR11_HUMAN	Ankyrin.repeat.domain-containing.protein.11	1	0	1	0.879459	U
DiDBIT	Q8N442	GUF1_HUMAN	Translation.factor.GUF1,.mitochondrial	2	1	1	0.164425	P
DiDBIT	Q9NRV9	HEBP1_HUMAN	Heme-binding.protein.1	2	1	1	0.238095	P
DiDBIT	P46063	RECQ1_HUMAN	ATP-dependent.DNA.helicase.Q1	9	6	3	0.263482	P
DiDBIT	P46060	RAGP1_HUMAN	Ran.GTPase-activating.protein.1	8	2	6	0.379898	U
DiDBIT	P55327	TPD52_HUMAN	Tumor.protein.D52	11	3	8	0.816964	U
DiDBIT	Q5T7C4	Q5T7C4_HUMAN	High.mobility.group.protein.B1	12	2	10	0.860759	U
DiDBIT	C9J1B2	C9J1B2_HUMAN	Autophagy-related.protein.16-1	1	0	1	0.898396	U
DiDBIT	O75964	ATP5L_HUMAN	ATP.synthase.subunit.g,.mitochondrial	3	3	0	0.0582524	F
DiDBIT	P68400	CSK21_HUMAN	Casein.kinase.II.subunit.alpha	2	2	0	0.217391	P
DiDBIT	P68402	PA1B2_HUMAN	Platelet-activating.factor.acetylhydrolase.IB.subunit.beta	1	1	0	0.231441	P
DiDBIT	P42765	THIM_HUMAN	3-ketoacyl-CoA.thiolase,.mitochondrial	7	5	2	0.141058	P
DiDBIT	Q9BRX8	F213A_HUMAN	Redox-regulatory.protein.FAM213A	3	1	2	0.139738	P
DiDBIT	O75746	CMC1_HUMAN	Calcium-binding.mitochondrial.carrier.protein.Aralar1	2	2	0	0.10472	P
DiDBIT	P42766	RL35_HUMAN	60S.ribosomal.protein.L35	5	0	5	0.821138	U
DiDBIT	Q15833	STXB2_HUMAN	Syntaxin-binding.protein.2	3	2	1	0.205734	P
DiDBIT	P68371	TBB4B_HUMAN	Tubulin.beta-4B.chain	2	2	0	0.177528	P
DiDBIT	Q9UHD1	CHRD1_HUMAN	Cysteine.and.histidine-rich.domain-containing.protein.1	7	3	4	0.451807	U
DiDBIT	Q9NPH2	INO1_HUMAN	Inositol-3-phosphate.synthase.1	2	1	1	0.206093	P
DiDBIT	H7C5N0	H7C5N0_HUMAN	Helicase.SKI2W	2	2	0	0.512821	U
DiDBIT	Q9NZN5	ARHGC_HUMAN	Rho.guanine.nucleotide.exchange.factor.12	1	1	0	0.608161	U
DiDBIT	P53618	COPB_HUMAN	Coatomer.subunit.beta	9	3	6	0.224554	P
DiDBIT	Q9H1A4	APC1_HUMAN	Anaphase-promoting.complex.subunit.1	1	0	1	0.240226	P
DiDBIT	Q5T1M5	FKB15_HUMAN	FK506-binding.protein.15	3	0	3	0.80968	U
DiDBIT	P61964	WDR5_HUMAN	WD.repeat-containing.protein.5	2	2	0	0.182635	P
DiDBIT	P18124	RL7_HUMAN	60S.ribosomal.protein.L7	11	5	6	0.391129	U
DiDBIT	P08195	4F2_HUMAN	4F2.cell-surface.antigen.heavy.chain	11	5	6	0.485714	U
DiDBIT	P23378	GCSP_HUMAN	Glycine.dehydrogenase	4	3	1	0.146078	P
DiDBIT	A6NMH8	A6NMH8_HUMAN	Tetraspanin	1	1	0	0.0656934	F
DiDBIT	Q5W0H4	Q5W0H4_HUMAN	Translationally-controlled.tumor.protein	3	2	1	0.244681	P
DiDBIT	Q9Y6A4	CFA20_HUMAN	Cilia-.and.flagella-associated.protein.20	2	1	1	0.0725389	F
DiDBIT	P24666	PPAC_HUMAN	Low.molecular.weight.phosphotyrosine.protein.phosphatase	2	2	0	0.151899	P
DiDBIT	P17482	HXB9_HUMAN	Homeobox.protein.Hox-B9	1	0	1	0.852	U
DiDBIT	D6RAN6	D6RAN6_HUMAN	Adaptin.ear-binding.coat-associated.protein.2	1	1	0	0.118812	P
DiDBIT	B4DR80	B4DR80_HUMAN	Serine/threonine-protein.kinase.24	3	2	1	0.429612	U
DiDBIT	Q96HC4	PDLI5_HUMAN	PDZ.and.LIM.domain.protein.5	5	1	4	0.595638	U
DiDBIT	D6RAN8	D6RAN8_HUMAN	39S.ribosomal.protein.L27,.mitochondrial	1	1	0	0.0752688	F
DiDBIT	O43681	ASNA_HUMAN	ATPase.ASNA1	2	2	0	0.166667	P
DiDBIT	P49327	FAS_HUMAN	Fatty.acid.synthase	24	18	6	0.19315	P
DiDBIT	O43684	BUB3_HUMAN	Mitotic.checkpoint.protein.BUB3	3	2	1	0.198171	P
DiDBIT	P49321	NASP_HUMAN	Nuclear.autoantigenic.sperm.protein	11	1	10	0.794416	U
DiDBIT	F6RH32	F6RH32_HUMAN	Voltage-dependent.N-type.calcium.channel.subunit.alpha	1	0	1	0.463675	U
DiDBIT	O75340	PDCD6_HUMAN	Programmed.cell.death.protein.6	1	0	1	0.151832	P
DiDBIT	P14618	KPYM_HUMAN	Pyruvate.kinase.PKM	21	16	5	0.0960452	F
DiDBIT	O75347	TBCA_HUMAN	Tubulin-specific.chaperone.A	3	0	3	0.990741	U
DiDBIT	O75348	VATG1_HUMAN	V-type.proton.ATPase.subunit.G.1	2	0	2	0.720339	U
DiDBIT	Q05655	KPCD_HUMAN	Protein.kinase.C.delta.type	3	2	1	0.171598	P
DiDBIT	P25685	DNJB1_HUMAN	DnaJ.homolog.subfamily.B.member.1	4	0	4	0.752941	U
DiDBIT	P63010	AP2B1_HUMAN	AP-2.complex.subunit.beta	2	2	0	0.19317	P
DiDBIT	Q09161	NCBP1_HUMAN	Nuclear.cap-binding.protein.subunit.1	10	3	7	0.225316	P
DiDBIT	P42167	LAP2B_HUMAN	Lamina-associated.polypeptide.2,.isoforms.beta/gamma	5	1	4	0.788546	U
DiDBIT	P42166	LAP2A_HUMAN	Lamina-associated.polypeptide.2,.isoform.alpha	6	1	5	0.651297	U
DiDBIT	Q14019	COTL1_HUMAN	Coactosin-like.protein	1	1	0	0.253521	P
DiDBIT	Q9UMY1	NOL7_HUMAN	Nucleolar.protein.7	2	1	1	0.824903	U
DiDBIT	P60763	RAC3_HUMAN	Ras-related.C3.botulinum.toxin.substrate.3	1	1	0	0.109375	P
DiDBIT	Q14012	KCC1A_HUMAN	Calcium/calmodulin-dependent.protein.kinase.type.1	1	1	0	0.221622	P
DiDBIT	Q14011	CIRBP_HUMAN	Cold-inducible.RNA-binding.protein	1	0	1	0.755814	U
DiDBIT	G3XAF1	G3XAF1_HUMAN	1-acyl-sn-glycerol-3-phosphate.acyltransferase.delta	1	1	0	0.0526316	F
DiDBIT	Q96BR5	COA7_HUMAN	Cytochrome.c.oxidase.assembly.factor.7	3	2	1	0.246753	P
DiDBIT	D3YTB1	D3YTB1_HUMAN	60S.ribosomal.protein.L32	2	0	2	0.548872	U
DiDBIT	P40925	MDHC_HUMAN	Malate.dehydrogenase,.cytoplasmic	11	8	3	0.164671	P
DiDBIT	P40926	MDHM_HUMAN	Malate.dehydrogenase,.mitochondrial	16	8	8	0.215976	P
DiDBIT	P82909	RT36_HUMAN	28S.ribosomal.protein.S36,.mitochondrial	2	0	2	0.990291	U
DiDBIT	H7C319	H7C319_HUMAN	AF4/FMR2.family.member.4	1	0	1	0.994152	U
DiDBIT	O14929	HAT1_HUMAN	Histone.acetyltransferase.type.B.catalytic.subunit	2	2	0	0.171838	P
DiDBIT	H7C312	H7C312_HUMAN	Thymidylate.kinase	4	2	2	0.111765	P
DiDBIT	O15439	MRP4_HUMAN	Multidrug.resistance-associated.protein.4	1	1	0	0.138868	P
DiDBIT	Q9NYK5	RM39_HUMAN	39S.ribosomal.protein.L39,.mitochondrial	4	3	1	0.183432	P
DiDBIT	Q96FJ2	DYL2_HUMAN	Dynein.light.chain.2,.cytoplasmic	3	2	1	0.314607	U
DiDBIT	Q12789	TF3C1_HUMAN	General.transcription.factor.3C.polypeptide.1	5	4	1	0.368895	U
DiDBIT	Q8N1G4	LRC47_HUMAN	Leucine-rich.repeat-containing.protein.47	1	1	0	0.663808	U
DiDBIT	Q9Y5Q9	TF3C3_HUMAN	General.transcription.factor.3C.polypeptide.3	2	1	1	0.286682	P
DiDBIT	Q8N1G2	CMTR1_HUMAN	Cap-specific.mRNA	4	2	2	0.299401	P
DiDBIT	Q8N1G0	ZN687_HUMAN	Zinc.finger.protein.687	1	1	0	0.721099	U
DiDBIT	Q9Y316	MEMO1_HUMAN	Protein.MEMO1	1	1	0	0.141414	P
DiDBIT	P41091	IF2G_HUMAN	Eukaryotic.translation.initiation.factor.2.subunit.3	6	5	1	0.152542	P
DiDBIT	Q9UNZ5	L10K_HUMAN	Leydig.cell.tumor.10.kDa.protein.homolog	3	0	3	0.989899	U
DiDBIT	O60231	DHX16_HUMAN	Pre-mRNA-splicing.factor.ATP-dependent.RNA.helicase.DHX16	4	1	3	0.384246	U
DiDBIT	E9PD53	E9PD53_HUMAN	Structural.maintenance.of.chromosomes.protein	16	5	11	0.525732	U
DiDBIT	Q9NT99	LRC4B_HUMAN	Leucine-rich.repeat-containing.protein.4B	1	1	0	0.366059	U
DiDBIT	Q9UPY3	DICER_HUMAN	Endoribonuclease.Dicer	2	1	1	0.327263	U
DiDBIT	P11717	MPRI_HUMAN	Cation-independent.mannose-6-phosphate.receptor	6	3	3	0.185468	P
DiDBIT	Q9Y2J2	E41L3_HUMAN	Band.4.1-like.protein.3	4	0	4	0.716651	U
DiDBIT	B4DSS8	B4DSS8_HUMAN	cDNA.FLJ55936,.highly.similar.to.Polypyrimidine.tract-binding.protein.2	1	1	0	0.339416	U
DiDBIT	P47813	IF1AX_HUMAN	Eukaryotic.translation.initiation.factor.1A,.X-chromosomal	6	4	2	0.493056	U
DiDBIT	Q9NZ45	CISD1_HUMAN	CDGSH.iron-sulfur.domain-containing.protein.1	1	0	1	0.212963	P
DiDBIT	Q9NYY8	FAKD2_HUMAN	FAST.kinase.domain-containing.protein.2,.mitochondrial	2	0	2	0.149296	P
DiDBIT	C9J2P0	C9J2P0_HUMAN	Ubiquitin-conjugating.enzyme.E2.E1	1	0	1	0.52381	U
DiDBIT	Q9ULH0	KDIS_HUMAN	Kinase.D-interacting.substrate.of.220.kDa	1	0	1	0.403727	U
DiDBIT	O95619	YETS4_HUMAN	YEATS.domain-containing.protein.4	2	0	2	0.348018	U
DiDBIT	Q9UHX1	PUF60_HUMAN	Poly(U)-binding-splicing.factor.PUF60	7	3	4	0.543828	U
DiDBIT	Q9BY08	EBPL_HUMAN	Emopamil-binding.protein-like	1	0	1	0.135922	P
DiDBIT	Q9NS69	TOM22_HUMAN	Mitochondrial.import.receptor.subunit.TOM22.homolog	1	0	1	0.626761	U
DiDBIT	E5RFJ1	E5RFJ1_HUMAN	E3.SUMO-protein.ligase.NSE2	3	0	3	0.807487	U
DiDBIT	Q16658	FSCN1_HUMAN	Fascin	4	2	2	0.223124	P
DiDBIT	P48059	LIMS1_HUMAN	LIM.and.senescent.cell.antigen-like-containing.domain.protein.1	1	1	0	0.104615	P
DiDBIT	Q16891	MIC60_HUMAN	MICOS.complex.subunit.MIC60	21	4	17	0.529024	U
DiDBIT	Q96B77	TM186_HUMAN	Transmembrane.protein.186	1	0	1	0.122066	P
DiDBIT	B4DW59	B4DW59_HUMAN	cDNA.FLJ60356,.highly.similar.to.Ubiquitin.carboxyl-terminal.hydrolase.isozymeL5	1	1	0	0.276042	P
DiDBIT	P13489	RINI_HUMAN	Ribonuclease.inhibitor	1	1	0	0.13449	P
DiDBIT	Q96EL3	RM53_HUMAN	39S.ribosomal.protein.L53,.mitochondrial	2	1	1	0.258929	P
DiDBIT	P55769	NH2L1_HUMAN	NHP2-like.protein.1	3	2	1	0.273438	P
DiDBIT	Q16576	RBBP7_HUMAN	Histone-binding.protein.RBBP7	3	2	1	0.228235	P
DiDBIT	Q15526	SURF1_HUMAN	Surfeit.locus.protein.1	1	0	1	0.356667	U
DiDBIT	Q9HD33	RM47_HUMAN	39S.ribosomal.protein.L47,.mitochondrial	1	0	1	0.392	U
DiDBIT	B4DJ85	B4DJ85_HUMAN	cDNA.FLJ60587,.highly.similar.to.Glomulin	1	0	1	0.153448	P
DiDBIT	O60942	MCE1_HUMAN	mRNA-capping.enzyme	2	1	1	0.21943	P
DiDBIT	J3KN01	J3KN01_HUMAN	Afadin	10	0	10	0.608957	U
DiDBIT	O14745	NHRF1_HUMAN	Na(+)/H(+).exchange.regulatory.cofactor.NHE-RF1	1	0	1	0.648045	U
DiDBIT	Q13596	SNX1_HUMAN	Sorting.nexin-1	2	1	1	0.536398	U
DiDBIT	Q13595	TRA2A_HUMAN	Transformer-2.protein.homolog.alpha	1	0	1	0.794326	U
DiDBIT	Q9BUK6	MSTO1_HUMAN	Protein.misato.homolog.1	1	1	0	0.298246	P
DiDBIT	P13804	ETFA_HUMAN	Electron.transfer.flavoprotein.subunit.alpha,.mitochondrial	12	7	5	0.183183	P
DiDBIT	P22413	ENPP1_HUMAN	Ectonucleotide.pyrophosphatase/phosphodiesterase.family.member.1	2	2	0	0.220541	P
DiDBIT	P23786	CPT2_HUMAN	Carnitine.O-palmitoyltransferase.2,.mitochondrial	8	4	4	0.279635	P
DiDBIT	Q5TDH0	DDI2_HUMAN	Protein.DDI1.homolog.2	2	1	1	0.446115	U
DiDBIT	P50402	EMD_HUMAN	Emerin	2	0	2	0.767717	U
DiDBIT	Q53GQ0	DHB12_HUMAN	Very-long-chain.3-oxoacyl-CoA.reductase	6	4	2	0.160256	P
DiDBIT	P10599	THIO_HUMAN	Thioredoxin	4	0	4	0.285714	P
DiDBIT	P31150	GDIA_HUMAN	Rab.GDP.dissociation.inhibitor.alpha	3	1	2	0.152125	P
DiDBIT	G5EA19	G5EA19_HUMAN	Putative.deoxyribonuclease.TATDN1	1	1	0	0.0386473	F
DiDBIT	P31153	METK2_HUMAN	S-adenosylmethionine.synthase.isoform.type-2	5	4	1	0.113924	P
DiDBIT	O95373	IPO7_HUMAN	Importin-7	5	2	3	0.172447	P
DiDBIT	P48449	ERG7_HUMAN	Lanosterol.synthase	1	1	0	0.101093	P
DiDBIT	E9PL71	E9PL71_HUMAN	Elongation.factor.1-delta	5	1	4	0.850267	U
DiDBIT	Q8N5K1	CISD2_HUMAN	CDGSH.iron-sulfur.domain-containing.protein.2	4	3	1	0.214815	P
DiDBIT	B4DFK4	B4DFK4_HUMAN	cDNA.FLJ55537,.highly.similar.to.Anaphase-promoting.complex.subunit.5	1	0	1	0.0980392	F
DiDBIT	Q53F19	NCBP3_HUMAN	Nuclear.cap-binding.protein.subunit.3	1	0	1	0.779032	U
DiDBIT	C9JA08	C9JA08_HUMAN	60S.ribosomal.export.protein.NMD3	2	2	0	0.274102	P
DiDBIT	Q5JTH9	RRP12_HUMAN	RRP12-like.protein	9	2	7	0.35081	U
DiDBIT	O00186	STXB3_HUMAN	Syntaxin-binding.protein.3	4	1	3	0.219595	P
DiDBIT	P21796	VDAC1_HUMAN	Voltage-dependent.anion-selective.channel.protein.1	11	7	4	0.222615	P
DiDBIT	D6RER5	D6RER5_HUMAN	Septin-11	8	2	6	0.412037	U
DiDBIT	B8ZZC5	B8ZZC5_HUMAN	Glutaminase.kidney.isoform,.mitochondrial	1	0	1	0.533981	U
DiDBIT	B0QYV1	B0QYV1_HUMAN	RNA.binding.protein.fox-1.homolog	2	2	0	0.372549	U
DiDBIT	B8ZZC8	B8ZZC8_HUMAN	Methyltransferase-like.protein.5	1	0	1	0.20082	P
DiDBIT	Q9NQ48	LZTL1_HUMAN	Leucine.zipper.transcription.factor-like.protein.1	4	1	3	0.655518	U
DiDBIT	Q01831	XPC_HUMAN	DNA.repair.protein.complementing.XP-C.cells	1	0	1	0.564894	U
DiDBIT	P53384	NUBP1_HUMAN	Cytosolic.Fe-S.cluster.assembly.factor.NUBP1	1	1	0	0.25625	P
DiDBIT	P14927	QCR7_HUMAN	Cytochrome.b-c1.complex.subunit.7	4	3	1	0.243243	P
DiDBIT	Q07666	KHDR1_HUMAN	KH.domain-containing,.RNA-binding,.signal.transduction-associated.protein.1	9	2	7	0.790068	U
DiDBIT	P14923	PLAK_HUMAN	Junction.plakoglobin	1	1	0	0.214765	P
DiDBIT	P56181	NDUV3_HUMAN	NADH.dehydrogenase.[ubiquinone].flavoprotein.3,.mitochondrial	2	0	2	0.953704	U
DiDBIT	P62942	FKB1A_HUMAN	Peptidyl-prolyl.cis-trans.isomerase.FKBP1A	2	1	1	0.333333	U
DiDBIT	O60831	PRAF2_HUMAN	PRA1.family.protein.2	1	1	0	0.140449	P
DiDBIT	O60832	DKC1_HUMAN	H/ACA.ribonucleoprotein.complex.subunit.4	5	2	3	0.392996	U
DiDBIT	O95352	ATG7_HUMAN	Ubiquitin-like.modifier-activating.enzyme.ATG7	1	0	1	0.109531	P
DiDBIT	Q5JTZ9	SYAM_HUMAN	Alanine--tRNA.ligase,.mitochondrial	3	0	3	0.284264	P
DiDBIT	J3KPP4	J3KPP4_HUMAN	Cisplatin.resistance-associated.overexpressed.protein,.isoform.CRA_b	5	2	3	0.721881	U
DiDBIT	Q9BVK6	TMED9_HUMAN	Transmembrane.emp24.domain-containing.protein.9	3	1	2	0.221277	P
DiDBIT	Q32Q12	Q32Q12_HUMAN	Nucleoside.diphosphate.kinase	4	2	2	0.0993151	F
DiDBIT	Q9BV44	THUM3_HUMAN	THUMP.domain-containing.protein.3	3	2	1	0.272189	P
DiDBIT	Q9UQ35	SRRM2_HUMAN	Serine/arginine.repetitive.matrix.protein.2	9	0	9	0.999637	U
DiDBIT	E7ERI8	E7ERI8_HUMAN	CLIP-associating.protein.2	8	3	5	0.477859	U
DiDBIT	Q96CB9	NSUN4_HUMAN	5-methylcytosine.rRNA.methyltransferase.NSUN4	1	1	0	0.119792	P
DiDBIT	Q8NBX0	SCPDL_HUMAN	Saccharopine.dehydrogenase-like.oxidoreductase	1	1	0	0.144522	P
DiDBIT	Q9P2B2	FPRP_HUMAN	Prostaglandin.F2.receptor.negative.regulator	1	0	1	0.201365	P
DiDBIT	Q02252	MMSA_HUMAN	Methylmalonate-semialdehyde.dehydrogenase.[acylating],.mitochondrial	5	5	0	0.13271	P
DiDBIT	P16615	AT2A2_HUMAN	Sarcoplasmic/endoplasmic.reticulum.calcium.ATPase.2	11	6	5	0.185221	P
DiDBIT	Q96T17	MA7D2_HUMAN	MAP7.domain-containing.protein.2	2	0	2	0.937158	U
DiDBIT	B4E1B9	B4E1B9_HUMAN	Cell.surface.hyaluronidase	1	1	0	0.228723	P
DiDBIT	Q9BRS2	RIOK1_HUMAN	Serine/threonine-protein.kinase.RIO1	1	0	1	0.540493	U
DiDBIT	Q9P0J0	NDUAD_HUMAN	NADH.dehydrogenase.[ubiquinone].1.alpha.subcomplex.subunit.13	2	1	1	0.201389	P
DiDBIT	Q9P0J1	PDP1_HUMAN	[Pyruvate.dehydrogenase.[acetyl-transferring]]-phosphatase.1,.mitochondrial	2	1	1	0.145251	P
DiDBIT	Q12972	PP1R8_HUMAN	Nuclear.inhibitor.of.protein.phosphatase.1	2	1	1	0.683761	U
DiDBIT	Q969Z0	FAKD4_HUMAN	FAST.kinase.domain-containing.protein.4	3	0	3	0.245642	P
DiDBIT	Q969Z3	MARC2_HUMAN	Mitochondrial.amidoxime.reducing.component.2	3	3	0	0.116418	P
DiDBIT	P62834	RAP1A_HUMAN	Ras-related.protein.Rap-1A	5	2	3	0.130435	P
DiDBIT	Q8NBJ5	GT251_HUMAN	Procollagen.galactosyltransferase.1	2	0	2	0.303859	U
DiDBIT	Q04446	GLGB_HUMAN	1,4-alpha-glucan-branching.enzyme	4	2	2	0.148148	P
DiDBIT	Q5JXJ0	Q5JXJ0_HUMAN	Mitochondrial.ribosome-associated.GTPase.2	1	1	0	0.433476	U
DiDBIT	P09234	RU1C_HUMAN	U1.small.nuclear.ribonucleoprotein.C	5	1	4	0.893082	U
DiDBIT	Q86UT6	NLRX1_HUMAN	NLR.family.member.X1	2	1	1	0.197949	P
DiDBIT	P19525	E2AK2_HUMAN	Interferon-induced,.double-stranded.RNA-activated.protein.kinase	3	0	3	0.508167	U
DiDBIT	Q32P28	P3H1_HUMAN	Prolyl.3-hydroxylase.1	2	1	1	0.339674	U
DiDBIT	Q969H8	MYDGF_HUMAN	Myeloid-derived.growth.factor	2	1	1	0.213873	P
DiDBIT	Q9UKK9	NUDT5_HUMAN	ADP-sugar.pyrophosphatase	3	0	3	0.424658	U
DiDBIT	F8VU39	F8VU39_HUMAN	Bromodomain.adjacent.to.zinc.finger.domain.protein.2A	2	1	1	0.673673	U
DiDBIT	P53999	TCP4_HUMAN	Activated.RNA.polymerase.II.transcriptional.coactivator.p15	4	1	3	0.850394	U
DiDBIT	P17676	CEBPB_HUMAN	CCAAT/enhancer-binding.protein.beta	1	0	1	0.965217	U
DiDBIT	Q9P1F3	ABRAL_HUMAN	Costars.family.protein.ABRACL	2	2	0	0.160494	P
DiDBIT	Q9UJC3	HOOK1_HUMAN	Protein.Hook.homolog.1	1	0	1	0.668956	U
DiDBIT	P78371	TCPB_HUMAN	T-complex.protein.1.subunit.beta	15	11	4	0.138318	P
DiDBIT	O15355	PPM1G_HUMAN	Protein.phosphatase.1G	4	1	3	0.576923	U
DiDBIT	O15357	SHIP2_HUMAN	Phosphatidylinositol.3,4,5-trisphosphate.5-phosphatase.2	2	0	2	0.500795	U
DiDBIT	H3BLU7	H3BLU7_HUMAN	Aflatoxin.B1.aldehyde.reductase.member.2	1	0	1	0.318471	U
DiDBIT	O75575	RPC9_HUMAN	DNA-directed.RNA.polymerase.III.subunit.RPC9	1	0	1	0.72973	U
DiDBIT	Q9UKY7	CDV3_HUMAN	Protein.CDV3.homolog	3	0	3	0.996124	U
DiDBIT	F8VPD4	F8VPD4_HUMAN	CAD.protein	5	4	1	0.185476	P
DiDBIT	Q99832	TCPH_HUMAN	T-complex.protein.1.subunit.eta	16	14	2	0.11418	P
DiDBIT	F5GYJ8	F5GYJ8_HUMAN	Ubiquitin.thioesterase.OTUB1	1	1	0	0.258741	P
DiDBIT	B4DJV2	B4DJV2_HUMAN	Citrate.synthase	9	6	3	0.136865	P
DiDBIT	Q99543	DNJC2_HUMAN	DnaJ.homolog.subfamily.C.member.2	1	0	1	0.768116	U
DiDBIT	Q9Y6H1	CHCH2_HUMAN	Coiled-coil-helix-coiled-coil-helix.domain-containing.protein.2	1	1	0	0.821192	U
DiDBIT	Q8TAQ2	SMRC2_HUMAN	SWI/SNF.complex.subunit.SMARCC2	8	1	7	0.680395	U
DiDBIT	P43487	RANG_HUMAN	Ran-specific.GTPase-activating.protein	4	0	4	0.681592	U
DiDBIT	D6RD18	D6RD18_HUMAN	Heterogeneous.nuclear.ribonucleoprotein.A/B	16	5	11	0.69258	U
DiDBIT	B7Z5W1	B7Z5W1_HUMAN	cDNA.FLJ54854,.highly.similar.to.Junctional.adhesion.molecule.A	2	2	0	0.435644	U
DiDBIT	Q9NRW7	VPS45_HUMAN	Vacuolar.protein.sorting-associated.protein.45	3	3	0	0.2	P
DiDBIT	Q14331	FRG1_HUMAN	Protein.FRG1	1	1	0	0.581395	U
DiDBIT	Q9NRW3	ABC3C_HUMAN	DNA.dC->dU-editing.enzyme.APOBEC-3C	1	1	0	0.0736842	F
DiDBIT	Q6KC79	NIPBL_HUMAN	Nipped-B-like.protein	3	0	3	0.57418	U
DiDBIT	P01111	RASN_HUMAN	GTPase.NRas	2	2	0	0.116402	P
DiDBIT	P43007	SATT_HUMAN	Neutral.amino.acid.transporter.A	1	0	1	0.246241	P
DiDBIT	Q92973	TNPO1_HUMAN	Transportin-1	3	3	0	0.143653	P
DiDBIT	Q92754	AP2C_HUMAN	Transcription.factor.AP-2.gamma	1	1	0	0.577778	U
DiDBIT	B5MDF5	B5MDF5_HUMAN	GTP-binding.nuclear.protein.Ran	7	6	1	0.111588	P
DiDBIT	O75976	CBPD_HUMAN	Carboxypeptidase.D	1	1	0	0.32029	U
DiDBIT	Q9BTE7	DCNL5_HUMAN	DCN1-like.protein.5	4	3	1	0.248945	P
DiDBIT	Q9H2P9	DPH5_HUMAN	Diphthine.methyl.ester.synthase	1	1	0	0.150877	P
DiDBIT	C9K025	C9K025_HUMAN	60S.ribosomal.protein.L35a	2	2	0	0.319149	U
DiDBIT	Q9Y263	PLAP_HUMAN	Phospholipase.A-2-activating.protein	4	2	2	0.269182	P
DiDBIT	Q15691	MARE1_HUMAN	Microtubule-associated.protein.RP/EB.family.member.1	8	5	3	0.335821	U
DiDBIT	Q99942	RNF5_HUMAN	E3.ubiquitin-protein.ligase.RNF5	1	0	1	0.483333	U
DiDBIT	Q13112	CAF1B_HUMAN	Chromatin.assembly.factor.1.subunit.B	2	0	2	0.373882	U
DiDBIT	O43237	DC1L2_HUMAN	Cytoplasmic.dynein.1.light.intermediate.chain.2	4	0	4	0.577236	U
DiDBIT	Q9NV96	CC50A_HUMAN	Cell.cycle.control.protein.50A	1	0	1	0.274238	P
DiDBIT	Q9Y478	AAKB1_HUMAN	5'-AMP-activated.protein.kinase.subunit.beta-1	1	1	0	0.385185	U
DiDBIT	E7ETY4	E7ETY4_HUMAN	Non-specific.serine/threonine.protein.kinase	1	0	1	0.503577	U
DiDBIT	J3QK89	J3QK89_HUMAN	Calcium.homeostasis.endoplasmic.reticulum.protein	4	2	2	0.782093	U
DiDBIT	Q92572	AP3S1_HUMAN	AP-3.complex.subunit.sigma-1	3	1	2	0.139896	P
DiDBIT	Q92576	PHF3_HUMAN	PHD.finger.protein.3	1	0	1	0.823933	U
DiDBIT	Q9UEU0	VTI1B_HUMAN	Vesicle.transport.through.interaction.with.t-SNAREs.homolog.1B	1	0	1	0.793103	U
DiDBIT	Q92575	UBXN4_HUMAN	UBX.domain-containing.protein.4	1	0	1	0.663386	U
DiDBIT	P35520	CBS_HUMAN	Cystathionine.beta-synthase	7	3	4	0.235935	P
DiDBIT	Q5VU97	CAHD1_HUMAN	VWFA.and.cache.domain-containing.protein.1	1	0	1	0.250392	P
DiDBIT	P61978	HNRPK_HUMAN	Heterogeneous.nuclear.ribonucleoprotein.K	11	7	4	0.544276	U
DiDBIT	Q9UI26	IPO11_HUMAN	Importin-11	1	1	0	0.148718	P
DiDBIT	P52756	RBM5_HUMAN	RNA-binding.protein.5	3	1	2	0.650307	U
DiDBIT	E9PNH5	E9PNH5_HUMAN	Probable.RNA-binding.protein.EIF1AD	1	0	1	0.610619	U
DiDBIT	Q14247	SRC8_HUMAN	Src.substrate.cortactin	22	0	22	0.874545	U
DiDBIT	Q9NRF9	DPOE3_HUMAN	DNA.polymerase.epsilon.subunit.3	3	1	2	0.619048	U
DiDBIT	Q14240	IF4A2_HUMAN	Eukaryotic.initiation.factor.4A-II	1	1	0	0.0835381	F
DiDBIT	Q14241	ELOA1_HUMAN	Elongin-A	2	0	2	0.818296	U
DiDBIT	P24928	RPB1_HUMAN	DNA-directed.RNA.polymerase.II.subunit.RPB1	3	1	2	0.416751	U
DiDBIT	O94826	TOM70_HUMAN	Mitochondrial.import.receptor.subunit.TOM70	16	12	4	0.340461	U
DiDBIT	Q9P260	K1468_HUMAN	LisH.domain.and.HEAT.repeat-containing.protein.KIAA1468	1	0	1	0.393092	U
DiDBIT	Q8WU90	ZC3HF_HUMAN	Zinc.finger.CCCH.domain-containing.protein.15	6	0	6	0.833333	U
DiDBIT	Q8TD30	ALAT2_HUMAN	Alanine.aminotransferase.2	2	2	0	0.193117	P
DiDBIT	Q13200	PSMD2_HUMAN	26S.proteasome.non-ATPase.regulatory.subunit.2	6	4	2	0.192731	P
DiDBIT	F5H2A4	F5H2A4_HUMAN	High.mobility.group.protein.HMGI-C	3	0	3	0.822034	U
DiDBIT	P11233	RALA_HUMAN	Ras-related.protein.Ral-A	4	1	3	0.402913	U
DiDBIT	E9PE17	E9PE17_HUMAN	28S.ribosomal.protein.S17,.mitochondrial	1	1	0	0.217054	P
DiDBIT	P63000	RAC1_HUMAN	Ras-related.C3.botulinum.toxin.substrate.1	2	2	0	0.135417	P
DiDBIT	E9PKR4	E9PKR4_HUMAN	Cyclin-dependent.kinase.2-associated.protein.2	1	0	1	0.990566	U
DiDBIT	Q8N163	CCAR2_HUMAN	Cell.cycle.and.apoptosis.regulator.protein.2	7	4	3	0.606717	U
DiDBIT	H7BYN3	H7BYN3_HUMAN	Transcription.factor.A,.mitochondrial	9	2	7	0.534247	U
DiDBIT	P82930	RT34_HUMAN	28S.ribosomal.protein.S34,.mitochondrial	1	0	1	0.431193	U
DiDBIT	P52292	IMA1_HUMAN	Importin.subunit.alpha-1	4	2	2	0.283554	P
DiDBIT	P82932	RT06_HUMAN	28S.ribosomal.protein.S6,.mitochondrial	1	0	1	0.192	P
DiDBIT	P82933	RT09_HUMAN	28S.ribosomal.protein.S9,.mitochondrial	7	6	1	0.239899	P
DiDBIT	Q9GZR5	ELOV4_HUMAN	Elongation.of.very.long.chain.fatty.acids.protein.4	1	0	1	0.16242	P
DiDBIT	Q9NS86	LANC2_HUMAN	LanC-like.protein.2	1	1	0	0.231111	P
[truncated: 2,629 more rows]

## Sheet: S1.2 PTM-list
study.name	uniprot.id	uniprot.name	protein.names	num.phos	num.ac	num.ub	num.sm	tot.ptms	ptms.within.idr	ptms.outside.idr	fraction_idr	idr.class
Ab-APEX	P68363	TBA1B_HUMAN	Tubulin.alpha-1B.chain	60	14	19	8	101	13	88	0.150776	P
Ab-APEX	Q9NSC7	SIA7A_HUMAN	Alpha-N-acetylgalactosaminide.alpha-2,6-sialyltransferase.1	8	NA	NA	NA	8	6	2	0.415	U
Ab-APEX	P40227	TCPZ_HUMAN	T-complex.protein.1.subunit.zeta	14	9	22	1	46	9	37	0.129944	P
Ab-APEX	P08574	CY1_HUMAN	Cytochrome.c1,.heme.protein,.mitochondrial	6	3	3	NA	12	8	4	0.504615	U
Ab-APEX	Q86WA6	BPHL_HUMAN	Valacyclovir.hydrolase	2	7	2	NA	11	1	10	0.120275	P
Ab-APEX	O75616	ERAL1_HUMAN	GTPase.Era,.mitochondrial	3	NA	2	NA	5	2	3	0.24714	P
Ab-APEX	P13995	MTDC_HUMAN	Bifunctional.methylenetetrahydrofolate.dehydrogenase/cyclohydrolase,.mitochondrial.[Includes:.NAD-dependent.methylenetetrahydrofolate.dehydrogenase	5	3	3	NA	11	2	9	0.128571	P
Ab-APEX	P23919	KTHY_HUMAN	Thymidylate.kinase	3	3	1	NA	7	1	6	0.122642	P
Ab-APEX	P51553	IDH3G_HUMAN	Isocitrate.dehydrogenase.[NAD].subunit.gamma,.mitochondrial	6	1	1	NA	8	3	5	0.198473	P
Ab-APEX	E7EPT4	E7EPT4_HUMAN	NADH.dehydrogenase.[ubiquinone].flavoprotein.2,.mitochondrial	NA	NA	NA	NA	0	0	0	0.218254	P
Ab-APEX	P52209	6PGD_HUMAN	6-phosphogluconate.dehydrogenase,.decarboxylating	12	9	13	NA	34	12	22	0.15528	P
Ab-APEX	Q8TD30	ALAT2_HUMAN	Alanine.aminotransferase.2	3	NA	NA	NA	3	1	2	0.193117	P
Ab-APEX	P30048	PRDX3_HUMAN	Thioredoxin-dependent.peroxide.reductase,.mitochondrial	7	5	4	NA	16	3	13	0.191406	P
Ab-APEX	P41250	GARS_HUMAN	Glycine--tRNA.ligase	23	10	23	NA	56	20	36	0.299053	P
Ab-APEX	P07910	HNRPC_HUMAN	Heterogeneous.nuclear.ribonucleoproteins.C1/C2	36	8	21	9	74	50	24	0.751634	U
Ab-APEX	P30042	ES1_HUMAN	ES1.protein.homolog,.mitochondrial	3	7	3	NA	13	5	8	0.238806	P
Ab-APEX	Q12931	TRAP1_HUMAN	Heat.shock.protein.75.kDa,.mitochondrial	22	11	4	NA	37	11	26	0.25142	P
Ab-APEX	Q9Y676	RT18B_HUMAN	28S.ribosomal.protein.S18b,.mitochondrial	9	NA	NA	NA	9	6	3	0.534884	U
Ab-APEX	Q9HB71	CYBP_HUMAN	Calcyclin-binding.protein	18	12	16	NA	46	26	20	0.600877	U
Ab-APEX	Q9NP79	VTA1_HUMAN	Vacuolar.protein.sorting-associated.protein.VTA1.homolog	3	1	NA	NA	4	0	4	0.368078	U
Ab-APEX	Q9Y2Z4	SYYM_HUMAN	Tyrosine--tRNA.ligase,.mitochondrial	8	2	1	NA	11	1	10	0.121593	P
Ab-APEX	P13196	HEM1_HUMAN	5-aminolevulinate.synthase,.nonspecific,.mitochondrial	6	2	3	NA	11	8	3	0.3375	U
Ab-APEX	Q9Y697	NFS1_HUMAN	Cysteine.desulfurase,.mitochondrial	10	NA	1	NA	11	2	9	0.227571	P
Ab-APEX	P82932	RT06_HUMAN	28S.ribosomal.protein.S6,.mitochondrial	2	NA	3	NA	5	3	2	0.192	P
Ab-APEX	P82933	RT09_HUMAN	28S.ribosomal.protein.S9,.mitochondrial	8	3	5	NA	16	6	10	0.239899	P
Ab-APEX	P52272	HNRPM_HUMAN	Heterogeneous.nuclear.ribonucleoprotein.M	35	13	28	20	96	45	51	0.750685	U
Ab-APEX	P67809	YBOX1_HUMAN	Nuclease-sensitive.element-binding.protein.1	32	3	13	NA	48	35	13	0.814815	U
Ab-APEX	Q99426	TBCB_HUMAN	Tubulin-folding.cofactor.B	15	2	6	NA	23	10	13	0.372951	U
Ab-APEX	Q86VD7	S2542_HUMAN	Mitochondrial.coenzyme.A.transporter.SLC25A42	6	NA	NA	NA	6	3	3	0.169811	P
Ab-APEX	B5ME19	EIFCL_HUMAN	Eukaryotic.translation.initiation.factor.3.subunit.C-like.protein	39	5	18	NA	62	42	20	0.459519	U
Ab-APEX	Q9UMS0	NFU1_HUMAN	NFU1.iron-sulfur.cluster.scaffold.homolog,.mitochondrial	2	NA	NA	NA	2	1	1	0.153543	P
Ab-APEX	O15091	MRPP3_HUMAN	Mitochondrial.ribonuclease.P.catalytic.subunit	8	1	2	NA	11	3	8	0.212693	P
Ab-APEX	P14735	IDE_HUMAN	Insulin-degrading.enzyme	9	6	13	NA	28	5	23	0.14524	P
Ab-APEX	P39023	RL3_HUMAN	60S.ribosomal.protein.L3	14	10	14	9	47	17	30	0.354839	U
Ab-APEX	Q8WWH5	TRUB1_HUMAN	Probable.tRNA.pseudouridine.synthase.1	16	2	NA	NA	18	13	5	0.584527	U
Ab-APEX	P0C7P0	CISD3_HUMAN	CDGSH.iron-sulfur.domain-containing.protein.3,.mitochondrial	1	2	NA	NA	3	0	3	0.433071	U
Ab-APEX	O75439	MPPB_HUMAN	Mitochondrial-processing.peptidase.subunit.beta	11	NA	6	NA	17	2	15	0.0633947	F
Ab-APEX	P09651	ROA1_HUMAN	Heterogeneous.nuclear.ribonucleoprotein.A1	40	11	13	4	68	40	28	0.69086	U
Ab-APEX	Q00059	TFAM_HUMAN	Transcription.factor.A,.mitochondrial	13	1	6	NA	20	16	4	0.646341	U
Ab-APEX	Q8N3Z3	GTPB8_HUMAN	GTP-binding.protein.8	4	NA	NA	NA	4	1	3	0.0950704	F
Ab-APEX	Q8NFV4	ABHDB_HUMAN	Protein.ABHD11	4	1	2	NA	7	3	4	0.269841	P
Ab-APEX	P62805	H4_HUMAN	Histone.H4	12	10	6	2	30	11	19	0.368932	U
Ab-APEX	E7EMB3	E7EMB3_HUMAN	Calmodulin-2	NA	NA	NA	NA	0	0	0	0.443878	U
Ab-APEX	Q8NC60	NOA1_HUMAN	Nitric.oxide-associated.protein.1	3	NA	1	NA	4	3	1	0.368195	U
Ab-APEX	Q8N183	NDUF2_HUMAN	NADH.dehydrogenase.[ubiquinone].1.alpha.subcomplex.assembly.factor.2	8	NA	2	NA	10	7	3	0.710059	U
Ab-APEX	Q9BXW7	HDHD5_HUMAN	Haloacid.dehalogenase-like.hydrolase.domain-containing.5	2	1	2	NA	5	0	5	0.167849	P
Ab-APEX	P36542	ATPG_HUMAN	ATP.synthase.subunit.gamma,.mitochondrial	8	9	7	NA	24	8	16	0.204698	P
Ab-APEX	Q8IXM3	RM41_HUMAN	39S.ribosomal.protein.L41,.mitochondrial	NA	NA	NA	NA	0	0	0	0.554745	U
Ab-APEX	P11142	HSP7C_HUMAN	Heat.shock.cognate.71.kDa.protein	58	27	47	2	134	51	83	0.369969	U
Ab-APEX	O43837	IDH3B_HUMAN	Isocitrate.dehydrogenase.[NAD].subunit.beta,.mitochondrial	14	7	3	NA	24	7	17	0.228571	P
Ab-APEX	Q12849	GRSF1_HUMAN	G-rich.sequence.factor.1	15	3	3	NA	21	13	8	0.4125	U
Ab-APEX	Q86SX6	GLRX5_HUMAN	Glutaredoxin-related.protein.5,.mitochondrial	4	1	NA	NA	5	3	2	0.369427	U
Ab-APEX	P12268	IMDH2_HUMAN	Inosine-5'-monophosphate.dehydrogenase.2	16	7	22	NA	45	12	33	0.118677	P
Ab-APEX	Q16134	ETFD_HUMAN	Electron.transfer.flavoprotein-ubiquinone.oxidoreductase,.mitochondrial	10	3	NA	NA	13	1	12	0.0794165	F
Ab-APEX	Q13011	ECH1_HUMAN	Delta(3,5)-Delta(2,4)-dienoyl-CoA.isomerase,.mitochondrial	16	7	3	NA	26	11	15	0.268293	P
Ab-APEX	Q13151	ROA0_HUMAN	Heterogeneous.nuclear.ribonucleoprotein.A0	24	3	7	11	45	23	22	0.603279	U
Ab-APEX	O75380	NDUS6_HUMAN	NADH.dehydrogenase.[ubiquinone].iron-sulfur.protein.6,.mitochondrial	4	1	NA	NA	5	0	5	0.104839	P
Ab-APEX	P34897	GLYM_HUMAN	Serine.hydroxymethyltransferase,.mitochondrial	14	14	10	NA	38	3	35	0.18254	P
Ab-APEX	Q9BQ95	ECSIT_HUMAN	Evolutionarily.conserved.signaling.intermediate.in.Toll.pathway,.mitochondrial	1	NA	NA	NA	1	0	1	0.327146	U
Ab-APEX	Q14197	ICT1_HUMAN	Peptidyl-tRNA.hydrolase.ICT1,.mitochondrial	11	NA	2	NA	13	9	4	0.441748	U
Ab-APEX	Q8NI60	COQ8A_HUMAN	Atypical.kinase.COQ8A,.mitochondrial	3	NA	6	NA	9	4	5	0.309119	U
Ab-APEX	F6U211	F6U211_HUMAN	40S.ribosomal.protein.S10	NA	NA	NA	NA	0	0	0	0.476744	U
Ab-APEX	Q9NTX5	ECHD1_HUMAN	Ethylmalonyl-CoA.decarboxylase	6	1	8	NA	15	6	9	0.263844	P
Ab-APEX	Q9UII2	ATIF1_HUMAN	ATPase.inhibitor,.mitochondrial	4	5	NA	NA	9	9	0	0.792453	U
Ab-APEX	Q5VTU8	AT5EL_HUMAN	ATP.synthase.subunit.epsilon-like.protein,.mitochondrial	NA	NA	NA	NA	0	0	0	0.431373	U
Ab-APEX	Q9BSK2	S2533_HUMAN	Solute.carrier.family.25.member.33	3	NA	NA	NA	3	0	3	0.140187	P
Ab-APEX	Q9UKU7	ACAD8_HUMAN	Isobutyryl-CoA.dehydrogenase,.mitochondrial	2	5	NA	NA	7	3	4	0.0963855	F
Ab-APEX	O75947	ATP5H_HUMAN	ATP.synthase.subunit.d,.mitochondrial	9	15	4	NA	28	12	16	0.347826	U
Ab-APEX	Q15181	IPYR_HUMAN	Inorganic.pyrophosphatase	18	12	7	NA	37	9	28	0.183391	P
Ab-APEX	Q8NE62	CHDH_HUMAN	Choline.dehydrogenase,.mitochondrial	3	1	NA	NA	4	0	4	0.191919	P
Ab-APEX	P07814	SYEP_HUMAN	Bifunctional.glutamate/proline--tRNA.ligase	56	19	33	1	109	54	55	0.322751	U
Ab-APEX	Q6UB35	C1TM_HUMAN	Monofunctional.C1-tetrahydrofolate.synthase,.mitochondrial	9	6	NA	NA	15	5	10	0.161554	P
Ab-APEX	P30084	ECHM_HUMAN	Enoyl-CoA.hydratase,.mitochondrial	9	4	2	NA	15	1	14	0.131034	P
Ab-APEX	P30086	PEBP1_HUMAN	Phosphatidylethanolamine-binding.protein.1	25	6	6	NA	37	11	26	0.262032	P
Ab-APEX	O94903	PLPHP_HUMAN	Pyridoxal.phosphate.homeostasis.protein	12	1	1	NA	14	8	6	0.261818	P
Ab-APEX	Q8NE86	MCU_HUMAN	Calcium.uniporter.protein,.mitochondrial	9	5	1	NA	15	6	9	0.245014	P
Ab-APEX	Q96IX5	USMG5_HUMAN	Up-regulated.during.skeletal.muscle.growth.protein.5	7	NA	1	NA	8	1	7	0.241379	P
Ab-APEX	Q7L8L6	FAKD5_HUMAN	FAST.kinase.domain-containing.protein.5,.mitochondrial	14	1	1	NA	16	9	7	0.187173	P
Ab-APEX	O75648	MTU1_HUMAN	Mitochondrial.tRNA-specific.2-thiouridylase.1	3	NA	1	NA	4	2	2	0.130641	P
Ab-APEX	Q9NRF8	PYRG2_HUMAN	CTP.synthase.2	14	NA	1	NA	15	8	7	0.12116	P
Ab-APEX	O00193	SMAP_HUMAN	Small.acidic.protein	19	7	5	NA	31	28	3	0.994536	U
Ab-APEX	Q8TCS8	PNPT1_HUMAN	Polyribonucleotide.nucleotidyltransferase.1,.mitochondrial	26	10	2	NA	38	11	27	0.201788	P
Ab-APEX	Q13084	RM28_HUMAN	39S.ribosomal.protein.L28,.mitochondrial	6	NA	4	NA	10	4	6	0.347656	U
Ab-APEX	Q9UN86	G3BP2_HUMAN	Ras.GTPase-activating.protein-binding.protein.2	17	2	6	1	26	14	12	0.639004	U
Ab-APEX	Q6P587	FAHD1_HUMAN	Acylpyruvase.FAHD1,.mitochondrial	4	2	NA	NA	6	0	6	0.125	P
Ab-APEX	Q02978	M2OM_HUMAN	Mitochondrial.2-oxoglutarate/malate.carrier.protein	13	1	5	NA	19	9	10	0.146497	P
Ab-APEX	Q96C36	P5CR2_HUMAN	Pyrroline-5-carboxylate.reductase.2	15	1	2	NA	18	9	9	0.2	P
Ab-APEX	P07195	LDHB_HUMAN	L-lactate.dehydrogenase.B.chain	22	13	17	1	53	9	44	0.146707	P
Ab-APEX	Q16854	DGUOK_HUMAN	Deoxyguanosine.kinase,.mitochondrial	1	2	3	NA	6	1	5	0.209386	P
Ab-APEX	P54098	DPOG1_HUMAN	DNA.polymerase.subunit.gamma-1	4	NA	9	NA	13	5	8	0.298628	P
Ab-APEX	O95202	LETM1_HUMAN	Mitochondrial.proton/calcium.exchanger.protein	17	2	2	NA	21	17	4	0.554804	U
Ab-APEX	P31689	DNJA1_HUMAN	DnaJ.homolog.subfamily.A.member.1	19	5	21	NA	45	27	18	0.596977	U
Ab-APEX	Q9Y399	RT02_HUMAN	28S.ribosomal.protein.S2,.mitochondrial	8	NA	3	NA	11	7	4	0.334459	U
Ab-APEX	Q8TBP6	S2540_HUMAN	Solute.carrier.family.25.member.40	2	NA	NA	NA	2	0	2	0.0443787	F
Ab-APEX	O95168	NDUB4_HUMAN	NADH.dehydrogenase.[ubiquinone].1.beta.subcomplex.subunit.4	3	NA	2	NA	5	3	2	0.426357	U
Ab-APEX	O95169	NDUB8_HUMAN	NADH.dehydrogenase.[ubiquinone].1.beta.subcomplex.subunit.8,.mitochondrial	7	NA	2	NA	9	5	4	0.489247	U
Ab-APEX	A6NJ78	MET15_HUMAN	Probable.methyltransferase-like.protein.15	3	NA	2	NA	5	3	2	0.314496	U
Ab-APEX	Q8WWV3	RT4I1_HUMAN	Reticulon-4-interacting.protein.1,.mitochondrial	5	NA	NA	NA	5	0	5	0.0858586	F
Ab-APEX	P82664	RT10_HUMAN	28S.ribosomal.protein.S10,.mitochondrial	8	NA	NA	NA	8	3	5	0.19403	P
Ab-APEX	Q96EY7	PTCD3_HUMAN	Pentatricopeptide.repeat.domain-containing.protein.3,.mitochondrial	12	1	2	NA	15	4	11	0.169811	P
Ab-APEX	P13639	EF2_HUMAN	Elongation.factor.2	49	24	44	2	119	37	82	0.241259	P
Ab-APEX	Q96EY1	DNJA3_HUMAN	DnaJ.homolog.subfamily.A.member.3,.mitochondrial	10	2	1	NA	13	8	5	0.479167	U
Ab-APEX	P82663	RT25_HUMAN	28S.ribosomal.protein.S25,.mitochondrial	2	NA	NA	NA	2	0	2	0.514451	U
Ab-APEX	Q5HYK3	COQ5_HUMAN	2-methoxy-6-polyprenyl-1,4-benzoquinol.methylase,.mitochondrial	4	NA	1	NA	5	2	3	0.183486	P
Ab-APEX	P04181	OAT_HUMAN	Ornithine.aminotransferase,.mitochondrial	11	1	7	NA	19	3	16	0.118451	P
Ab-APEX	Q02790	FKBP4_HUMAN	Peptidyl-prolyl.cis-trans.isomerase.FKBP4	29	9	19	NA	57	27	30	0.394336	U
Ab-APEX	P38919	IF4A3_HUMAN	Eukaryotic.initiation.factor.4A-III	15	5	10	2	32	9	23	0.175182	P
Ab-APEX	P15880	RS2_HUMAN	40S.ribosomal.protein.S2	25	5	14	NA	44	7	37	0.276451	P
Ab-APEX	P21912	SDHB_HUMAN	Succinate.dehydrogenase.[ubiquinone].iron-sulfur.subunit,.mitochondrial	3	1	3	NA	7	1	6	0.267857	P
Ab-APEX	Q13423	NNTM_HUMAN	NAD(P).transhydrogenase,.mitochondrial	13	12	1	NA	26	2	24	0.105893	P
Ab-APEX	P00505	AATM_HUMAN	Aspartate.aminotransferase,.mitochondrial	18	22	4	NA	44	6	38	0.0883721	F
Ab-APEX	P49419	AL7A1_HUMAN	Alpha-aminoadipic.semialdehyde.dehydrogenase	9	5	4	NA	18	3	15	0.0816327	F
Ab-APEX	Q8N442	GUF1_HUMAN	Translation.factor.GUF1,.mitochondrial	4	NA	1	NA	5	3	2	0.164425	P
Ab-APEX	P63261	ACTG_HUMAN	Actin,.cytoplasmic.2	48	8	13	5	74	14	60	0.146667	P
Ab-APEX	Q9Y3D5	RT18C_HUMAN	28S.ribosomal.protein.S18c,.mitochondrial	3	4	1	NA	8	1	7	0.161972	P
Ab-APEX	P46199	IF2M_HUMAN	Translation.initiation.factor.IF-2,.mitochondrial	4	NA	NA	NA	4	1	3	0.246217	P
Ab-APEX	Q9Y3D2	MSRB2_HUMAN	Methionine-R-sulfoxide.reductase.B2,.mitochondrial	4	1	NA	NA	5	2	3	0.60989	U
Ab-APEX	Q9Y3D3	RT16_HUMAN	28S.ribosomal.protein.S16,.mitochondrial	4	NA	1	NA	5	4	1	0.277372	P
Ab-APEX	P49773	HINT1_HUMAN	Histidine.triad.nucleotide-binding.protein.1	6	3	4	NA	13	2	11	0.198413	P
Ab-APEX	Q9Y3D9	RT23_HUMAN	28S.ribosomal.protein.S23,.mitochondrial	1	3	3	NA	7	1	6	0.373684	U
Ab-APEX	P48735	IDHP_HUMAN	Isocitrate.dehydrogenase.[NADP],.mitochondrial	14	20	4	NA	38	1	37	0.161504	P
Ab-APEX	Q9H3H1	MOD5_HUMAN	tRNA.dimethylallyltransferase	10	1	NA	NA	11	9	2	0.331906	U
Ab-APEX	Q92804	RBP56_HUMAN	TATA-binding.protein-associated.factor.2N	56	3	5	NA	64	60	4	0.918919	U
Ab-APEX	Q5T4U5	Q5T4U5_HUMAN	Acyl-Coenzyme.A.dehydrogenase,.C-4.to.C-12.straight.chain,.isoform.CRA_a	NA	NA	NA	NA	0	0	0	0.127753	P
Ab-APEX	Q13283	G3BP1_HUMAN	Ras.GTPase-activating.protein-binding.protein.1	25	2	11	NA	38	16	22	0.628755	U
Ab-APEX	Q9H773	DCTP1_HUMAN	dCTP.pyrophosphatase.1	12	NA	1	NA	13	11	2	0.517647	U
Ab-APEX	Q9NUJ1	ABHDA_HUMAN	Mycophenolic.acid.acyl-glucuronide.esterase,.mitochondrial	8	5	4	NA	17	3	14	0.120915	P
Ab-APEX	P84090	ERH_HUMAN	Enhancer.of.rudimentary.homolog	9	3	5	NA	17	3	14	0.182692	P
Ab-APEX	X6R3P0	X6R3P0_HUMAN	Slit.homolog.2.protein	NA	NA	NA	NA	0	0	0	0.219844	P
Ab-APEX	P22695	QCR2_HUMAN	Cytochrome.b-c1.complex.subunit.2,.mitochondrial	14	2	8	NA	24	4	20	0.196468	P
Ab-APEX	P52907	CAZA1_HUMAN	F-actin-capping.protein.subunit.alpha-1	11	4	13	3	31	9	22	0.237762	P
Ab-APEX	Q6P4F2	FDX2_HUMAN	Ferredoxin-2,.mitochondrial	5	NA	NA	NA	5	4	1	0.491803	U
Ab-APEX	Q9GZZ1	NAA50_HUMAN	N-alpha-acetyltransferase.50	7	3	13	NA	23	3	20	0.130178	P
Ab-APEX	P05141	ADT2_HUMAN	ADP/ATP.translocase.2	20	15	18	NA	53	7	46	0.0939597	F
Ab-APEX	P22033	MUTA_HUMAN	Methylmalonyl-CoA.mutase,.mitochondrial	8	2	NA	NA	10	2	8	0.190667	P
Ab-APEX	P37802	TAGL2_HUMAN	Transgelin-2	13	6	8	2	29	10	19	0.331658	U
Ab-APEX	P25705	ATPA_HUMAN	ATP.synthase.subunit.alpha,.mitochondrial	27	16	15	NA	58	9	49	0.119349	P
Ab-APEX	O14548	COX7R_HUMAN	Cytochrome.c.oxidase.subunit.7A-related.protein,.mitochondrial	3	2	1	NA	6	1	5	0.0877193	F
Ab-APEX	P03886	NU1M_HUMAN	NADH-ubiquinone.oxidoreductase.chain.1	NA	NA	NA	NA	0	0	0	0.0534591	F
Ab-APEX	Q9BRT2	UQCC2_HUMAN	Ubiquinol-cytochrome-c.reductase.complex.assembly.factor.2	3	1	NA	NA	4	4	0	0.539683	U
Ab-APEX	Q04837	SSBP_HUMAN	Single-stranded.DNA-binding.protein,.mitochondrial	10	3	4	NA	17	1	16	0.155405	P
Ab-APEX	O43615	TIM44_HUMAN	Mitochondrial.import.inner.membrane.translocase.subunit.TIM44	9	2	6	NA	17	11	6	0.504425	U
Ab-APEX	I3L0E3	I3L0E3_HUMAN	HCG1984214,.isoform.CRA_a	NA	NA	NA	NA	0	0	0	0.244444	P
Ab-APEX	Q9NP80	PLPL8_HUMAN	Calcium-independent.phospholipase.A2-gamma	10	NA	4	NA	14	8	6	0.327366	U
Ab-APEX	Q9NP81	SYSM_HUMAN	Serine--tRNA.ligase,.mitochondrial	8	2	1	NA	11	4	7	0.330116	U
Ab-APEX	P51116	FXR2_HUMAN	Fragile.X.mental.retardation.syndrome-related.protein.2	48	NA	3	NA	51	45	6	0.53789	U
Ab-APEX	E7ESZ7	E7ESZ7_HUMAN	NADH.dehydrogenase.[ubiquinone].1.alpha.subcomplex.subunit.10,.mitochondrial	NA	NA	NA	NA	0	0	0	0.146154	P
Ab-APEX	Q00610	CLH1_HUMAN	Clathrin.heavy.chain.1	70	20	41	NA	131	22	109	0.117015	P
Ab-APEX	Q86UY8	NT5D3_HUMAN	5'-nucleotidase.domain-containing.protein.3	4	2	NA	NA	6	3	3	0.255474	P
Ab-APEX	O76031	CLPX_HUMAN	ATP-dependent.Clp.protease.ATP-binding.subunit.clpX-like,.mitochondrial	20	6	2	NA	28	18	10	0.402844	U
Ab-APEX	O00571	DDX3X_HUMAN	ATP-dependent.RNA.helicase.DDX3X	64	2	12	2	80	45	35	0.400302	U
Ab-APEX	P14866	HNRPL_HUMAN	Heterogeneous.nuclear.ribonucleoprotein.L	38	9	20	6	73	41	32	0.504244	U
Ab-APEX	Q5T2R2	DPS1_HUMAN	Decaprenyl-diphosphate.synthase.subunit.1	1	1	2	NA	4	0	4	0.26747	P
Ab-APEX	P11498	PYC_HUMAN	Pyruvate.carboxylase,.mitochondrial	23	2	NA	NA	25	8	17	0.172326	P
Ab-APEX	P07203	GPX1_HUMAN	Glutathione.peroxidase.1	6	2	1	NA	9	0	9	0	F
Ab-APEX	P05091	ALDH2_HUMAN	Aldehyde.dehydrogenase,.mitochondrial	20	5	3	NA	28	2	26	0.123791	P
Ab-APEX	O43181	NDUS4_HUMAN	NADH.dehydrogenase.[ubiquinone].iron-sulfur.protein.4,.mitochondrial	4	1	NA	NA	5	5	0	0.508571	U
Ab-APEX	P13073	COX41_HUMAN	Cytochrome.c.oxidase.subunit.4.isoform.1,.mitochondrial	10	7	6	NA	23	11	12	0.402367	U
Ab-APEX	Q6L8Q7	PDE12_HUMAN	2',5'-phosphodiesterase.12	14	1	9	NA	24	19	5	0.349754	U
Ab-APEX	P45954	ACDSB_HUMAN	Short/branched.chain.specific.acyl-CoA.dehydrogenase,.mitochondrial	10	2	2	NA	14	5	9	0.168981	P
Ab-APEX	Q8WUK0	PTPM1_HUMAN	Phosphatidylglycerophosphatase.and.protein-tyrosine.phosphatase.1	4	NA	NA	NA	4	0	4	0.0497512	F
Ab-APEX	Q9H1K1	ISCU_HUMAN	Iron-sulfur.cluster.assembly.enzyme.ISCU,.mitochondrial	7	NA	7	NA	14	7	7	0.491018	U
Ab-APEX	E7EX59	E7EX59_HUMAN	Propionyl-CoA.carboxylase.beta.chain,.mitochondrial	NA	NA	NA	NA	0	0	0	0.178947	P
Ab-APEX	Q96GC5	RM48_HUMAN	39S.ribosomal.protein.L48,.mitochondrial	3	NA	1	NA	4	3	1	0.292453	P
Ab-APEX	Q9UGM6	SYWM_HUMAN	Tryptophan--tRNA.ligase,.mitochondrial	10	NA	NA	NA	10	7	3	0.25	P
Ab-APEX	Q9NRP4	SDHF3_HUMAN	Succinate.dehydrogenase.assembly.factor.3,.mitochondrial	1	NA	NA	NA	1	1	0	0.472	U
Ab-APEX	P31040	SDHA_HUMAN	Succinate.dehydrogenase.[ubiquinone].flavoprotein.subunit,.mitochondrial	13	9	6	NA	28	4	24	0.171687	P
Ab-APEX	P22626	ROA2_HUMAN	Heterogeneous.nuclear.ribonucleoproteins.A2/B1	49	10	12	5	76	40	36	0.68272	U
Ab-APEX	Q86UR5	RIMS1_HUMAN	Regulating.synaptic.membrane.exocytosis.protein.1	56	1	NA	1	58	47	11	0.735225	U
Ab-APEX	Q9UNF0	PACN2_HUMAN	Protein.kinase.C.and.casein.kinase.substrate.in.neurons.protein.2	23	1	1	NA	25	20	5	0.609053	U
Ab-APEX	Q9H9P8	L2HDH_HUMAN	L-2-hydroxyglutarate.dehydrogenase,.mitochondrial	6	4	1	NA	11	3	8	0.157667	P
Ab-APEX	Q08J23	NSUN2_HUMAN	tRNA	38	4	21	20	83	26	57	0.328553	U
Ab-APEX	Q4G0N4	NAKD2_HUMAN	NAD.kinase.2,.mitochondrial	10	3	2	NA	15	8	7	0.361991	U
Ab-APEX	Q9H5Q4	TFB2M_HUMAN	Dimethyladenosine.transferase.2,.mitochondrial	1	NA	1	NA	2	0	2	0.169192	P
Ab-APEX	P68133	ACTS_HUMAN	Actin,.alpha.skeletal.muscle	42	11	11	4	68	10	58	0.143236	P
Ab-APEX	P36551	HEM6_HUMAN	Oxygen-dependent.coproporphyrinogen-III.oxidase,.mitochondrial	5	1	5	NA	11	4	7	0.374449	U
Ab-APEX	P24539	AT5F1_HUMAN	ATP.synthase.F(0).complex.subunit.B1,.mitochondrial	8	9	6	NA	23	9	14	0.203125	P
Ab-APEX	E9PF49	E9PF49_HUMAN	NADH.dehydrogenase.[ubiquinone].1.beta.subcomplex.subunit.9	NA	NA	NA	NA	0	0	0	0.38914	U
Ab-APEX	P11177	ODPB_HUMAN	Pyruvate.dehydrogenase.E1.component.subunit.beta,.mitochondrial	8	4	3	NA	15	0	15	0.0473538	F
Ab-APEX	P24534	EF1B_HUMAN	Elongation.factor.1-beta	19	6	7	NA	32	16	16	0.395556	U
Ab-APEX	P43155	CACP_HUMAN	Carnitine.O-acetyltransferase	9	6	1	NA	16	7	9	0.178914	P
Ab-APEX	Q8WW59	SPRY4_HUMAN	SPRY.domain-containing.protein.4	NA	4	NA	NA	4	0	4	0.0966184	F
Ab-APEX	Q8WVM0	TFB1M_HUMAN	Dimethyladenosine.transferase.1,.mitochondrial	9	NA	NA	NA	9	0	9	0.176301	P
Ab-APEX	P10606	COX5B_HUMAN	Cytochrome.c.oxidase.subunit.5B,.mitochondrial	3	6	3	NA	12	5	7	0.581395	U
Ab-APEX	O75390	CISY_HUMAN	Citrate.synthase,.mitochondrial	11	13	6	NA	30	4	26	0.133047	P
Ab-APEX	Q5T1C6	THEM4_HUMAN	Acyl-coenzyme.A.thioesterase.THEM4	4	NA	2	NA	6	3	3	0.316667	U
Ab-APEX	O75394	RM33_HUMAN	39S.ribosomal.protein.L33,.mitochondrial	NA	NA	NA	NA	0	0	0	0.0461538	F
Ab-APEX	Q9NVI7	ATD3A_HUMAN	ATPase.family.AAA.domain-containing.protein.3A	15	5	8	NA	28	13	15	0.463722	U
Ab-APEX	P35222	CTNB1_HUMAN	Catenin.beta-1	48	5	15	NA	68	31	37	0.289373	P
Ab-APEX	Q13686	ALKB1_HUMAN	Nucleic.acid.dioxygenase.ALKBH1	3	NA	2	NA	5	4	1	0.305913	U
Ab-APEX	P38646	GRP75_HUMAN	Stress-70.protein,.mitochondrial	46	24	8	NA	78	23	55	0.319588	U
Ab-APEX	Q5T160	SYRM_HUMAN	Probable.arginine--tRNA.ligase,.mitochondrial	2	1	2	NA	5	1	4	0.145329	P
Ab-APEX	Q4W5G0	TIGD2_HUMAN	Tigger.transposable.element-derived.protein.2	3	NA	NA	NA	3	2	1	0.304762	U
Ab-APEX	Q9BSJ5	CQ080_HUMAN	Uncharacterized.protein.C17orf80	11	3	NA	NA	14	14	0	0.811166	U
Ab-APEX	E7ETU7	E7ETU7_HUMAN	39S.ribosomal.protein.L3,.mitochondrial	NA	NA	NA	NA	0	0	0	0.189333	P
Ab-APEX	Q9HCC0	MCCB_HUMAN	Methylcrotonoyl-CoA.carboxylase.beta.chain,.mitochondrial	9	4	4	NA	17	8	9	0.156306	P
Ab-APEX	G8JLB6	G8JLB6_HUMAN	Heterogeneous.nuclear.ribonucleoprotein.H	NA	NA	NA	NA	0	0	0	0.516949	U
Ab-APEX	Q9BRJ2	RM45_HUMAN	39S.ribosomal.protein.L45,.mitochondrial	4	1	8	NA	13	7	6	0.251634	P
Ab-APEX	P60842	IF4A1_HUMAN	Eukaryotic.initiation.factor.4A-I	14	9	17	6	46	4	42	0.100985	P
Ab-APEX	Q9NYF8	BCLF1_HUMAN	Bcl-2-associated.transcription.factor.1	141	10	8	18	177	168	9	0.966304	U
Ab-APEX	Q9P032	NDUF4_HUMAN	NADH.dehydrogenase.[ubiquinone].1.alpha.subcomplex.assembly.factor.4	4	2	8	NA	14	8	6	0.525714	U
Ab-APEX	P55084	ECHB_HUMAN	Trifunctional.enzyme.subunit.beta,.mitochondrial	11	9	2	NA	22	6	16	0.223629	P
Ab-APEX	Q8N5M1	ATPF2_HUMAN	ATP.synthase.mitochondrial.F1.complex.assembly.factor.2	5	NA	NA	NA	5	2	3	0.262976	P
Ab-APEX	P54886	P5CS_HUMAN	Delta-1-pyrroline-5-carboxylate.synthase	13	5	4	NA	22	10	12	0.221384	P
Ab-APEX	Q15031	SYLM_HUMAN	Probable.leucine--tRNA.ligase,.mitochondrial	15	2	NA	NA	17	2	15	0.16722	P
Ab-APEX	Q8NCN5	PDPR_HUMAN	Pyruvate.dehydrogenase.phosphatase.regulatory.subunit,.mitochondrial	15	2	2	NA	19	5	14	0.0944255	F
Ab-APEX	P28838	AMPL_HUMAN	Cytosol.aminopeptidase	17	6	6	NA	29	7	22	0.171484	P
Ab-APEX	Q9UI09	NDUAC_HUMAN	NADH.dehydrogenase.[ubiquinone].1.alpha.subcomplex.subunit.12	2	2	2	NA	6	2	4	0.262069	P
Ab-APEX	P23368	MAOM_HUMAN	NAD-dependent.malic.enzyme,.mitochondrial	10	8	NA	NA	18	2	16	0.162671	P
Ab-APEX	E9PB61	E9PB61_HUMAN	THO.complex.subunit.4	NA	NA	NA	NA	0	0	0	0.655303	U
Ab-APEX	Q9UFN0	NPS3A_HUMAN	Protein.NipSnap.homolog.3A	2	3	1	NA	6	0	6	0.157895	P
Ab-APEX	Q4J6C6	PPCEL_HUMAN	Prolyl.endopeptidase-like	6	4	5	NA	15	4	11	0.19945	P
Ab-APEX	P42704	LPPRC_HUMAN	Leucine-rich.PPR.motif-containing.protein,.mitochondrial	52	17	9	NA	78	19	59	0.135581	P
Ab-APEX	O60783	RT14_HUMAN	28S.ribosomal.protein.S14,.mitochondrial	NA	NA	NA	NA	0	0	0	0.125	P
Ab-APEX	Q5TDF0	Q5TDF0_HUMAN	Cancer-related.nucleoside-triphosphatase	NA	NA	NA	NA	0	0	0	0.179825	P
Ab-APEX	Q9H0N5	PHS2_HUMAN	Pterin-4-alpha-carbinolamine.dehydratase.2	1	2	NA	NA	3	2	1	0.361538	U
Ab-APEX	Q9P2R7	SUCB1_HUMAN	Succinate--CoA.ligase.[ADP-forming].subunit.beta,.mitochondrial	14	8	5	NA	27	10	17	0.263499	P
Ab-APEX	O14949	QCR8_HUMAN	Cytochrome.b-c1.complex.subunit.8	4	1	1	NA	6	1	5	0.256098	P
Ab-APEX	A2A274	A2A274_HUMAN	Aconitate.hydratase,.mitochondrial	NA	NA	NA	NA	0	0	0	0.192547	P
Ab-APEX	Q9P015	RM15_HUMAN	39S.ribosomal.protein.L15,.mitochondrial	6	NA	4	NA	10	3	7	0.27027	P
Ab-APEX	Q9Y490	TLN1_HUMAN	Talin-1	113	10	13	NA	136	73	63	0.524203	U
Ab-APEX	Q02218	ODO1_HUMAN	2-oxoglutarate.dehydrogenase,.mitochondrial	21	11	2	NA	34	4	30	0.132942	P
Ab-APEX	Q9UMX5	NENF_HUMAN	Neudesin	4	1	1	NA	6	3	3	0.604651	U
Ab-APEX	Q9BU61	NDUF3_HUMAN	NADH.dehydrogenase.[ubiquinone].1.alpha.subcomplex.assembly.factor.3	2	NA	NA	NA	2	2	0	0.326087	U
Ab-APEX	Q9H9B4	SFXN1_HUMAN	Sideroflexin-1	6	1	6	NA	13	1	12	0.114907	P
Ab-APEX	P09429	HMGB1_HUMAN	High.mobility.group.protein.B1	20	16	15	2	53	37	16	0.897674	U
Ab-APEX	P82673	RT35_HUMAN	28S.ribosomal.protein.S35,.mitochondrial	10	NA	NA	NA	10	6	4	0.594427	U
Ab-APEX	P82675	RT05_HUMAN	28S.ribosomal.protein.S5,.mitochondrial	12	NA	2	NA	14	2	12	0.446512	U
Ab-APEX	P40939	ECHA_HUMAN	Trifunctional.enzyme.subunit.alpha,.mitochondrial	33	33	7	NA	73	23	50	0.167759	P
Ab-APEX	P82914	RT15_HUMAN	28S.ribosomal.protein.S15,.mitochondrial	4	NA	1	NA	5	3	2	0.529183	U
Ab-APEX	P49406	RM19_HUMAN	39S.ribosomal.protein.L19,.mitochondrial	6	1	NA	NA	7	2	5	0.386986	U
Ab-APEX	P31946	1433B_HUMAN	14-3-3.protein.beta/alpha	28	9	13	NA	50	22	28	0.52439	U
Ab-APEX	Q96DA6	TIM14_HUMAN	Mitochondrial.import.inner.membrane.translocase.subunit.TIM14	2	1	2	NA	5	1	4	0.275862	P
Ab-APEX	P61604	CH10_HUMAN	10.kDa.heat.shock.protein,.mitochondrial	9	7	9	NA	25	8	17	0.303922	U
Ab-APEX	Q9Y276	BCS1_HUMAN	Mitochondrial.chaperone.BCS1	5	NA	3	NA	8	1	7	0.0883055	F
Ab-APEX	Q9Y375	CIA30_HUMAN	Complex.I.intermediate-associated.protein.30,.mitochondrial	6	NA	NA	NA	6	2	4	0.247706	P
Ab-APEX	Q9H9J2	RM44_HUMAN	39S.ribosomal.protein.L44,.mitochondrial	7	1	1	NA	9	3	6	0.334337	U
Ab-APEX	P00492	HPRT_HUMAN	Hypoxanthine-guanine.phosphoribosyltransferase	12	1	5	NA	18	2	16	0.100917	P
Ab-APEX	Q9NZE8	RM35_HUMAN	39S.ribosomal.protein.L35,.mitochondrial	5	1	NA	NA	6	3	3	0.223404	P
Ab-APEX	Q10713	MPPA_HUMAN	Mitochondrial-processing.peptidase.subunit.alpha	4	2	12	NA	18	4	14	0.146667	P
Ab-APEX	P48047	ATPO_HUMAN	ATP.synthase.subunit.O,.mitochondrial	17	8	13	NA	38	4	34	0.197183	P
Ab-APEX	Q9UJZ1	STML2_HUMAN	Stomatin-like.protein.2,.mitochondrial	16	5	4	NA	25	15	10	0.41573	U
Ab-APEX	P34741	SDC2_HUMAN	Syndecan-2	8	NA	4	NA	12	12	0	0.726368	U
Ab-APEX	P00367	DHE3_HUMAN	Glutamate.dehydrogenase.1,.mitochondrial	30	14	14	NA	58	10	48	0.224014	P
Ab-APEX	P08670	VIME_HUMAN	Vimentin	74	16	21	3	114	87	27	0.817597	U
Ab-APEX	A8MUH2	A8MUH2_HUMAN	ATP.synthase-coupling.factor.6,.mitochondrial	NA	NA	NA	NA	0	0	0	0.504202	U
Ab-APEX	P31930	QCR1_HUMAN	Cytochrome.b-c1.complex.subunit.1,.mitochondrial	20	4	1	NA	25	4	21	0.183333	P
Ab-APEX	Q16762	THTR_HUMAN	Thiosulfate.sulfurtransferase	7	4	1	NA	12	2	10	0.262626	P
Ab-APEX	Q7Z6M4	MTEF4_HUMAN	Transcription.termination.factor.4,.mitochondrial	NA	NA	1	NA	1	1	0	0.304462	U
Ab-APEX	Q8NFF5	FAD1_HUMAN	FAD.synthase	5	NA	NA	NA	5	3	2	0.207836	P
Ab-APEX	O94925	GLSK_HUMAN	Glutaminase.kidney.isoform,.mitochondrial	13	5	4	NA	22	7	15	0.313901	U
Ab-APEX	O75208	COQ9_HUMAN	Ubiquinone.biosynthesis.protein.COQ9,.mitochondrial	10	NA	NA	NA	10	8	2	0.371069	U
Ab-APEX	Q9NWU1	OXSM_HUMAN	3-oxoacyl-[acyl-carrier-protein].synthase,.mitochondrial	5	5	NA	NA	10	5	5	0.169935	P
Ab-APEX	Q6PI78	TMM65_HUMAN	Transmembrane.protein.65	NA	NA	NA	NA	0	0	0	0.35	U
Ab-APEX	Q9Y3B7	RM11_HUMAN	39S.ribosomal.protein.L11,.mitochondrial	6	2	1	NA	9	3	6	0.317708	U
Ab-APEX	Q9HA92	RSAD1_HUMAN	Radical.S-adenosyl.methionine.domain-containing.protein.1,.mitochondrial	3	NA	NA	NA	3	2	1	0.196833	P
Ab-APEX	P21333	FLNA_HUMAN	Filamin-A	198	32	38	1	269	113	156	0.34303	U
Ab-APEX	Q9NZJ6	COQ3_HUMAN	Ubiquinone.biosynthesis.O-methyltransferase,.mitochondrial	NA	1	NA	NA	1	0	1	0.132791	P
Ab-APEX	Q9BPW8	NIPS1_HUMAN	Protein.NipSnap.homolog.1	12	3	6	NA	21	6	15	0.260563	P
Ab-APEX	Q9NUB1	ACS2L_HUMAN	Acetyl-coenzyme.A.synthetase.2-like,.mitochondrial	6	2	NA	NA	8	4	4	0.187228	P
Ab-APEX	Q99816	TS101_HUMAN	Tumor.susceptibility.gene.101.protein	13	4	3	NA	20	11	9	0.517949	U
Ab-APEX	Q7KZF4	SND1_HUMAN	Staphylococcal.nuclease.domain-containing.protein.1	55	7	23	2	87	32	55	0.294505	P
Ab-APEX	P24752	THIL_HUMAN	Acetyl-CoA.acetyltransferase,.mitochondrial	11	13	2	NA	26	5	21	0.140515	P
Ab-APEX	Q6YP21	KAT3_HUMAN	Kynurenine--oxoglutarate.transaminase.3	5	2	6	NA	13	5	8	0.143172	P
Ab-APEX	Q02252	MMSA_HUMAN	Methylmalonate-semialdehyde.dehydrogenase.[acylating],.mitochondrial	12	6	NA	NA	18	4	14	0.13271	P
Ab-APEX	P27348	1433T_HUMAN	14-3-3.protein.theta	25	13	17	NA	55	20	35	0.355102	U
Ab-APEX	Q14444	CAPR1_HUMAN	Caprin-1	41	2	12	NA	55	48	7	0.885755	U
Ab-APEX	Q8IWL3	HSC20_HUMAN	Iron-sulfur.cluster.co-chaperone.protein.HscB,.mitochondrial	5	NA	NA	NA	5	5	0	0.617021	U
Ab-APEX	P38159	RBMX_HUMAN	RNA-binding.motif.protein,.X.chromosome	79	10	8	1	98	85	13	0.86445	U
Ab-APEX	P42126	ECI1_HUMAN	Enoyl-CoA.delta.isomerase.1,.mitochondrial	3	3	3	NA	9	4	5	0.241722	P
Ab-APEX	J3KNA0	J3KNA0_HUMAN	Mitochondrial.inner.membrane.protein.OXA1L	NA	NA	NA	NA	0	0	0	0.319192	U
Ab-APEX	O95139	NDUB6_HUMAN	NADH.dehydrogenase.[ubiquinone].1.beta.subcomplex.subunit.6	6	3	5	NA	14	6	8	0.429688	U
Ab-APEX	Q9BYD6	RM01_HUMAN	39S.ribosomal.protein.L1,.mitochondrial	7	NA	1	NA	8	3	5	0.344615	U
Ab-APEX	Q9BYD2	RM09_HUMAN	39S.ribosomal.protein.L9,.mitochondrial	3	3	NA	NA	6	3	3	0.397004	U
Ab-APEX	Q9BYD1	RM13_HUMAN	39S.ribosomal.protein.L13,.mitochondrial	3	NA	1	NA	4	2	2	0.308989	U
Ab-APEX	Q9H300	PARL_HUMAN	Presenilins-associated.rhomboid-like.protein,.mitochondrial	4	NA	3	NA	7	4	3	0.126649	P
Ab-APEX	P23434	GCSH_HUMAN	Glycine.cleavage.system.H.protein,.mitochondrial	7	1	NA	NA	8	4	4	0.364162	U
Ab-APEX	Q9P0J6	RM36_HUMAN	39S.ribosomal.protein.L36,.mitochondrial	NA	NA	NA	NA	0	0	0	0.106796	P
Ab-APEX	Q5T9A4	ATD3B_HUMAN	ATPase.family.AAA.domain-containing.protein.3B	14	4	2	NA	20	8	12	0.444444	U
Ab-APEX	Q9NQ50	RM40_HUMAN	39S.ribosomal.protein.L40,.mitochondrial	3	NA	1	NA	4	4	0	0.88835	U
Ab-APEX	Q9NSE4	SYIM_HUMAN	Isoleucine--tRNA.ligase,.mitochondrial	16	10	4	1	31	10	21	0.195652	P
Ab-APEX	P56556	NDUA6_HUMAN	NADH.dehydrogenase.[ubiquinone].1.alpha.subcomplex.subunit.6	2	NA	4	NA	6	0	6	0.175325	P
Ab-APEX	Q9NP92	RT30_HUMAN	39S.ribosomal.protein.S30,.mitochondrial	3	NA	2	NA	5	1	4	0.214123	P
Ab-APEX	Q53R41	FAKD1_HUMAN	FAST.kinase.domain-containing.protein.1,.mitochondrial	16	1	2	NA	19	2	17	0.0755608	F
Ab-APEX	Q32P41	TRM5_HUMAN	tRNA	10	2	1	3	16	5	11	0.251473	P
Ab-APEX	P10809	CH60_HUMAN	60.kDa.heat.shock.protein,.mitochondrial	46	33	27	NA	106	28	78	0.212914	P
Ab-APEX	C9JJ19	C9JJ19_HUMAN	28S.ribosomal.protein.S34,.mitochondrial	NA	NA	NA	NA	0	0	0	0.466667	U
Ab-APEX	O14874	BCKD_HUMAN	[3-methyl-2-oxobutanoate.dehydrogenase.[lipoamide]].kinase,.mitochondrial	11	4	1	NA	16	10	6	0.271845	P
Ab-APEX	Q96ER9	CCD51_HUMAN	Coiled-coil.domain-containing.protein.51	3	1	3	NA	7	4	3	0.506083	U
Ab-APEX	Q9Y2W1	TR150_HUMAN	Thyroid.hormone.receptor-associated.protein.3	139	16	5	11	171	163	8	0.975916	U
Ab-APEX	Q99766	ATP5S_HUMAN	ATP.synthase.subunit.s,.mitochondrial	3	NA	NA	NA	3	0	3	0.0418605	F
Ab-APEX	Q96SZ6	CK5P1_HUMAN	CDK5.regulatory.subunit-associated.protein.1	5	1	10	NA	16	6	10	0.259567	P
Ab-APEX	Q16543	CDC37_HUMAN	Hsp90.co-chaperone.Cdc37	17	7	13	1	38	32	6	0.634921	U
Ab-APEX	O95182	NDUA7_HUMAN	NADH.dehydrogenase.[ubiquinone].1.alpha.subcomplex.subunit.7	5	NA	1	NA	6	6	0	0.858407	U
Ab-APEX	Q9HBH1	DEFM_HUMAN	Peptide.deformylase,.mitochondrial	NA	NA	NA	NA	0	0	0	0.407407	U
Ab-APEX	Q9P0M9	RM27_HUMAN	39S.ribosomal.protein.L27,.mitochondrial	5	NA	1	NA	6	5	1	0.398649	U
Ab-APEX	Q99497	PARK7_HUMAN	Protein/nucleic.acid.deglycase.DJ-1	7	6	5	1	19	6	13	0.195767	P
Ab-APEX	P08238	HS90B_HUMAN	Heat.shock.protein.HSP.90-beta	73	34	47	1	155	65	90	0.428177	U
Ab-APEX	O43314	VIP2_HUMAN	Inositol.hexakisphosphate.and.diphosphoinositol-pentakisphosphate.kinase.2	51	3	3	NA	57	37	20	0.444087	U
Ab-APEX	P62820	RAB1A_HUMAN	Ras-related.protein.Rab-1A	19	1	5	NA	25	6	19	0.268293	P
Ab-APEX	Q13405	RM49_HUMAN	39S.ribosomal.protein.L49,.mitochondrial	5	NA	NA	NA	5	1	4	0.361446	U
Ab-APEX	P50213	IDH3A_HUMAN	Isocitrate.dehydrogenase.[NAD].subunit.alpha,.mitochondrial	10	5	3	NA	18	7	11	0.155738	P
Ab-APEX	Q15119	PDK2_HUMAN	[Pyruvate.dehydrogenase	2	NA	NA	NA	2	1	1	0.17199	P
Ab-APEX	Q15118	PDK1_HUMAN	[Pyruvate.dehydrogenase	10	NA	NA	NA	10	1	9	0.245413	P
Ab-APEX	P51991	ROA3_HUMAN	Heterogeneous.nuclear.ribonucleoprotein.A3	33	13	13	4	63	34	29	0.690476	U
Ab-APEX	Q9Y4W6	AFG32_HUMAN	AFG3-like.protein.2	13	6	7	NA	26	7	19	0.217064	P
Ab-APEX	Q9NX20	RM16_HUMAN	39S.ribosomal.protein.L16,.mitochondrial	3	1	2	NA	6	2	4	0.334661	U
Ab-APEX	Q9P2J9	PDP2_HUMAN	[Pyruvate.dehydrogenase.[acetyl-transferring]]-phosphatase.2,.mitochondrial	3	NA	2	NA	5	2	3	0.117202	P
Ab-APEX	Q96FV9	THOC1_HUMAN	THO.complex.subunit.1	18	3	3	3	27	16	11	0.467275	U
Ab-APEX	Q9H845	ACAD9_HUMAN	Acyl-CoA.dehydrogenase.family.member.9,.mitochondrial	10	2	NA	NA	12	3	9	0.167472	P
Ab-APEX	P78540	ARGI2_HUMAN	Arginase-2,.mitochondrial	5	1	NA	NA	6	3	3	0.186441	P
Ab-APEX	P49753	ACOT2_HUMAN	Acyl-coenzyme.A.thioesterase.2,.mitochondrial	9	3	1	NA	13	4	9	0.198758	P
Ab-APEX	O75489	NDUS3_HUMAN	NADH.dehydrogenase.[ubiquinone].iron-sulfur.protein.3,.mitochondrial	11	2	4	NA	17	3	14	0.170455	P
Ab-APEX	P14324	FPPS_HUMAN	Farnesyl.pyrophosphate.synthase	9	3	9	NA	21	3	18	0.097852	F
Ab-APEX	P49590	SYHM_HUMAN	Probable.histidine--tRNA.ligase,.mitochondrial	10	2	1	NA	13	4	9	0.175889	P
Ab-APEX	Q7L592	NDUF7_HUMAN	Protein.arginine.methyltransferase.NDUFAF7,.mitochondrial	5	2	1	NA	8	0	8	0.117914	P
Ab-APEX	O60664	PLIN3_HUMAN	Perilipin-3	33	4	12	NA	49	35	14	0.730415	U
Ab-APEX	Q96E29	MTEF3_HUMAN	Transcription.termination.factor.3,.mitochondrial	1	NA	NA	NA	1	0	1	0.235012	P
Ab-APEX	P46060	RAGP1_HUMAN	Ran.GTPase-activating.protein.1	21	3	6	5	35	23	12	0.379898	U
Ab-APEX	O75964	ATP5L_HUMAN	ATP.synthase.subunit.g,.mitochondrial	6	3	2	NA	11	0	11	0.0582524	F
Ab-APEX	Q96A35	RM24_HUMAN	39S.ribosomal.protein.L24,.mitochondrial	9	NA	2	NA	11	6	5	0.398148	U
Ab-APEX	P42765	THIM_HUMAN	3-ketoacyl-CoA.thiolase,.mitochondrial	12	13	NA	NA	25	4	21	0.141058	P
Ab-APEX	Q96GW9	SYMM_HUMAN	Methionine--tRNA.ligase,.mitochondrial	8	NA	NA	NA	8	3	5	0.15683	P
Ab-APEX	F5H5P2	F5H5P2_HUMAN	2-oxoisovalerate.dehydrogenase.subunit.alpha	NA	NA	NA	NA	0	0	0	0.415449	U
Ab-APEX	P68371	TBB4B_HUMAN	Tubulin.beta-4B.chain	54	7	14	3	78	12	66	0.177528	P
Ab-APEX	P67775	PP2AA_HUMAN	Serine/threonine-protein.phosphatase.2A.catalytic.subunit.alpha.isoform	10	3	10	1	24	10	14	0.200647	P
Ab-APEX	Q92665	RT31_HUMAN	28S.ribosomal.protein.S31,.mitochondrial	11	1	3	NA	15	14	1	0.592405	U
Ab-APEX	B4DLN1	B4DLN1_HUMAN	cDNA.FLJ60124,.highly.similar.to.Mitochondrial.dicarboxylate.carrier	NA	NA	NA	NA	0	0	0	0.165158	P
Ab-APEX	Q6YN16	HSDL2_HUMAN	Hydroxysteroid.dehydrogenase-like.protein.2	8	5	1	NA	14	2	12	0.239234	P
Ab-APEX	Q8IYB8	SUV3_HUMAN	ATP-dependent.RNA.helicase.SUPV3L1,.mitochondrial	9	2	NA	NA	11	2	9	0.25827	P
Ab-APEX	P53597	SUCA_HUMAN	Succinate--CoA.ligase.[ADP/GDP-forming].subunit.alpha,.mitochondrial	3	4	1	NA	8	3	5	0.239884	P
Ab-APEX	Q86YH6	DLP1_HUMAN	Decaprenyl-diphosphate.synthase.subunit.2	3	1	NA	NA	4	0	4	0.197995	P
Ab-APEX	Q6PI48	SYDM_HUMAN	Aspartate--tRNA.ligase,.mitochondrial	2	8	3	NA	13	5	8	0.215504	P
Ab-APEX	P23378	GCSP_HUMAN	Glycine.dehydrogenase	8	10	4	NA	22	2	20	0.146078	P
Ab-APEX	Q9BQP7	MGME1_HUMAN	Mitochondrial.genome.maintenance.exonuclease.1	9	NA	NA	NA	9	6	3	0.459302	U
Ab-APEX	Q96HY7	DHTK1_HUMAN	Probable.2-oxoglutarate.dehydrogenase.E1.component.DHKTD1,.mitochondrial	2	4	1	NA	7	1	6	0.218716	P
Ab-APEX	P51149	RAB7A_HUMAN	Ras-related.protein.Rab-7a	13	NA	10	NA	23	8	15	0.173913	P
Ab-APEX	P05165	PCCA_HUMAN	Propionyl-CoA.carboxylase.alpha.chain,.mitochondrial	15	7	1	NA	23	3	20	0.0975275	F
Ab-APEX	Q9GZT8	NIF3L_HUMAN	NIF3-like.protein.1	7	2	4	NA	13	0	13	0.0954907	F
Ab-APEX	Q5VWZ2	LYPL1_HUMAN	Lysophospholipase-like.protein.1	3	NA	3	NA	6	1	5	0.0886076	F
Ab-APEX	P51398	RT29_HUMAN	28S.ribosomal.protein.S29,.mitochondrial	18	2	1	NA	21	7	14	0.193467	P
Ab-APEX	E9PK25	E9PK25_HUMAN	Cofilin-1	NA	NA	NA	NA	0	0	0	0.289216	P
Ab-APEX	P11940	PABP1_HUMAN	Polyadenylate-binding.protein.1	37	8	31	1	77	31	46	0.539308	U
Ab-APEX	Q9UHC1	MLH3_HUMAN	DNA.mismatch.repair.protein.Mlh3	19	1	NA	NA	20	14	6	0.510668	U
Ab-APEX	Q6P161	RM54_HUMAN	39S.ribosomal.protein.L54,.mitochondrial	NA	NA	NA	NA	0	0	0	0.442029	U
Ab-APEX	Q9BW92	SYTM_HUMAN	Threonine--tRNA.ligase,.mitochondrial	6	NA	3	NA	9	0	9	0.16156	P
Ab-APEX	O14561	ACPM_HUMAN	Acyl.carrier.protein,.mitochondrial	3	2	2	NA	7	2	5	0.294872	P
Ab-APEX	P38117	ETFB_HUMAN	Electron.transfer.flavoprotein.subunit.beta	7	8	1	NA	16	3	13	0.172549	P
Ab-APEX	C9JLB7	C9JLB7_HUMAN	Oxidoreductase.NAD-binding.domain-containing.protein.1	NA	NA	NA	NA	0	0	0	0.172727	P
Ab-APEX	Q9UDR5	AASS_HUMAN	Alpha-aminoadipic.semialdehyde.synthase,.mitochondrial	11	3	2	NA	16	1	15	0.0907127	F
Ab-APEX	P40926	MDHM_HUMAN	Malate.dehydrogenase,.mitochondrial	29	19	8	NA	56	14	42	0.215976	P
Ab-APEX	P82909	RT36_HUMAN	28S.ribosomal.protein.S36,.mitochondrial	5	NA	4	NA	9	9	0	0.990291	U
Ab-APEX	P19338	NUCL_HUMAN	Nucleolin	63	43	33	6	145	102	43	0.853521	U
Ab-APEX	P16104	H2AX_HUMAN	Histone.H2AX	11	6	8	2	27	17	10	0.391608	U
Ab-APEX	Q00325	MPCP_HUMAN	Phosphate.carrier.protein,.mitochondrial	15	10	15	NA	40	9	31	0.20442	P
Ab-APEX	O00411	RPOM_HUMAN	DNA-directed.RNA.polymerase,.mitochondrial	9	1	2	NA	12	4	8	0.352033	U
Ab-APEX	P63244	RACK1_HUMAN	Receptor.of.activated.protein.C.kinase.1	27	3	16	2	48	6	42	0.0977918	F
Ab-APEX	Q7L0Y3	TM10C_HUMAN	tRNA.methyltransferase.10.homolog.C	13	1	NA	NA	14	8	6	0.33995	U
Ab-APEX	Q9Y265	RUVB1_HUMAN	RuvB-like.1	14	5	13	2	34	9	25	0.25	P
Ab-APEX	Q9H0R6	GATA_HUMAN	Glutamyl-tRNA(Gln).amidotransferase.subunit.A,.mitochondrial	4	NA	NA	NA	4	3	1	0.172348	P
Ab-APEX	P13797	PLST_HUMAN	Plastin-3	20	3	20	NA	43	8	35	0.187302	P
Ab-APEX	Q08211	DHX9_HUMAN	ATP-dependent.RNA.helicase.A	56	11	21	1	89	31	58	0.307874	U
Ab-APEX	Q8N4T8	CBR4_HUMAN	Carbonyl.reductase.family.member.4	3	1	3	NA	7	3	4	0.135021	P
Ab-APEX	P47813	IF1AX_HUMAN	Eukaryotic.translation.initiation.factor.1A,.X-chromosomal	6	6	6	NA	18	7	11	0.493056	U
Ab-APEX	Q01518	CAP1_HUMAN	Adenylyl.cyclase-associated.protein.1	30	7	5	NA	42	18	24	0.366316	U
Ab-APEX	O75521	ECI2_HUMAN	Enoyl-CoA.delta.isomerase.2,.mitochondrial	15	12	1	NA	28	15	13	0.258883	P
Ab-APEX	Q4G176	ACSF3_HUMAN	Acyl-CoA.synthetase.family.member.3,.mitochondrial	9	2	2	NA	13	4	9	0.135417	P
Ab-APEX	Q9NYY8	FAKD2_HUMAN	FAST.kinase.domain-containing.protein.2,.mitochondrial	15	NA	4	NA	19	9	10	0.149296	P
Ab-APEX	P35270	SPRE_HUMAN	Sepiapterin.reductase	8	2	1	NA	11	8	3	0.448276	U
Ab-APEX	Q9Y230	RUVB2_HUMAN	RuvB-like.2	22	4	15	1	42	12	30	0.228942	P
Ab-APEX	Q16891	MIC60_HUMAN	MICOS.complex.subunit.MIC60	44	8	7	NA	59	37	22	0.529024	U
Ab-APEX	Q92947	GCDH_HUMAN	Glutaryl-CoA.dehydrogenase,.mitochondrial	3	1	1	NA	5	2	3	0.221461	P
Ab-APEX	Q92945	FUBP2_HUMAN	Far.upstream.element-binding.protein.2	41	7	15	1	64	49	15	0.773558	U
Ab-APEX	Q5TEU4	NDUF5_HUMAN	Arginine-hydroxylase.NDUFAF5,.mitochondrial	6	1	1	NA	8	3	5	0.292754	P
Ab-APEX	Q9BX68	HINT2_HUMAN	Histidine.triad.nucleotide-binding.protein.2,.mitochondrial	3	NA	NA	NA	3	0	3	0.380368	U
Ab-APEX	O43772	MCAT_HUMAN	Mitochondrial.carnitine/acylcarnitine.carrier.protein	7	NA	2	NA	9	3	6	0.146179	P
Ab-APEX	Q99797	MIPEP_HUMAN	Mitochondrial.intermediate.peptidase	10	2	1	NA	13	3	10	0.210379	P
Ab-APEX	P12277	KCRB_HUMAN	Creatine.kinase.B-type	24	2	9	1	36	12	24	0.249344	P
Ab-APEX	Q9HD34	LYRM4_HUMAN	LYR.motif-containing.protein.4	4	NA	1	NA	5	0	5	0.241758	P
Ab-APEX	Q6P1X6	CH082_HUMAN	UPF0598.protein.C8orf82	1	NA	NA	NA	1	1	0	0.236111	P
Ab-APEX	Q15286	RAB35_HUMAN	Ras-related.protein.Rab-35	13	NA	6	NA	19	4	15	0.218905	P
Ab-APEX	A3KMH1	VWA8_HUMAN	von.Willebrand.factor.A.domain-containing.protein.8	15	1	NA	NA	16	7	9	0.258793	P
Ab-APEX	Q9BSH5	HDHD3_HUMAN	Haloacid.dehalogenase-like.hydrolase.domain-containing.protein.3	NA	1	1	NA	2	0	2	0.0876494	F
Ab-APEX	Q9BSH4	TACO1_HUMAN	Translational.activator.of.cytochrome.c.oxidase.1	2	1	1	NA	4	3	1	0.508418	U
Ab-APEX	P13804	ETFA_HUMAN	Electron.transfer.flavoprotein.subunit.alpha,.mitochondrial	21	5	5	NA	31	10	21	0.183183	P
Ab-APEX	Q9BYT8	NEUL_HUMAN	Neurolysin,.mitochondrial	16	2	2	NA	20	1	19	0.161932	P
Ab-APEX	Q9HAV7	GRPE1_HUMAN	GrpE.protein.homolog.1,.mitochondrial	2	6	NA	NA	8	4	4	0.502304	U
Ab-APEX	P23786	CPT2_HUMAN	Carnitine.O-palmitoyltransferase.2,.mitochondrial	9	3	NA	NA	12	3	9	0.279635	P
Ab-APEX	Q99807	COQ7_HUMAN	5-demethoxyubiquinone.hydroxylase,.mitochondrial	2	2	1	NA	5	2	3	0.308756	U
Ab-APEX	P50402	EMD_HUMAN	Emerin	50	NA	2	NA	52	48	4	0.767717	U
Ab-APEX	Q16629	SRSF7_HUMAN	Serine/arginine-rich.splicing.factor.7	40	4	4	2	50	39	11	0.794118	U
Ab-APEX	O94913	PCF11_HUMAN	Pre-mRNA.cleavage.complex.2.protein.Pcf11	70	2	NA	4	76	70	6	0.818006	U
Ab-APEX	Q96I51	RCC1L_HUMAN	RCC1-like.G.exchanging.factor-like.protein	6	NA	1	NA	7	3	4	0.260776	P
Ab-APEX	Q96I59	SYNM_HUMAN	Probable.asparagine--tRNA.ligase,.mitochondrial	4	3	NA	NA	7	0	7	0.236897	P
Ab-APEX	Q9BYC8	RM32_HUMAN	39S.ribosomal.protein.L32,.mitochondrial	3	NA	NA	NA	3	3	0	0.478723	U
Ab-APEX	P61081	UBC12_HUMAN	NEDD8-conjugating.enzyme.Ubc12	8	1	10	NA	19	9	10	0.349727	U
Ab-APEX	Q9BYC2	SCOT2_HUMAN	Succinyl-CoA:3-ketoacid.coenzyme.A.transferase.2,.mitochondrial	3	NA	NA	NA	3	0	3	0.125725	P
Ab-APEX	Q9NPE2	NGRN_HUMAN	Neugrin	7	1	NA	NA	8	8	0	0.725086	U
Ab-APEX	O00217	NDUS8_HUMAN	NADH.dehydrogenase.[ubiquinone].iron-sulfur.protein.8,.mitochondrial	3	NA	2	NA	5	2	3	0.452381	U
Ab-APEX	Q9HC36	MRM3_HUMAN	rRNA.methyltransferase.3,.mitochondrial	8	NA	NA	NA	8	7	1	0.27381	P
Ab-APEX	Q5T440	CAF17_HUMAN	Putative.transferase.CAF17,.mitochondrial	4	1	NA	NA	5	1	4	0.210674	P
Ab-APEX	J3KQY1	J3KQY1_HUMAN	39S.ribosomal.protein.L22,.mitochondrial	NA	NA	NA	NA	0	0	0	0.142241	P
Ab-APEX	Q14974	IMB1_HUMAN	Importin.subunit.beta-1	26	5	17	NA	48	11	37	0.170091	P
Ab-APEX	Q9BUB7	TMM70_HUMAN	Transmembrane.protein.70,.mitochondrial	8	NA	5	NA	13	4	9	0.25	P
Ab-APEX	O43678	NDUA2_HUMAN	NADH.dehydrogenase.[ubiquinone].1.alpha.subcomplex.subunit.2	1	1	NA	NA	2	1	1	0.121212	P
Ab-APEX	P14927	QCR7_HUMAN	Cytochrome.b-c1.complex.subunit.7	8	7	4	NA	19	6	13	0.243243	P
Ab-APEX	Q07666	KHDR1_HUMAN	KH.domain-containing,.RNA-binding,.signal.transduction-associated.protein.1	42	7	6	4	59	46	13	0.790068	U
Ab-APEX	P14923	PLAK_HUMAN	Junction.plakoglobin	44	1	9	NA	54	21	33	0.214765	P
Ab-APEX	P03928	ATP8_HUMAN	ATP.synthase.protein.8	4	1	3	NA	8	8	0	0.720588	U
Ab-APEX	P36776	LONM_HUMAN	Lon.protease.homolog,.mitochondrial	12	3	NA	NA	15	4	11	0.258603	P
Ab-APEX	P07954	FUMH_HUMAN	Fumarate.hydratase,.mitochondrial	16	13	3	NA	32	6	26	0.196078	P
Ab-APEX	P23526	SAHH_HUMAN	Adenosylhomocysteinase	14	5	13	NA	32	7	25	0.0671296	F
Ab-APEX	Q5JTZ9	SYAM_HUMAN	Alanine--tRNA.ligase,.mitochondrial	10	NA	1	NA	11	2	9	0.284264	P
Ab-APEX	P09874	PARP1_HUMAN	Poly.[ADP-ribose].polymerase.1	55	27	44	20	146	79	67	0.443787	U
Ab-APEX	Q7Z4G4	TRM11_HUMAN	tRNA	7	NA	NA	NA	7	1	6	0.183585	P
Ab-APEX	Q9Y606	TRUA_HUMAN	tRNA.pseudouridine.synthase.A	7	NA	NA	NA	7	3	4	0.29274	P
Ab-APEX	Q6P1L8	RM14_HUMAN	39S.ribosomal.protein.L14,.mitochondrial	4	NA	NA	NA	4	2	2	0.0827586	F
Ab-APEX	Q96CB9	NSUN4_HUMAN	5-methylcytosine.rRNA.methyltransferase.NSUN4	4	NA	4	NA	8	1	7	0.119792	P
Ab-APEX	Q6NUK1	SCMC1_HUMAN	Calcium-binding.mitochondrial.carrier.protein.SCaMC-1	11	4	1	NA	16	2	14	0.134172	P
Ab-APEX	Q9NVA1	UQCC1_HUMAN	Ubiquinol-cytochrome-c.reductase.complex.assembly.factor.1	1	1	NA	NA	2	2	0	0.280936	P
Ab-APEX	P82650	RT22_HUMAN	28S.ribosomal.protein.S22,.mitochondrial	6	5	6	NA	17	6	11	0.344444	U
Ab-APEX	Q00688	FKBP3_HUMAN	Peptidyl-prolyl.cis-trans.isomerase.FKBP3	13	4	5	NA	22	11	11	0.40625	U
Ab-APEX	P29322	EPHA8_HUMAN	Ephrin.type-A.receptor.8	17	NA	NA	NA	17	5	12	0.204975	P
Ab-APEX	Q969Z0	FAKD4_HUMAN	FAST.kinase.domain-containing.protein.4	10	2	2	NA	14	11	3	0.245642	P
Ab-APEX	Q15717	ELAV1_HUMAN	ELAV-like.protein.1	25	1	13	NA	39	9	30	0.236196	P
Ab-APEX	Q5T5H1	Q5T5H1_HUMAN	Alpha-endosulfine	NA	NA	NA	NA	0	0	0	0.540107	U
Ab-APEX	Q6PML9	ZNT9_HUMAN	Zinc.transporter.9	2	NA	NA	NA	2	1	1	0.292254	P
Ab-APEX	Q53S48	Q53S48_HUMAN	STON1-GTF2A1L.readthrough	NA	NA	NA	NA	0	0	0	0.5	U
Ab-APEX	Q96BW9	TAM41_HUMAN	Phosphatidate.cytidylyltransferase,.mitochondrial	2	NA	NA	NA	2	0	2	0.154867	P
Ab-APEX	G3XAE9	G3XAE9_HUMAN	KIAA0423,.isoform.CRA_a	NA	NA	NA	NA	0	0	0	0.523971	U
Ab-APEX	P09622	DLDH_HUMAN	Dihydrolipoyl.dehydrogenase,.mitochondrial	7	18	10	NA	35	4	31	0.10609	P
Ab-APEX	Q9H2W6	RM46_HUMAN	39S.ribosomal.protein.L46,.mitochondrial	4	2	3	NA	9	3	6	0.494624	U
Ab-APEX	A4D1E9	GTPBA_HUMAN	GTP-binding.protein.10	4	NA	1	NA	5	2	3	0.25323	P
Ab-APEX	Q8NC51	PAIRB_HUMAN	Plasminogen.activator.inhibitor.1.RNA-binding.protein	33	6	12	3	54	48	6	0.958333	U
Ab-APEX	O15355	PPM1G_HUMAN	Protein.phosphatase.1G	24	4	13	2	43	30	13	0.576923	U
Ab-APEX	Q9UKY7	CDV3_HUMAN	Protein.CDV3.homolog	31	2	4	NA	37	36	1	0.996124	U
Ab-APEX	P46777	RL5_HUMAN	60S.ribosomal.protein.L5	16	12	15	4	47	21	26	0.377104	U
Ab-APEX	Q96EH3	MASU1_HUMAN	Mitochondrial.assembly.of.ribosomal.large.subunit.protein.1	3	NA	1	NA	4	1	3	0.260684	P
Ab-APEX	Q9BQ69	MACD1_HUMAN	O-acetyl-ADP-ribose.deacetylase.MACROD1	NA	4	NA	1	5	1	4	0.301538	U
Ab-APEX	Q6IAA8	LTOR1_HUMAN	Ragulator.complex.protein.LAMTOR1	22	NA	4	NA	26	20	6	0.720497	U
Ab-APEX	O60716	CTND1_HUMAN	Catenin.delta-1	103	3	14	1	121	94	27	0.573347	U
Ab-APEX	A0PJW6	TM223_HUMAN	Transmembrane.protein.223	1	NA	NA	NA	1	0	1	0.039604	F
Ab-APEX	P15954	COX7C_HUMAN	Cytochrome.c.oxidase.subunit.7C,.mitochondrial	2	1	2	NA	5	3	2	0.301587	U
Ab-APEX	Q96A26	F162A_HUMAN	Protein.FAM162A	2	NA	4	NA	6	3	3	0.571429	U
Ab-APEX	P06576	ATPB_HUMAN	ATP.synthase.subunit.beta,.mitochondrial	34	10	10	NA	54	12	42	0.200378	P
Ab-APEX	Q9NTG7	SIR3_HUMAN	NAD-dependent.protein.deacetylase.sirtuin-3,.mitochondrial	6	NA	NA	NA	6	4	2	0.275689	P
Ab-APEX	Q08257	QOR_HUMAN	Quinone.oxidoreductase	15	5	4	NA	24	3	21	0.0547112	F
Ab-APEX	Q16740	CLPP_HUMAN	ATP-dependent.Clp.protease.proteolytic.subunit,.mitochondrial	6	1	1	NA	8	5	3	0.33213	U
Ab-APEX	P84103	SRSF3_HUMAN	Serine/arginine-rich.splicing.factor.3	21	3	3	NA	27	20	7	0.72561	U
Ab-APEX	B5MDF5	B5MDF5_HUMAN	GTP-binding.nuclear.protein.Ran	NA	NA	NA	NA	0	0	0	0.111588	P
Ab-APEX	O75879	GATB_HUMAN	Glutamyl-tRNA(Gln).amidotransferase.subunit.B,.mitochondrial	5	1	NA	NA	6	1	5	0.294434	P
Ab-APEX	Q3SY69	AL1L2_HUMAN	Mitochondrial.10-formyltetrahydrofolate.dehydrogenase	9	5	NA	NA	14	3	11	0.124594	P
BioSITe	Q16658	FSCN1_HUMAN	Fascin	23	6	11	1	41	14	27	0.223124	P
BioSITe	P68363	TBA1B_HUMAN	Tubulin.alpha-1B.chain	60	14	19	8	101	13	88	0.150776	P
BioSITe	Q15942	ZYX_HUMAN	Zyxin	34	7	5	NA	46	41	5	0.701049	U
BioSITe	Q9Y3U8	RL36_HUMAN	60S.ribosomal.protein.L36	4	1	3	NA	8	7	1	0.771429	U
BioSITe	O00629	IMA3_HUMAN	Importin.subunit.alpha-3	7	NA	3	NA	10	7	3	0.264875	P
BioSITe	P40227	TCPZ_HUMAN	T-complex.protein.1.subunit.zeta	14	9	22	1	46	9	37	0.129944	P
BioSITe	Q9HB71	CYBP_HUMAN	Calcyclin-binding.protein	18	12	16	NA	46	26	20	0.600877	U
BioSITe	P13693	TCTP_HUMAN	Translationally-controlled.tumor.protein	13	5	4	2	24	7	17	0.267442	P
BioSITe	O00148	DX39A_HUMAN	ATP-dependent.RNA.helicase.DDX39A	16	7	18	3	44	8	36	0.166276	P
BioSITe	Q13057	COASY_HUMAN	Bifunctional.coenzyme.A.synthase	10	NA	2	NA	12	5	7	0.184397	P
BioSITe	P23468	PTPRD_HUMAN	Receptor-type.tyrosine-protein.phosphatase.delta	29	2	3	NA	34	6	28	0.245816	P
BioSITe	Q9Y4C2	TCAF1_HUMAN	TRPM8.channel-associated.factor.1	3	NA	13	NA	16	2	14	0.0673181	F
BioSITe	P62753	RS6_HUMAN	40S.ribosomal.protein.S6	17	5	9	NA	31	17	14	0.586345	U
BioSITe	P62750	RL23A_HUMAN	60S.ribosomal.protein.L23a	11	4	8	NA	23	9	14	0.467949	U
BioSITe	P18031	PTN1_HUMAN	Tyrosine-protein.phosphatase.non-receptor.type.1	28	2	3	2	35	20	15	0.388506	U
BioSITe	P04075	ALDOA_HUMAN	Fructose-bisphosphate.aldolase.A	41	16	20	2	79	23	56	0.228022	P
BioSITe	P48643	TCPE_HUMAN	T-complex.protein.1.subunit.epsilon	17	14	28	8	67	18	49	0.214418	P
BioSITe	P84077	ARF1_HUMAN	ADP-ribosylation.factor.1	6	2	5	NA	13	0	13	0.121547	P
BioSITe	Q9UQB8	BAIP2_HUMAN	Brain-specific.angiogenesis.inhibitor.1-associated.protein.2	50	2	7	NA	59	46	13	0.672101	U
BioSITe	Q4G0F5	VP26B_HUMAN	Vacuolar.protein.sorting-associated.protein.26B	8	1	1	NA	10	5	5	0.181548	P
BioSITe	P20073	ANXA7_HUMAN	Annexin.A7	9	3	6	NA	18	1	17	0.497951	U
BioSITe	Q14247	SRC8_HUMAN	Src.substrate.cortactin	73	15	10	4	102	88	14	0.874545	U
BioSITe	Q14244	MAP7_HUMAN	Ensconsin	47	2	NA	2	51	51	0	0.991989	U
BioSITe	Q5JSH3	WDR44_HUMAN	WD.repeat-containing.protein.44	63	5	3	NA	71	61	10	0.624315	U
BioSITe	O95429	BAG4_HUMAN	BAG.family.molecular.chaperone.regulator.4	20	NA	NA	NA	20	20	0	0.908096	U
BioSITe	Q9NZN8	CNOT2_HUMAN	CCR4-NOT.transcription.complex.subunit.2	48	2	2	NA	52	45	7	0.640741	U
BioSITe	Q8WU90	ZC3HF_HUMAN	Zinc.finger.CCCH.domain-containing.protein.15	15	6	6	NA	27	23	4	0.833333	U
BioSITe	Q9NXR7	BABA2_HUMAN	BRISC.and.BRCA1-A.complex.member.2	4	2	5	NA	11	2	9	0.0652742	F
BioSITe	Q96AE4	FUBP1_HUMAN	Far.upstream.element-binding.protein.1	29	6	11	1	47	39	8	0.833851	U
BioSITe	Q9UHB9	SRP68_HUMAN	Signal.recognition.particle.subunit.SRP68	16	3	17	NA	36	20	16	0.425837	U
BioSITe	Q8N8S7	ENAH_HUMAN	Protein.enabled.homolog	33	1	2	NA	36	34	2	0.822335	U
BioSITe	P46108	CRK_HUMAN	Adapter.molecule.crk	29	2	NA	NA	31	21	10	0.496711	U
BioSITe	P30041	PRDX6_HUMAN	Peroxiredoxin-6	7	7	8	9	31	7	24	0.183036	P
BioSITe	P07910	HNRPC_HUMAN	Heterogeneous.nuclear.ribonucleoproteins.C1/C2	36	8	21	9	74	50	24	0.751634	U
BioSITe	P41252	SYIC_HUMAN	Isoleucine--tRNA.ligase,.cytoplasmic	44	5	19	NA	68	10	58	0.0990491	F
BioSITe	P61981	1433G_HUMAN	14-3-3.protein.gamma	27	7	12	NA	46	16	30	0.437247	U
BioSITe	Q99733	NP1L4_HUMAN	Nucleosome.assembly.protein.1-like.4	22	2	8	NA	32	20	12	0.549333	U
BioSITe	P51858	HDGF_HUMAN	Hepatoma-derived.growth.factor	17	7	7	2	33	25	8	0.775	U
BioSITe	Q13838	DX39B_HUMAN	Spliceosome.RNA.helicase.DDX39B	19	8	13	NA	40	8	32	0.189252	P
BioSITe	O75351	VPS4B_HUMAN	Vacuolar.protein.sorting-associated.protein.4B	17	2	5	NA	24	8	16	0.416667	U
BioSITe	Q9UBB4	ATX10_HUMAN	Ataxin-10	9	1	11	NA	21	5	16	0.187368	P
BioSITe	P40222	TXLNA_HUMAN	Alpha-taxilin	19	4	6	NA	29	28	1	0.998168	U
BioSITe	Q9NP79	VTA1_HUMAN	Vacuolar.protein.sorting-associated.protein.VTA1.homolog	3	1	NA	NA	4	0	4	0.368078	U
BioSITe	Q9Y696	CLIC4_HUMAN	Chloride.intracellular.channel.protein.4	8	2	11	NA	21	9	12	0.300395	U
BioSITe	Q15758	AAAT_HUMAN	Neutral.amino.acid.transporter.B(0)	13	1	7	NA	21	13	8	0.201479	P
BioSITe	P33240	CSTF2_HUMAN	Cleavage.stimulation.factor.subunit.2	18	NA	3	NA	21	19	2	0.805893	U
BioSITe	P78347	GTF2I_HUMAN	General.transcription.factor.II-I	58	4	15	34	111	48	63	0.410822	U
BioSITe	P05388	RLA0_HUMAN	60S.acidic.ribosomal.protein.P0	18	4	17	NA	39	8	31	0.182965	P
BioSITe	P62979	RS27A_HUMAN	Ubiquitin-40S.ribosomal.protein.S27a	15	10	13	5	43	18	25	0.538462	U
BioSITe	Q04323	UBXN1_HUMAN	UBX.domain-containing.protein.1	11	NA	8	NA	19	17	2	0.767677	U
BioSITe	P54727	RD23B_HUMAN	UV.excision.repair.protein.RAD23.homolog.B	15	3	15	NA	33	22	11	0.687042	U
BioSITe	P54725	RD23A_HUMAN	UV.excision.repair.protein.RAD23.homolog.A	21	3	12	NA	36	26	10	0.674931	U
BioSITe	P07355	ANXA2_HUMAN	Annexin.A2	53	18	26	NA	97	18	79	0.144543	P
BioSITe	A0A0A6YYJ8	A0A0A6YYJ8_HUMAN	Putative.RNA-binding.protein.Luc7-like.2	NA	NA	NA	NA	0	0	0	0.591703	U
BioSITe	P52272	HNRPM_HUMAN	Heterogeneous.nuclear.ribonucleoprotein.M	35	13	28	20	96	45	51	0.750685	U
BioSITe	Q15008	PSMD6_HUMAN	26S.proteasome.non-ATPase.regulatory.subunit.6	7	1	10	NA	18	5	13	0.200514	P
BioSITe	P67809	YBOX1_HUMAN	Nuclease-sensitive.element-binding.protein.1	32	3	13	NA	48	35	13	0.814815	U
BioSITe	Q9H444	CHM4B_HUMAN	Charged.multivesicular.body.protein.4b	8	4	6	NA	18	13	5	0.910714	U
BioSITe	Q15149	PLEC_HUMAN	Plectin	228	43	63	NA	334	176	158	0.552306	U
BioSITe	O00762	UBE2C_HUMAN	Ubiquitin-conjugating.enzyme.E2.C	3	NA	4	NA	7	3	4	0.312849	U
BioSITe	Q9UHI6	DDX20_HUMAN	Probable.ATP-dependent.RNA.helicase.DDX20	43	NA	3	NA	46	30	16	0.367718	U
BioSITe	P46821	MAP1B_HUMAN	Microtubule-associated.protein.1B	252	18	5	NA	275	267	8	0.784441	U
BioSITe	P25789	PSA4_HUMAN	Proteasome.subunit.alpha.type-4	11	6	15	NA	32	8	24	0.295019	P
BioSITe	O15397	IPO8_HUMAN	Importin-8	12	1	3	NA	16	5	11	0.11379	P
BioSITe	Q15365	PCBP1_HUMAN	Poly(rC)-binding.protein.1	37	4	8	4	53	23	30	0.342697	U
BioSITe	B5ME19	EIFCL_HUMAN	Eukaryotic.translation.initiation.factor.3.subunit.C-like.protein	39	5	18	NA	62	42	20	0.459519	U
BioSITe	Q9UMS4	PRP19_HUMAN	Pre-mRNA-processing.factor.19	16	5	10	NA	31	11	20	0.236111	P
BioSITe	Q12846	STX4_HUMAN	Syntaxin-4	15	NA	6	NA	21	16	5	0.622896	U
BioSITe	O60343	TBCD4_HUMAN	TBC1.domain.family.member.4	63	1	NA	NA	64	59	5	0.560092	U
BioSITe	Q12840	KIF5A_HUMAN	Kinesin.heavy.chain.isoform.5A	13	4	3	NA	20	13	7	0.682171	U
BioSITe	P0DP24	CALM2_HUMAN	Calmodulin-2	NA	NA	NA	NA	0	0	0	0.637584	U
BioSITe	P31943	HNRH1_HUMAN	Heterogeneous.nuclear.ribonucleoprotein.H	40	3	10	4	57	32	25	0.492205	U
BioSITe	O75431	MTX2_HUMAN	Metaxin-2	6	NA	2	NA	8	3	5	0.110266	P
BioSITe	O75436	VP26A_HUMAN	Vacuolar.protein.sorting-associated.protein.26A	13	1	4	NA	18	7	11	0.165138	P
BioSITe	P23921	RIR1_HUMAN	Ribonucleoside-diphosphate.reductase.large.subunit	23	3	23	NA	49	11	38	0.116162	P
BioSITe	O75821	EIF3G_HUMAN	Eukaryotic.translation.initiation.factor.3.subunit.G	21	5	8	NA	34	29	5	0.759375	U
BioSITe	Q9Y5P4	C43BP_HUMAN	Collagen.type.IV.alpha-3-binding.protein	30	1	1	NA	32	28	4	0.418269	U
BioSITe	P43034	LIS1_HUMAN	Platelet-activating.factor.acetylhydrolase.IB.subunit.alpha	15	3	5	NA	23	9	14	0.285366	P
BioSITe	P08621	RU17_HUMAN	U1.small.nuclear.ribonucleoprotein.70.kDa	26	3	6	NA	35	26	9	0.846682	U
BioSITe	P09651	ROA1_HUMAN	Heterogeneous.nuclear.ribonucleoprotein.A1	40	11	13	4	68	40	28	0.69086	U
BioSITe	Q9NZW5	MPP6_HUMAN	MAGUK.p55.subfamily.member.6	22	NA	4	NA	26	8	18	0.192593	P
BioSITe	Q96CS3	FAF2_HUMAN	FAS-associated.factor.2	12	1	10	NA	23	13	10	0.426966	U
BioSITe	Q05682	CALD1_HUMAN	Caldesmon	52	8	3	2	65	62	3	0.998739	U
BioSITe	Q5VV42	CDKAL_HUMAN	Threonylcarbamoyladenosine.tRNA.methylthiotransferase	14	NA	9	NA	23	14	9	0.295337	P
BioSITe	P62805	H4_HUMAN	Histone.H4	12	10	6	2	30	11	19	0.368932	U
BioSITe	O60610	DIAP1_HUMAN	Protein.diaphanous.homolog.1	32	12	19	NA	63	51	12	0.625786	U
BioSITe	P67936	TPM4_HUMAN	Tropomyosin.alpha-4.chain	12	8	11	1	32	27	5	0.983871	U
BioSITe	P68104	EF1A1_HUMAN	Elongation.factor.1-alpha.1	46	25	27	3	101	33	68	0.28355	P
BioSITe	P62191	PRS4_HUMAN	26S.proteasome.regulatory.subunit.4	13	4	21	1	39	21	18	0.393182	U
BioSITe	P62195	PRS8_HUMAN	26S.proteasome.regulatory.subunit.8	18	2	25	NA	45	14	31	0.29803	P
BioSITe	O14980	XPO1_HUMAN	Exportin-1	21	10	16	NA	47	13	34	0.0952381	F
BioSITe	Q9Y5K5	UCHL5_HUMAN	Ubiquitin.carboxyl-terminal.hydrolase.isozyme.L5	3	2	15	NA	20	6	14	0.264438	P
BioSITe	Q9Y450	HBS1L_HUMAN	HBS1-like.protein	35	1	9	NA	45	26	19	0.361111	U
BioSITe	P07197	NFM_HUMAN	Neurofilament.medium.polypeptide	37	3	8	NA	48	43	5	0.876638	U
BioSITe	P11142	HSP7C_HUMAN	Heat.shock.cognate.71.kDa.protein	58	27	47	2	134	51	83	0.369969	U
BioSITe	P02686	MBP_HUMAN	Myelin.basic.protein	25	NA	NA	NA	25	25	0	0.996711	U
BioSITe	P07196	NFL_HUMAN	Neurofilament.light.polypeptide	12	2	4	NA	18	12	6	0.813996	U
BioSITe	P12268	IMDH2_HUMAN	Inosine-5'-monophosphate.dehydrogenase.2	16	7	22	NA	45	12	33	0.118677	P
BioSITe	P61978	HNRPK_HUMAN	Heterogeneous.nuclear.ribonucleoprotein.K	50	7	16	7	80	37	43	0.544276	U
BioSITe	Q71DI3	H32_HUMAN	Histone.H3.2	12	10	9	6	37	11	26	0.382353	U
BioSITe	Q8NFH5	NUP53_HUMAN	Nucleoporin.NUP53	41	NA	3	NA	44	44	0	0.754601	U
BioSITe	Q13151	ROA0_HUMAN	Heterogeneous.nuclear.ribonucleoprotein.A0	24	3	7	11	45	23	22	0.603279	U
BioSITe	Q13464	ROCK1_HUMAN	Rho-associated.protein.kinase.1	46	3	1	NA	50	40	10	0.635155	U
BioSITe	Q13155	AIMP2_HUMAN	Aminoacyl.tRNA.synthase.complex-interacting.multifunctional.protein.2	11	1	3	NA	15	6	9	0.2	P
BioSITe	P13796	PLSL_HUMAN	Plastin-2	36	14	22	NA	72	13	59	0.143541	P
BioSITe	P13797	PLST_HUMAN	Plastin-3	20	3	20	NA	43	8	35	0.187302	P
BioSITe	P07108	ACBP_HUMAN	Acyl-CoA-binding.protein	6	5	3	NA	14	7	7	0.425287	U
BioSITe	Q8TCZ2	C99L2_HUMAN	CD99.antigen-like.protein.2	4	1	1	NA	6	5	1	0.664122	U
BioSITe	Q92616	GCN1_HUMAN	eIF-2-alpha.kinase.activator.GCN1	55	1	60	NA	116	42	74	0.153501	P
BioSITe	Q14204	DYHC1_HUMAN	Cytoplasmic.dynein.1.heavy.chain.1	103	13	67	1	184	47	137	0.164443	P
BioSITe	Q10570	CPSF1_HUMAN	Cleavage.and.polyadenylation.specificity.factor.subunit.1	19	5	18	NA	42	22	20	0.230769	P
BioSITe	Q5TDH0	DDI2_HUMAN	Protein.DDI1.homolog.2	11	NA	10	NA	21	16	5	0.446115	U
BioSITe	P61086	UBE2K_HUMAN	Ubiquitin-conjugating.enzyme.E2.K	3	1	8	1	13	5	8	0.275	P
BioSITe	Q15436	SC23A_HUMAN	Protein.transport.protein.Sec23A	10	NA	8	NA	18	7	11	0.184314	P
BioSITe	P18077	RL35A_HUMAN	60S.ribosomal.protein.L35a	5	4	7	NA	16	2	14	0.163636	P
BioSITe	P61081	UBC12_HUMAN	NEDD8-conjugating.enzyme.Ubc12	8	1	10	NA	19	9	10	0.349727	U
BioSITe	Q13561	DCTN2_HUMAN	Dynactin.subunit.2	20	1	7	NA	28	19	9	0.600998	U
BioSITe	P00338	LDHA_HUMAN	L-lactate.dehydrogenase.A.chain	22	16	21	NA	59	9	50	0.129518	P
BioSITe	P62263	RS14_HUMAN	40S.ribosomal.protein.S14	11	1	4	3	19	12	7	0.483444	U
BioSITe	P09960	LKHA4_HUMAN	Leukotriene.A-4.hydrolase	16	8	13	NA	37	7	30	0.152209	P
BioSITe	P17844	DDX5_HUMAN	Probable.ATP-dependent.RNA.helicase.DDX5	37	16	21	8	82	33	49	0.392508	U
BioSITe	P07814	SYEP_HUMAN	Bifunctional.glutamate/proline--tRNA.ligase	56	19	33	1	109	54	55	0.322751	U
BioSITe	P23919	KTHY_HUMAN	Thymidylate.kinase	3	3	1	NA	7	1	6	0.122642	P
BioSITe	O43169	CYB5B_HUMAN	Cytochrome.b5.type.B	4	2	4	NA	10	4	6	0.431507	U
BioSITe	P30086	PEBP1_HUMAN	Phosphatidylethanolamine-binding.protein.1	25	6	6	NA	37	11	26	0.262032	P
BioSITe	P19174	PLCG1_HUMAN	1-phosphatidylinositol.4,5-bisphosphate.phosphodiesterase.gamma-1	50	NA	9	NA	59	27	32	0.224806	P
BioSITe	P22102	PUR2_HUMAN	Trifunctional.purine.biosynthetic.protein.adenosine-3.[Includes:.Phosphoribosylamine--glycine.ligase	21	7	34	NA	62	8	54	0.0980198	F
BioSITe	Q5VW36	FOCAD_HUMAN	Focadhesin	12	1	13	NA	26	4	22	0.126041	P
BioSITe	Q9H9H4	VP37B_HUMAN	Vacuolar.protein.sorting-associated.protein.37B	3	1	4	NA	8	5	3	0.761404	U
BioSITe	Q9UNM6	PSD13_HUMAN	26S.proteasome.non-ATPase.regulatory.subunit.13	12	2	15	NA	29	2	27	0.0797872	F
BioSITe	P06748	NPM_HUMAN	Nucleophosmin	37	18	20	14	89	42	47	0.598639	U
BioSITe	P43490	NAMPT_HUMAN	Nicotinamide.phosphoribosyltransferase	25	3	15	NA	43	7	36	0.138493	P
BioSITe	P17152	TMM11_HUMAN	Transmembrane.protein.11,.mitochondrial	8	NA	1	NA	9	3	6	0.125	P
BioSITe	Q9Y5S9	RBM8A_HUMAN	RNA-binding.protein.8A	10	1	1	1	13	8	5	0.591954	U
BioSITe	Q8N122	RPTOR_HUMAN	Regulatory-associated.protein.of.mTOR	40	NA	9	NA	49	36	13	0.222472	P
BioSITe	Q8N684	CPSF7_HUMAN	Cleavage.and.polyadenylation.specificity.factor.subunit.7	36	1	3	NA	40	30	10	0.738854	U
BioSITe	Q562R1	ACTBL_HUMAN	Beta-actin-like.protein.2	26	4	5	1	36	5	31	0.117021	P
BioSITe	P26583	HMGB2_HUMAN	High.mobility.group.protein.B2	19	16	11	NA	46	39	7	0.995215	U
BioSITe	P35573	GDE_HUMAN	Glycogen.debranching.enzyme	24	4	6	NA	34	9	25	0.111619	P
BioSITe	Q02878	RL6_HUMAN	60S.ribosomal.protein.L6	19	6	18	NA	43	22	21	0.604167	U
BioSITe	O00299	CLIC1_HUMAN	Chloride.intracellular.channel.protein.1	13	10	12	NA	35	9	26	0.170124	P
BioSITe	P07195	LDHB_HUMAN	L-lactate.dehydrogenase.B.chain	22	13	17	1	53	9	44	0.146707	P
BioSITe	Q01844	EWS_HUMAN	RNA-binding.protein.EWS	8	2	3	NA	13	10	3	0.932927	U
BioSITe	O43768	ENSA_HUMAN	Alpha-endosulfine	15	3	4	NA	22	21	1	0.991736	U
BioSITe	Q96QD8	S38A2_HUMAN	Sodium-coupled.neutral.amino.acid.transporter.2	21	NA	7	NA	28	20	8	0.162055	P
BioSITe	Q07955	SRSF1_HUMAN	Serine/arginine-rich.splicing.factor.1	42	4	6	NA	52	37	15	0.625	U
BioSITe	Q9UNX3	RL26L_HUMAN	60S.ribosomal.protein.L26-like.1	8	6	9	2	25	16	9	0.641379	U
BioSITe	P35232	PHB_HUMAN	Prohibitin	14	4	8	NA	26	8	18	0.198529	P
BioSITe	P52209	6PGD_HUMAN	6-phosphogluconate.dehydrogenase,.decarboxylating	12	9	13	NA	34	12	22	0.15528	P
BioSITe	Q86X29	LSR_HUMAN	Lipolysis-stimulated.lipoprotein.receptor	64	NA	3	NA	67	61	6	0.588598	U
BioSITe	P61106	RAB14_HUMAN	Ras-related.protein.Rab-14	12	NA	8	NA	20	2	18	0.2	P
BioSITe	Q96C90	PP14B_HUMAN	Protein.phosphatase.1.regulatory.subunit.14B	8	1	1	NA	10	8	2	0.721088	U
BioSITe	P31689	DNJA1_HUMAN	DnaJ.homolog.subfamily.A.member.1	19	5	21	NA	45	27	18	0.596977	U
BioSITe	Q9BT78	CSN4_HUMAN	COP9.signalosome.complex.subunit.4	4	1	6	NA	11	1	10	0.123153	P
BioSITe	Q15046	SYK_HUMAN	Lysine--tRNA.ligase	11	6	12	NA	29	12	17	0.261307	P
BioSITe	O95208	EPN2_HUMAN	Epsin-2	31	1	5	NA	37	34	3	0.873635	U
BioSITe	P37840	SYUA_HUMAN	Alpha-synuclein	7	3	3	11	24	19	5	0.871429	U
BioSITe	Q96P70	IPO9_HUMAN	Importin-9	10	1	5	NA	16	5	11	0.153698	P
BioSITe	P26640	SYVC_HUMAN	Valine--tRNA.ligase	29	6	15	NA	50	22	28	0.267405	P
BioSITe	P46940	IQGA1_HUMAN	Ras.GTPase-activating-like.protein.IQGAP1	62	19	25	NA	106	31	75	0.263126	P
BioSITe	Q16527	CSRP2_HUMAN	Cysteine.and.glycine-rich.protein.2	7	NA	3	3	13	9	4	0.373057	U
BioSITe	Q9H7E9	CH033_HUMAN	UPF0488.protein.C8orf33	9	1	NA	NA	10	8	2	0.812227	U
BioSITe	Q99460	PSMD1_HUMAN	26S.proteasome.non-ATPase.regulatory.subunit.1	25	6	28	NA	59	36	23	0.231899	P
BioSITe	Q9NTJ3	SMC4_HUMAN	Structural.maintenance.of.chromosomes.protein.4	40	14	25	NA	79	47	32	0.534938	U
BioSITe	O75369	FLNB_HUMAN	Filamin-B	168	17	14	NA	199	58	141	0.25442	P
BioSITe	O43491	E41L2_HUMAN	Band.4.1-like.protein.2	73	9	34	NA	116	99	17	0.707463	U
BioSITe	Q16625	OCLN_HUMAN	Occludin	44	NA	5	NA	49	43	6	0.557471	U
BioSITe	Q12965	MYO1E_HUMAN	Unconventional.myosin-Ie	39	2	5	NA	46	29	17	0.289711	P
BioSITe	P13639	EF2_HUMAN	Elongation.factor.2	49	24	44	2	119	37	82	0.241259	P
BioSITe	Q9NXV2	KCTD5_HUMAN	BTB/POZ.domain-containing.protein.KCTD5	6	NA	4	NA	10	5	5	0.264957	P
BioSITe	P50402	EMD_HUMAN	Emerin	50	NA	2	NA	52	48	4	0.767717	U
BioSITe	Q96CW1	AP2M1_HUMAN	AP-2.complex.subunit.mu	15	5	17	NA	37	17	20	0.144828	P
BioSITe	Q9P258	RCC2_HUMAN	Protein.RCC2	22	9	14	3	48	22	26	0.302682	U
BioSITe	P49591	SYSC_HUMAN	Serine--tRNA.ligase,.cytoplasmic	9	3	9	NA	21	7	14	0.280156	P
BioSITe	O75822	EIF3J_HUMAN	Eukaryotic.translation.initiation.factor.3.subunit.J	16	6	2	NA	24	17	7	0.705426	U
BioSITe	O14828	SCAM3_HUMAN	Secretory.carrier-associated.membrane.protein.3	19	NA	6	NA	25	22	3	0.461095	U
BioSITe	P38919	IF4A3_HUMAN	Eukaryotic.initiation.factor.4A-III	15	5	10	2	32	9	23	0.175182	P
BioSITe	Q9Y624	JAM1_HUMAN	Junctional.adhesion.molecule.A	11	NA	4	NA	15	11	4	0.341137	U
BioSITe	P15880	RS2_HUMAN	40S.ribosomal.protein.S2	25	5	14	NA	44	7	37	0.276451	P
BioSITe	Q9BXS5	AP1M1_HUMAN	AP-1.complex.subunit.mu-1	12	1	8	NA	21	8	13	0.163121	P
BioSITe	Q15019	SEPT2_HUMAN	Septin-2	11	2	10	NA	23	10	13	0.32687	U
BioSITe	P60660	MYL6_HUMAN	Myosin.light.polypeptide.6	13	4	7	1	25	4	21	0.15894	P
BioSITe	P31350	RIR2_HUMAN	Ribonucleoside-diphosphate.reductase.subunit.M2	14	1	12	NA	27	17	10	0.241645	P
BioSITe	P18206	VINC_HUMAN	Vinculin	58	9	16	NA	83	45	38	0.548501	U
BioSITe	Q9NUU7	DD19A_HUMAN	ATP-dependent.RNA.helicase.DDX19A	11	3	6	1	21	10	11	0.313808	U
BioSITe	P67870	CSK2B_HUMAN	Casein.kinase.II.subunit.beta	14	3	8	1	26	12	14	0.176744	P
BioSITe	Q13347	EIF3I_HUMAN	Eukaryotic.translation.initiation.factor.3.subunit.I	12	2	14	4	32	10	22	0.184615	P
BioSITe	Q9BVA1	TBB2B_HUMAN	Tubulin.beta-2B.chain	40	5	13	2	60	6	54	0.182022	P
BioSITe	Q99426	TBCB_HUMAN	Tubulin-folding.cofactor.B	15	2	6	NA	23	10	13	0.372951	U
BioSITe	O60506	HNRPQ_HUMAN	Heterogeneous.nuclear.ribonucleoprotein.Q	31	12	24	NA	67	34	33	0.532905	U
BioSITe	P05198	IF2A_HUMAN	Eukaryotic.translation.initiation.factor.2.subunit.1	19	3	15	NA	37	10	27	0.279365	P
BioSITe	Q99747	SNAG_HUMAN	Gamma-soluble.NSF.attachment.protein	12	2	NA	NA	14	8	6	0.339744	U
BioSITe	P23588	IF4B_HUMAN	Eukaryotic.translation.initiation.factor.4B	94	4	3	NA	101	98	3	0.947627	U
BioSITe	O60739	EIF1B_HUMAN	Eukaryotic.translation.initiation.factor.1b	4	2	3	1	10	0	10	0.132743	P
BioSITe	P07437	TBB5_HUMAN	Tubulin.beta.chain	59	6	14	3	82	13	69	0.173423	P
BioSITe	P61758	PFD3_HUMAN	Prefoldin.subunit.3	6	2	7	NA	15	12	3	0.51269	U
BioSITe	O60664	PLIN3_HUMAN	Perilipin-3	33	4	12	NA	49	35	14	0.730415	U
BioSITe	P63261	ACTG_HUMAN	Actin,.cytoplasmic.2	48	8	13	5	74	14	60	0.146667	P
BioSITe	P43243	MATR3_HUMAN	Matrin-3	92	24	19	14	149	104	45	0.709563	U
BioSITe	Q8N4V1	MMGT1_HUMAN	Membrane.magnesium.transporter.1	5	NA	1	NA	6	4	2	0.427481	U
BioSITe	Q9NWS0	PIHD1_HUMAN	PIH1.domain-containing.protein.1	6	NA	1	NA	7	6	1	0.534483	U
BioSITe	P22314	UBA1_HUMAN	Ubiquitin-like.modifier-activating.enzyme.1	46	11	29	1	87	24	63	0.162571	P
BioSITe	Q9Y2H6	FND3A_HUMAN	Fibronectin.type-III.domain-containing.protein.3A	24	1	NA	NA	25	15	10	0.393155	U
BioSITe	O75915	PRAF3_HUMAN	PRA1.family.protein.3	3	NA	4	NA	7	2	5	0.0957447	F
BioSITe	Q14847	LASP1_HUMAN	LIM.and.SH3.domain.protein.1	33	9	10	2	54	37	17	0.651341	U
BioSITe	Q9UKV3	ACINU_HUMAN	Apoptotic.chromatin.condensation.inducer.in.the.nucleus	125	3	10	2	140	139	1	0.934377	U
BioSITe	P41250	GARS_HUMAN	Glycine--tRNA.ligase	23	10	23	NA	56	20	36	0.299053	P
BioSITe	P35606	COPB2_HUMAN	Coatomer.subunit.beta'	28	2	12	NA	42	14	28	0.171082	P
BioSITe	O14737	PDCD5_HUMAN	Programmed.cell.death.protein.5	9	1	8	NA	18	12	6	0.752	U
BioSITe	Q4VCS5	AMOT_HUMAN	Angiomotin	23	1	6	2	32	31	1	0.906827	U
BioSITe	Q13546	RIPK1_HUMAN	Receptor-interacting.serine/threonine-protein.kinase.1	29	3	7	NA	39	24	15	0.461997	U
BioSITe	P35219	CAH8_HUMAN	Carbonic.anhydrase-related.protein	3	NA	1	NA	4	1	3	0.203448	P
BioSITe	Q9NZZ3	CHMP5_HUMAN	Charged.multivesicular.body.protein.5	8	NA	2	NA	10	10	0	0.958904	U
BioSITe	P49773	HINT1_HUMAN	Histidine.triad.nucleotide-binding.protein.1	6	3	4	NA	13	2	11	0.198413	P
BioSITe	Q13642	FHL1_HUMAN	Four.and.a.half.LIM.domains.protein.1	5	1	NA	1	7	1	6	0.232198	P
BioSITe	Q14320	FA50A_HUMAN	Protein.FAM50A	12	2	3	5	22	16	6	0.666667	U
BioSITe	P62140	PP1B_HUMAN	Serine/threonine-protein.phosphatase.PP1-beta.catalytic.subunit	12	4	12	NA	28	5	23	0.122324	P
BioSITe	P62995	TRA2B_HUMAN	Transformer-2.protein.homolog.beta	52	NA	4	NA	56	54	2	0.78125	U
BioSITe	Q9BZI7	REN3B_HUMAN	Regulator.of.nonsense.transcripts.3B	25	2	1	NA	28	25	3	0.867495	U
BioSITe	P48739	PIPNB_HUMAN	Phosphatidylinositol.transfer.protein.beta.isoform	9	3	13	NA	25	10	15	0.287823	P
BioSITe	Q3LXA3	TKFC_HUMAN	Triokinase/FMN.cyclase	11	1	3	NA	15	10	5	0.328696	U
BioSITe	Q9Y2W1	TR150_HUMAN	Thyroid.hormone.receptor-associated.protein.3	139	16	5	11	171	163	8	0.975916	U
BioSITe	Q9Y3F4	STRAP_HUMAN	Serine-threonine.kinase.receptor-associated.protein	13	4	12	NA	29	12	17	0.222857	P
BioSITe	Q9NT62	ATG3_HUMAN	Ubiquitin-like-conjugating.enzyme.ATG3	6	NA	6	NA	12	5	7	0.321656	U
BioSITe	Q92804	RBP56_HUMAN	TATA-binding.protein-associated.factor.2N	56	3	5	NA	64	60	4	0.918919	U
BioSITe	Q7Z478	DHX29_HUMAN	ATP-dependent.RNA.helicase.DHX29	25	2	3	NA	30	17	13	0.368152	U
BioSITe	Q15813	TBCE_HUMAN	Tubulin-specific.chaperone.E	13	2	2	NA	17	12	5	0.246679	P
BioSITe	Q9H000	MKRN2_HUMAN	Probable.E3.ubiquitin-protein.ligase.makorin-2	10	NA	9	NA	19	10	9	0.411058	U
BioSITe	Q13283	G3BP1_HUMAN	Ras.GTPase-activating.protein-binding.protein.1	25	2	11	NA	38	16	22	0.628755	U
BioSITe	Q92734	TFG_HUMAN	Protein.TFG	30	2	6	NA	38	32	6	0.77	U
BioSITe	Q7L2E3	DHX30_HUMAN	Putative.ATP-dependent.RNA.helicase.DHX30	28	NA	6	NA	34	16	18	0.284757	P
BioSITe	Q9BRP8	PYM1_HUMAN	Partner.of.Y14.and.mago	14	1	NA	NA	15	15	0	0.995098	U
BioSITe	Q86UP2	KTN1_HUMAN	Kinectin	38	7	9	NA	54	49	5	0.935888	U
BioSITe	P17812	PYRG1_HUMAN	CTP.synthase.1	29	7	16	NA	52	19	33	0.199662	P
BioSITe	Q5RKV6	EXOS6_HUMAN	Exosome.complex.component.MTR3	1	NA	1	NA	2	2	0	0.613971	U
BioSITe	Q13045	FLII_HUMAN	Protein.flightless-1.homolog	23	1	17	NA	41	19	22	0.259259	P
BioSITe	P84090	ERH_HUMAN	Enhancer.of.rudimentary.homolog	9	3	5	NA	17	3	14	0.182692	P
BioSITe	P61224	RAP1B_HUMAN	Ras-related.protein.Rap-1b	7	NA	3	NA	10	4	6	0.130435	P
BioSITe	O00151	PDLI1_HUMAN	PDZ.and.LIM.domain.protein.1	30	3	2	NA	35	25	10	0.510638	U
BioSITe	P61221	ABCE1_HUMAN	ATP-binding.cassette.sub-family.E.member.1	17	8	30	NA	55	16	39	0.188648	P
BioSITe	O14602	IF1AY_HUMAN	Eukaryotic.translation.initiation.factor.1A,.Y-chromosomal	5	5	6	NA	16	5	11	0.486111	U
BioSITe	P52565	GDIR1_HUMAN	Rho.GDP-dissociation.inhibitor.1	13	8	5	1	27	10	17	0.338235	U
BioSITe	Q3ZCW2	LEGL_HUMAN	Galectin-related.protein	4	NA	NA	NA	4	2	2	0.174419	P
BioSITe	Q9UBZ4	APEX2_HUMAN	DNA-(apurinic.or.apyrimidinic.site).lyase.2	5	NA	4	NA	9	6	3	0.34749	U
BioSITe	Q86TB9	PATL1_HUMAN	Protein.PAT1.homolog.1	23	1	NA	NA	24	21	3	0.687013	U
BioSITe	O95749	GGPPS_HUMAN	Geranylgeranyl.pyrophosphate.synthase	8	1	4	NA	13	4	9	0.0866667	F
BioSITe	P62136	PP1A_HUMAN	Serine/threonine-protein.phosphatase.PP1-alpha.catalytic.subunit	14	5	11	NA	30	9	21	0.178788	P
BioSITe	Q9UHB6	LIMA1_HUMAN	LIM.domain.and.actin-binding.protein.1	86	2	8	NA	96	91	5	0.911726	U
BioSITe	Q8N5M4	TTC9C_HUMAN	Tetratricopeptide.repeat.protein.9C	3	NA	2	NA	5	4	1	0.555556	U
BioSITe	P21964	COMT_HUMAN	Catechol.O-methyltransferase	7	NA	9	NA	16	2	14	0.0590406	F
BioSITe	P52907	CAZA1_HUMAN	F-actin-capping.protein.subunit.alpha-1	11	4	13	3	31	9	22	0.237762	P
BioSITe	Q96D71	REPS1_HUMAN	RalBP1-associated.Eps.domain-containing.protein.1	70	NA	1	NA	71	69	2	0.782663	U
BioSITe	Q9GZZ9	UBA5_HUMAN	Ubiquitin-like.modifier-activating.enzyme.5	13	NA	6	NA	19	12	7	0.415842	U
BioSITe	P41240	CSK_HUMAN	Tyrosine-protein.kinase.CSK	13	NA	11	NA	24	4	20	0.0822222	F
BioSITe	Q8IU81	I2BP1_HUMAN	Interferon.regulatory.factor.2-binding.protein.1	18	NA	3	2	23	19	4	0.648973	U
BioSITe	Q9GZZ1	NAA50_HUMAN	N-alpha-acetyltransferase.50	7	3	13	NA	23	3	20	0.130178	P
BioSITe	Q9UQ80	PA2G4_HUMAN	Proliferation-associated.protein.2G4	24	2	15	2	43	26	17	0.401015	U
BioSITe	Q7LG56	RIR2B_HUMAN	Ribonucleoside-diphosphate.reductase.subunit.M2.B	4	1	5	NA	10	1	9	0.125356	P
BioSITe	O14545	TRAD1_HUMAN	TRAF-type.zinc.finger.domain-containing.protein.1	28	NA	4	NA	32	27	5	0.731959	U
BioSITe	P55209	NP1L1_HUMAN	Nucleosome.assembly.protein.1-like.1	18	9	12	NA	39	21	18	0.549872	U
BioSITe	Q8IZP0	ABI1_HUMAN	Abl.interactor.1	57	NA	NA	NA	57	49	8	0.647638	U
BioSITe	P37802	TAGL2_HUMAN	Transgelin-2	13	6	8	2	29	10	19	0.331658	U
BioSITe	Q9P0K7	RAI14_HUMAN	Ankycorbin	69	1	6	NA	76	72	4	0.813265	U
BioSITe	Q9Y5Z4	HEBP2_HUMAN	Heme-binding.protein.2	8	1	2	NA	11	4	7	0.502439	U
BioSITe	Q02543	RL18A_HUMAN	60S.ribosomal.protein.L18a	12	3	10	7	32	10	22	0.357955	U
BioSITe	Q9NUQ3	TXLNG_HUMAN	Gamma-taxilin	19	2	3	NA	24	23	1	0.977273	U
BioSITe	Q04721	NOTC2_HUMAN	Neurogenic.locus.notch.homolog.protein.2	32	2	5	NA	39	31	8	0.435047	U
BioSITe	P12814	ACTN1_HUMAN	Alpha-actinin-1	63	7	11	NA	81	22	59	0.174888	P
BioSITe	Q9H3U1	UN45A_HUMAN	Protein.unc-45.homolog.A	27	7	11	NA	45	11	34	0.151483	P
BioSITe	Q6P2E9	EDC4_HUMAN	Enhancer.of.mRNA-decapping.protein.4	65	1	5	NA	71	67	4	0.56531	U
BioSITe	Q8WWM7	ATX2L_HUMAN	Ataxin-2-like.protein	78	2	10	2	92	82	10	0.892093	U
BioSITe	Q7Z417	NUFP2_HUMAN	Nuclear.fragile.X.mental.retardation-interacting.protein.2	54	4	3	1	62	58	4	0.848921	U
BioSITe	Q01813	PFKAP_HUMAN	ATP-dependent.6-phosphofructokinase,.platelet.type	15	10	20	NA	45	6	39	0.0994898	F
BioSITe	P49792	RBP2_HUMAN	E3.SUMO-protein.ligase.RanBP2	265	5	33	24	327	258	69	0.598945	U
BioSITe	Q9Y2Z0	SGT1_HUMAN	Protein.SGT1.homolog	21	NA	7	1	29	14	15	0.364384	U
BioSITe	Q9UHD1	CHRD1_HUMAN	Cysteine.and.histidine-rich.domain-containing.protein.1	17	3	5	NA	25	10	15	0.451807	U
BioSITe	P51116	FXR2_HUMAN	Fragile.X.mental.retardation.syndrome-related.protein.2	48	NA	3	NA	51	45	6	0.53789	U
BioSITe	Q93008	USP9X_HUMAN	Probable.ubiquitin.carboxyl-terminal.hydrolase.FAF-X	34	3	25	NA	62	25	37	0.232296	P
BioSITe	P51114	FXR1_HUMAN	Fragile.X.mental.retardation.syndrome-related.protein.1	41	NA	13	NA	54	38	16	0.489533	U
BioSITe	Q00341	VIGLN_HUMAN	Vigilin	47	2	20	NA	69	35	34	0.366719	U
BioSITe	Q00610	CLH1_HUMAN	Clathrin.heavy.chain.1	70	20	41	NA	131	22	109	0.117015	P
BioSITe	Q969S3	ZN622_HUMAN	Zinc.finger.protein.622	20	NA	6	1	27	16	11	0.568134	U
BioSITe	P20810	ICAL_HUMAN	Calpastatin	55	11	2	1	69	69	0	0.998588	U
BioSITe	O95684	FR1OP_HUMAN	FGFR1.oncogene.partner	29	4	NA	NA	33	32	1	0.724311	U
BioSITe	O00571	DDX3X_HUMAN	ATP-dependent.RNA.helicase.DDX3X	64	2	12	2	80	45	35	0.400302	U
BioSITe	P14866	HNRPL_HUMAN	Heterogeneous.nuclear.ribonucleoprotein.L	38	9	20	6	73	41	32	0.504244	U
BioSITe	Q8IY67	RAVR1_HUMAN	Ribonucleoprotein.PTB-binding.1	19	1	2	1	23	16	7	0.661716	U
BioSITe	Q9C0B5	ZDHC5_HUMAN	Palmitoyltransferase.ZDHHC5	87	3	3	NA	93	88	5	0.690909	U
BioSITe	Q15075	EEA1_HUMAN	Early.endosome.antigen.1	40	7	4	NA	51	48	3	0.93905	U
BioSITe	P14868	SYDC_HUMAN	Aspartate--tRNA.ligase,.cytoplasmic	23	11	10	NA	44	8	36	0.207585	P
BioSITe	P63104	1433Z_HUMAN	14-3-3.protein.zeta/delta	31	13	17	NA	61	29	32	0.514286	U
BioSITe	P11498	PYC_HUMAN	Pyruvate.carboxylase,.mitochondrial	23	2	NA	NA	25	8	17	0.172326	P
BioSITe	Q13263	TIF1B_HUMAN	Transcription.intermediary.factor.1-beta	66	12	31	18	127	72	55	0.617964	U
BioSITe	P31483	TIA1_HUMAN	Nucleolysin.TIA-1.isoform.p40	9	NA	2	NA	11	7	4	0.365285	U
BioSITe	Q14671	PUM1_HUMAN	Pumilio.homolog.1	46	2	11	NA	59	44	15	0.558179	U
BioSITe	Q09028	RBBP4_HUMAN	Histone-binding.protein.RBBP4	13	4	7	2	26	6	20	0.249412	P
BioSITe	Q14677	EPN4_HUMAN	Clathrin.interactor.1	42	2	19	NA	63	52	11	0.8208	U
BioSITe	Q02790	FKBP4_HUMAN	Peptidyl-prolyl.cis-trans.isomerase.FKBP4	29	9	19	NA	57	27	30	0.394336	U
BioSITe	Q969T9	WBP2_HUMAN	WW.domain-binding.protein.2	15	NA	3	NA	18	12	6	0.574713	U
BioSITe	Q16555	DPYL2_HUMAN	Dihydropyrimidinase-related.protein.2	32	3	3	NA	38	25	13	0.227273	P
BioSITe	Q9H1K0	RBNS5_HUMAN	Rabenosyn-5	23	NA	1	NA	24	24	0	0.690051	U
BioSITe	P61006	RAB8A_HUMAN	Ras-related.protein.Rab-8A	14	1	4	NA	19	7	12	0.246377	P
BioSITe	P53621	COPA_HUMAN	Coatomer.subunit.alpha	39	4	38	NA	81	11	70	0.126634	P
BioSITe	P33778	H2B1B_HUMAN	Histone.H2B.type.1-B	27	17	10	3	57	33	24	0.47619	U
BioSITe	P61160	ARP2_HUMAN	Actin-related.protein.2	14	2	16	2	34	4	30	0.0812183	F
BioSITe	Q9H773	DCTP1_HUMAN	dCTP.pyrophosphatase.1	12	NA	1	NA	13	11	2	0.517647	U
BioSITe	P61163	ACTZ_HUMAN	Alpha-centractin	5	2	7	NA	14	3	11	0.0984043	F
BioSITe	P22626	ROA2_HUMAN	Heterogeneous.nuclear.ribonucleoproteins.A2/B1	49	10	12	5	76	40	36	0.68272	U
BioSITe	Q96HN2	SAHH3_HUMAN	Adenosylhomocysteinase.3	27	NA	5	NA	32	20	12	0.373159	U
BioSITe	P18669	PGAM1_HUMAN	Phosphoglycerate.mutase.1	16	7	10	1	34	10	24	0.283465	P
BioSITe	Q9UNF0	PACN2_HUMAN	Protein.kinase.C.and.casein.kinase.substrate.in.neurons.protein.2	23	1	1	NA	25	20	5	0.609053	U
BioSITe	Q9Y277	VDAC3_HUMAN	Voltage-dependent.anion-selective.channel.protein.3	15	17	12	NA	44	10	34	0.151943	P
BioSITe	Q5T1Q4	S35F1_HUMAN	Solute.carrier.family.35.member.F1	3	NA	NA	NA	3	1	2	0.196078	P
BioSITe	Q08J23	NSUN2_HUMAN	tRNA	38	4	21	20	83	26	57	0.328553	U
BioSITe	P16989	YBOX3_HUMAN	Y-box-binding.protein.3	34	2	10	NA	46	35	11	0.854839	U
BioSITe	Q9BY89	K1671_HUMAN	Uncharacterized.protein.KIAA1671	130	NA	2	NA	132	127	5	0.937431	U
BioSITe	Q6RW13	ATRAP_HUMAN	Type-1.angiotensin.II.receptor-associated.protein	6	NA	NA	NA	6	6	0	0.226415	P
BioSITe	Q7Z2W4	ZCCHV_HUMAN	Zinc.finger.CCCH-type.antiviral.protein.1	68	2	7	NA	77	64	13	0.493348	U
BioSITe	P54136	SYRC_HUMAN	Arginine--tRNA.ligase,.cytoplasmic	19	6	12	NA	37	10	27	0.177273	P
BioSITe	P35080	PROF2_HUMAN	Profilin-2	4	1	2	NA	7	3	4	0.157143	P
BioSITe	Q5VVQ6	OTU1_HUMAN	Ubiquitin.thioesterase.OTU1	4	NA	1	NA	5	2	3	0.267241	P
BioSITe	P68133	ACTS_HUMAN	Actin,.alpha.skeletal.muscle	42	11	11	4	68	10	58	0.143236	P
BioSITe	P36551	HEM6_HUMAN	Oxygen-dependent.coproporphyrinogen-III.oxidase,.mitochondrial	5	1	5	NA	11	4	7	0.374449	U
BioSITe	Q9Y6D0	SELK_HUMAN	Selenoprotein.K	5	NA	NA	NA	5	0	5	0	F
BioSITe	O15234	CASC3_HUMAN	Protein.CASC3	33	NA	8	NA	41	41	0	0.998578	U
BioSITe	Q9H2U1	DHX36_HUMAN	ATP-dependent.RNA.helicase.DHX36	23	4	5	NA	32	21	11	0.295635	P
BioSITe	P29692	EF1D_HUMAN	Elongation.factor.1-delta	25	6	9	NA	40	24	16	0.615658	U
BioSITe	Q06830	PRDX1_HUMAN	Peroxiredoxin-1	19	14	16	4	53	11	42	0.175879	P
BioSITe	P55039	DRG2_HUMAN	Developmentally-regulated.GTP-binding.protein.2	8	NA	6	NA	14	6	8	0.25	P
BioSITe	Q9H1E3	NUCKS_HUMAN	Nuclear.ubiquitous.casein.and.cyclin-dependent.kinase.substrate.1	41	12	4	NA	57	53	4	0.995885	U
BioSITe	P30520	PURA2_HUMAN	Adenylosuccinate.synthetase.isozyme.2	8	1	7	NA	16	5	11	0.160088	P
BioSITe	O75494	SRS10_HUMAN	Serine/arginine-rich.splicing.factor.10	42	1	NA	NA	43	40	3	0.721374	U
BioSITe	P35222	CTNB1_HUMAN	Catenin.beta-1	48	5	15	NA	68	31	37	0.289373	P
BioSITe	Q9HD15	SRA1_HUMAN	Steroid.receptor.RNA.activator.1	13	NA	1	NA	14	13	1	0.614407	U
BioSITe	Q96CX2	KCD12_HUMAN	BTB/POZ.domain-containing.protein.KCTD12	20	1	NA	NA	21	17	4	0.516923	U
BioSITe	P08133	ANXA6_HUMAN	Annexin.A6	39	23	22	NA	84	25	59	0.228826	P
BioSITe	Q14C86	GAPD1_HUMAN	GTPase-activating.protein.and.VPS9.domain-containing.protein.1	83	3	4	NA	90	71	19	0.514208	U
BioSITe	P62701	RS4X_HUMAN	40S.ribosomal.protein.S4,.X.isoform	16	7	17	NA	40	1	39	0.117871	P
BioSITe	P24534	EF1B_HUMAN	Elongation.factor.1-beta	19	6	7	NA	32	16	16	0.395556	U
BioSITe	P49588	SYAC_HUMAN	Alanine--tRNA.ligase,.cytoplasmic	18	5	31	NA	54	21	33	0.225207	P
BioSITe	Q13573	SNW1_HUMAN	SNW.domain-containing.protein.1	33	9	4	7	53	28	25	0.69403	U
BioSITe	Q8NE71	ABCF1_HUMAN	ATP-binding.cassette.sub-family.F.member.1	33	1	6	NA	40	31	9	0.568047	U
BioSITe	P15374	UCHL3_HUMAN	Ubiquitin.carboxyl-terminal.hydrolase.isozyme.L3	8	NA	4	NA	12	6	6	0.321739	U
BioSITe	P98179	RBM3_HUMAN	RNA-binding.protein.3	19	NA	NA	NA	19	18	1	0.630573	U
BioSITe	Q7L5N1	CSN6_HUMAN	COP9.signalosome.complex.subunit.6	10	NA	7	NA	17	0	17	0.116208	P
BioSITe	O00231	PSD11_HUMAN	26S.proteasome.non-ATPase.regulatory.subunit.11	22	2	10	NA	34	3	31	0.0971564	F
BioSITe	O00233	PSMD9_HUMAN	26S.proteasome.non-ATPase.regulatory.subunit.9	9	NA	4	NA	13	7	6	0.466368	U
BioSITe	P05023	AT1A1_HUMAN	Sodium/potassium-transporting.ATPase.subunit.alpha-1	37	1	36	NA	74	30	44	0.174976	P
BioSITe	Q9NYF8	BCLF1_HUMAN	Bcl-2-associated.transcription.factor.1	141	10	8	18	177	168	9	0.966304	U
BioSITe	Q5T6F2	UBAP2_HUMAN	Ubiquitin-associated.protein.2	46	1	2	NA	49	45	4	0.879357	U
BioSITe	P58876	H2B1D_HUMAN	Histone.H2B.type.1-D	24	17	11	4	56	30	26	0.484127	U
BioSITe	P06733	ENOA_HUMAN	Alpha-enolase	39	35	32	NA	106	17	89	0.145161	P
BioSITe	P14678	RSMB_HUMAN	Small.nuclear.ribonucleoprotein-associated.proteins.B.and.B'	2	3	5	NA	10	3	7	0.7875	U
BioSITe	P06737	PYGL_HUMAN	Glycogen.phosphorylase,.liver.form	26	5	37	NA	68	10	58	0.0979929	F
BioSITe	Q8TC07	TBC15_HUMAN	TBC1.domain.family.member.15	38	NA	17	NA	55	30	25	0.328509	U
BioSITe	P55327	TPD52_HUMAN	Tumor.protein.D52	23	2	13	NA	38	33	5	0.816964	U
BioSITe	Q15555	MARE2_HUMAN	Microtubule-associated.protein.RP/EB.family.member.2	17	2	7	NA	26	14	12	0.46789	U
BioSITe	Q14137	BOP1_HUMAN	Ribosome.biogenesis.protein.BOP1	19	2	7	NA	28	15	13	0.410188	U
BioSITe	Q01082	SPTB2_HUMAN	Spectrin.beta.chain,.non-erythrocytic.1	122	16	17	NA	155	95	60	0.443316	U
BioSITe	P62633	CNBP_HUMAN	Cellular.nucleic.acid-binding.protein	14	4	5	NA	23	15	8	0.655367	U
BioSITe	P50990	TCPQ_HUMAN	T-complex.protein.1.subunit.theta	30	16	27	1	74	12	62	0.0894161	F
BioSITe	P25398	RS12_HUMAN	40S.ribosomal.protein.S12	4	5	8	NA	17	7	10	0.19697	P
BioSITe	P46783	RS10_HUMAN	40S.ribosomal.protein.S10	11	4	8	1	24	15	9	0.593939	U
BioSITe	P46782	RS5_HUMAN	40S.ribosomal.protein.S5	12	1	10	1	24	5	19	0.230392	P
BioSITe	P46781	RS9_HUMAN	40S.ribosomal.protein.S9	10	1	11	2	24	6	18	0.268041	P
BioSITe	Q7KZI7	MARK2_HUMAN	Serine/threonine-protein.kinase.MARK2	69	NA	1	NA	70	56	14	0.560914	U
BioSITe	Q8TBA6	GOGA5_HUMAN	Golgin.subfamily.A.member.5	28	NA	NA	NA	28	22	6	0.820793	U
BioSITe	P61254	RL26_HUMAN	60S.ribosomal.protein.L26	9	8	12	2	31	19	12	0.641379	U
BioSITe	P37198	NUP62_HUMAN	Nuclear.pore.glycoprotein.p62	10	NA	6	NA	16	14	2	0.806513	U
BioSITe	I3L0A0	I3L0A0_HUMAN	HCG2044781	NA	NA	NA	NA	0	0	0	0.151351	P
BioSITe	Q86XP3	DDX42_HUMAN	ATP-dependent.RNA.helicase.DDX42	35	8	NA	2	45	38	7	0.605544	U
BioSITe	P09104	ENOG_HUMAN	Gamma-enolase	13	5	6	NA	24	4	20	0.0898618	F
BioSITe	O15498	YKT6_HUMAN	Synaptobrevin.homolog.YKT6	6	NA	6	NA	12	6	6	0.247475	P
BioSITe	Q9BTU6	P4K2A_HUMAN	Phosphatidylinositol.4-kinase.type.2-alpha	17	NA	11	NA	28	15	13	0.338205	U
BioSITe	P56192	SYMC_HUMAN	Methionine--tRNA.ligase,.cytoplasmic	17	2	10	NA	29	10	19	0.227778	P
BioSITe	O00303	EIF3F_HUMAN	Eukaryotic.translation.initiation.factor.3.subunit.F	11	1	1	NA	13	2	11	0.288515	P
BioSITe	Q9Y5W7	SNX14_HUMAN	Sorting.nexin-14	11	3	11	NA	25	15	10	0.242072	P
BioSITe	Q15334	L2GL1_HUMAN	Lethal(2).giant.larvae.protein.homolog.1	15	NA	10	NA	25	12	13	0.258459	P
BioSITe	O95373	IPO7_HUMAN	Importin-7	17	NA	3	NA	20	10	10	0.172447	P
BioSITe	P56211	ARP19_HUMAN	cAMP-regulated.phosphoprotein.19	12	7	4	NA	23	21	2	0.991071	U
BioSITe	O75179	ANR17_HUMAN	Ankyrin.repeat.domain-containing.protein.17	83	3	2	NA	88	82	6	0.673838	U
BioSITe	P20700	LMNB1_HUMAN	Lamin-B1	52	16	29	5	102	76	26	0.853242	U
BioSITe	P55884	EIF3B_HUMAN	Eukaryotic.translation.initiation.factor.3.subunit.B	38	7	33	NA	78	25	53	0.346437	U
BioSITe	Q7Z6Z7	HUWE1_HUMAN	E3.ubiquitin-protein.ligase.HUWE1	180	7	66	NA	253	187	66	0.537266	U
BioSITe	P46976	GLYG_HUMAN	Glycogenin-1	10	NA	1	NA	11	2	9	0.145714	P
BioSITe	Q9UMX5	NENF_HUMAN	Neudesin	4	1	1	NA	6	3	3	0.604651	U
BioSITe	Q9UL25	RAB21_HUMAN	Ras-related.protein.Rab-21	4	1	2	NA	7	2	5	0.324444	U
BioSITe	Q12959	DLG1_HUMAN	Disks.large.homolog.1	55	2	4	NA	61	40	21	0.45354	U
BioSITe	P09429	HMGB1_HUMAN	High.mobility.group.protein.B1	20	16	15	2	53	37	16	0.897674	U
BioSITe	O94874	UFL1_HUMAN	E3.UFM1-protein.ligase.1	27	3	2	NA	32	22	10	0.289673	P
BioSITe	Q14008	CKAP5_HUMAN	Cytoskeleton-associated.protein.5	43	8	10	NA	61	39	22	0.38435	U
BioSITe	Q13813	SPTN1_HUMAN	Spectrin.alpha.chain,.non-erythrocytic.1	105	19	12	NA	136	81	55	0.486246	U
BioSITe	P58546	MTPN_HUMAN	Myotrophin	3	5	4	NA	12	3	9	0.186441	P
BioSITe	P07737	PROF1_HUMAN	Profilin-1	25	6	8	NA	39	6	33	0.128571	P
BioSITe	Q9Y2V2	CHSP1_HUMAN	Calcium-regulated.heat-stable.protein.1	20	2	1	NA	23	18	5	0.469388	U
BioSITe	P0DMV8	HS71A_HUMAN	Heat.shock.70.kDa.protein.1A	47	19	39	2	107	34	73	0.282371	P
BioSITe	P62854	RS26_HUMAN	40S.ribosomal.protein.S26	4	3	2	NA	9	2	7	0.486957	U
BioSITe	Q9UHR4	BI2L1_HUMAN	Brain-specific.angiogenesis.inhibitor.1-associated.protein.2-like.protein.1	46	NA	3	NA	49	37	12	0.620352	U
BioSITe	P52597	HNRPF_HUMAN	Heterogeneous.nuclear.ribonucleoprotein.F	34	3	10	4	51	21	30	0.378313	U
BioSITe	Q9Y2V7	COG6_HUMAN	Conserved.oligomeric.Golgi.complex.subunit.6	7	1	NA	NA	8	2	6	0.316591	U
BioSITe	P17655	CAN2_HUMAN	Calpain-2.catalytic.subunit	14	4	7	1	26	6	20	0.141429	P
BioSITe	Q9BWF3	RBM4_HUMAN	RNA-binding.protein.4	31	2	9	5	47	17	30	0.431319	U
BioSITe	O43324	MCA3_HUMAN	Eukaryotic.translation.elongation.factor.1.epsilon-1	6	4	5	NA	15	7	8	0.229885	P
BioSITe	Q15056	IF4H_HUMAN	Eukaryotic.translation.initiation.factor.4H	24	3	3	1	31	18	13	0.709677	U
BioSITe	P62917	RL8_HUMAN	60S.ribosomal.protein.L8	7	3	12	3	25	11	14	0.435798	U
BioSITe	O00425	IF2B3_HUMAN	Insulin-like.growth.factor.2.mRNA-binding.protein.3	15	2	27	1	45	21	24	0.373057	U
BioSITe	P31942	HNRH3_HUMAN	Heterogeneous.nuclear.ribonucleoprotein.H3	32	1	5	1	39	27	12	0.618497	U
BioSITe	O15371	EIF3D_HUMAN	Eukaryotic.translation.initiation.factor.3.subunit.D	22	NA	12	2	36	15	21	0.368613	U
BioSITe	Q9NZI8	IF2B1_HUMAN	Insulin-like.growth.factor.2.mRNA-binding.protein.1	15	3	19	1	38	20	18	0.363951	U
BioSITe	P31946	1433B_HUMAN	14-3-3.protein.beta/alpha	28	9	13	NA	50	22	28	0.52439	U
BioSITe	P31949	S10AB_HUMAN	Protein.S100-A11	17	4	6	NA	27	12	15	0.304762	U
BioSITe	P31948	STIP1_HUMAN	Stress-induced-phosphoprotein.1	21	26	25	2	74	28	46	0.537753	U
BioSITe	O00429	DNM1L_HUMAN	Dynamin-1-like.protein	27	1	2	8	38	25	13	0.290761	P
BioSITe	Q99816	TS101_HUMAN	Tumor.susceptibility.gene.101.protein	13	4	3	NA	20	11	9	0.517949	U
BioSITe	Q5F1R6	DJC21_HUMAN	DnaJ.homolog.subfamily.C.member.21	16	1	1	NA	18	17	1	0.770245	U
BioSITe	P78310	CXAR_HUMAN	Coxsackievirus.and.adenovirus.receptor	21	4	3	NA	28	25	3	0.465753	U
BioSITe	Q7KZF4	SND1_HUMAN	Staphylococcal.nuclease.domain-containing.protein.1	55	7	23	2	87	32	55	0.294505	P
BioSITe	Q86V81	THOC4_HUMAN	THO.complex.subunit.4	17	3	5	NA	25	19	6	0.645914	U
BioSITe	O15173	PGRC2_HUMAN	Membrane-associated.progesterone.receptor.component.2	12	3	5	NA	20	12	8	0.475336	U
BioSITe	Q00796	DHSO_HUMAN	Sorbitol.dehydrogenase	10	2	7	NA	19	5	14	0.196078	P
BioSITe	P78318	IGBP1_HUMAN	Immunoglobulin-binding.protein.1	12	1	7	NA	20	8	12	0.578171	U
BioSITe	P63151	2ABA_HUMAN	Serine/threonine-protein.phosphatase.2A.55.kDa.regulatory.subunit.B.alpha.isoform	8	4	10	NA	22	9	13	0.270694	P
BioSITe	P53801	PTTG_HUMAN	Pituitary.tumor-transforming.gene.1.protein-interacting.protein	3	NA	3	NA	6	6	0	0.427778	U
BioSITe	Q9Y4J8	DTNA_HUMAN	Dystrobrevin.alpha	18	NA	NA	NA	18	18	0	0.588156	U
BioSITe	P23396	RS3_HUMAN	40S.ribosomal.protein.S3	22	5	19	4	50	13	37	0.238683	P
BioSITe	Q9UJU6	DBNL_HUMAN	Drebrin-like.protein	35	4	5	NA	44	32	12	0.569767	U
BioSITe	P46459	NSF_HUMAN	Vesicle-fusing.ATPase	24	NA	5	NA	29	8	21	0.126344	P
BioSITe	P35611	ADDA_HUMAN	Alpha-adducin	51	1	4	NA	56	47	9	0.554953	U
BioSITe	P61421	VA0D1_HUMAN	V-type.proton.ATPase.subunit.d.1	10	NA	7	NA	17	4	13	0.045584	F
BioSITe	Q9Y5B9	SP16H_HUMAN	FACT.complex.subunit.SPT16	41	20	25	4	90	34	56	0.375358	U
BioSITe	P13861	KAP2_HUMAN	cAMP-dependent.protein.kinase.type.II-alpha.regulatory.subunit	22	1	4	NA	27	13	14	0.321782	U
BioSITe	Q01130	SRSF2_HUMAN	Serine/arginine-rich.splicing.factor.2	35	2	1	NA	38	33	5	0.828054	U
BioSITe	O76094	SRP72_HUMAN	Signal.recognition.particle.subunit.SRP72	27	4	17	NA	48	33	15	0.447094	U
BioSITe	P54105	ICLN_HUMAN	Methylosome.subunit.pICln	19	NA	3	NA	22	20	2	0.742616	U
BioSITe	Q16643	DREB_HUMAN	Drebrin	38	1	4	NA	43	33	10	0.804314	U
BioSITe	P38606	VATA_HUMAN	V-type.proton.ATPase.catalytic.subunit.A	19	3	16	NA	38	9	29	0.142626	P
BioSITe	P08670	VIME_HUMAN	Vimentin	74	16	21	3	114	87	27	0.817597	U
BioSITe	O15305	PMM2_HUMAN	Phosphomannomutase.2	5	1	3	NA	9	2	7	0.0731707	F
BioSITe	O43813	LANC1_HUMAN	LanC-like.protein.1	12	4	4	NA	20	2	18	0.085213	F
BioSITe	Q16881	TRXR1_HUMAN	Thioredoxin.reductase.1,.cytoplasmic	18	4	14	1	37	0	37	0	F
BioSITe	P31939	PUR9_HUMAN	Bifunctional.purine.biosynthesis.protein.PURH.[Cleaved.into:.Bifunctional.purine.biosynthesis.protein.PURH,.N-terminally.processed].[Includes:.Phosphoribosylaminoimidazolecarboxamide.formyltransferase	33	3	19	NA	55	4	51	0.0861486	F
BioSITe	P00387	NB5R3_HUMAN	NADH-cytochrome.b5.reductase.3	13	2	9	NA	24	3	21	0.129568	P
BioSITe	Q92499	DDX1_HUMAN	ATP-dependent.RNA.helicase.DDX1	24	10	11	NA	45	7	38	0.140541	P
BioSITe	P23193	TCEA1_HUMAN	Transcription.elongation.factor.A.protein.1	21	2	5	NA	28	25	3	0.714286	U
BioSITe	P62424	RL7A_HUMAN	60S.ribosomal.protein.L7a	6	7	19	5	37	15	22	0.402256	U
BioSITe	P39023	RL3_HUMAN	60S.ribosomal.protein.L3	14	10	14	9	47	17	30	0.354839	U
BioSITe	Q9NVT9	ARMC1_HUMAN	Armadillo.repeat-containing.protein.1	10	NA	NA	NA	10	6	4	0.397163	U
BioSITe	Q9Y6K9	NEMO_HUMAN	NF-kappa-B.essential.modulator	16	1	12	2	31	29	2	0.980907	U
BioSITe	P22234	PUR6_HUMAN	Multifunctional.protein.ADE2.[Includes:.Phosphoribosylaminoimidazole-succinocarboxamide.synthase	25	8	19	1	53	8	45	0.129412	P
BioSITe	Q9NYL9	TMOD3_HUMAN	Tropomodulin-3	10	1	6	1	18	12	6	0.522727	U
BioSITe	P28288	ABCD3_HUMAN	ATP-binding.cassette.sub-family.D.member.3	19	5	15	NA	39	12	27	0.121396	P
BioSITe	O95757	HS74L_HUMAN	Heat.shock.70.kDa.protein.4L	22	4	11	NA	37	15	22	0.377831	U
BioSITe	P21333	FLNA_HUMAN	Filamin-A	198	32	38	1	269	113	156	0.34303	U
BioSITe	O14617	AP3D1_HUMAN	AP-3.complex.subunit.delta-1	29	3	9	NA	41	29	12	0.393755	U
BioSITe	P23246	SFPQ_HUMAN	Splicing.factor,.proline-.and.glutamine-rich	33	15	14	2	64	37	27	0.790665	U
BioSITe	B7ZAP0	RBG10_HUMAN	Rab.GTPase-activating.protein.1-like,.isoform.10	1	NA	NA	NA	1	1	0	0.952569	U
BioSITe	O95758	PTBP3_HUMAN	Polypyrimidine.tract-binding.protein.3	16	6	15	3	40	16	24	0.380435	U
BioSITe	Q9NUQ7	UFSP2_HUMAN	Ufm1-specific.protease.2	7	NA	1	NA	8	1	7	0.115139	P
BioSITe	P28161	GSTM2_HUMAN	Glutathione.S-transferase.Mu.2	8	2	6	NA	16	3	13	0.16055	P
BioSITe	P55072	TERA_HUMAN	Transitional.endoplasmic.reticulum.ATPase	67	24	38	6	135	39	96	0.251861	P
BioSITe	Q9H089	LSG1_HUMAN	Large.subunit.GTPase.1.homolog	19	1	3	NA	23	15	8	0.469605	U
BioSITe	P51572	BAP31_HUMAN	B-cell.receptor-associated.protein.31	3	4	12	NA	19	14	5	0.50813	U
BioSITe	Q8TEW0	PARD3_HUMAN	Partitioning.defective.3.homolog	111	7	1	NA	119	108	11	0.742625	U
BioSITe	P52888	THOP1_HUMAN	Thimet.oligopeptidase	15	5	4	NA	24	6	18	0.206096	P
BioSITe	P27348	1433T_HUMAN	14-3-3.protein.theta	25	13	17	NA	55	20	35	0.355102	U
BioSITe	Q6WKZ4	RFIP1_HUMAN	Rab11.family-interacting.protein.1	89	5	1	NA	95	88	7	0.841777	U
BioSITe	Q14444	CAPR1_HUMAN	Caprin-1	41	2	12	NA	55	48	7	0.885755	U
BioSITe	P38159	RBMX_HUMAN	RNA-binding.motif.protein,.X.chromosome	79	10	8	1	98	85	13	0.86445	U
BioSITe	Q16186	ADRM1_HUMAN	Proteasomal.ubiquitin.receptor.ADRM1	18	2	12	NA	32	23	9	0.690418	U
BioSITe	O96019	ACL6A_HUMAN	Actin-like.protein.6A	7	2	10	NA	19	9	10	0.179487	P
BioSITe	P62993	GRB2_HUMAN	Growth.factor.receptor-bound.protein.2	10	6	6	NA	22	5	17	0.175115	P
BioSITe	Q9Y285	SYFA_HUMAN	Phenylalanine--tRNA.ligase.alpha.subunit	17	4	19	1	41	18	23	0.409449	U
BioSITe	O00264	PGRC1_HUMAN	Membrane-associated.progesterone.receptor.component.1	15	1	5	NA	21	13	8	0.564103	U
BioSITe	P46939	UTRO_HUMAN	Utrophin	75	1	5	NA	81	55	26	0.511797	U
BioSITe	Q04637	IF4G1_HUMAN	Eukaryotic.translation.initiation.factor.4.gamma.1	62	6	23	NA	91	75	16	0.706066	U
BioSITe	Q8IWS0	PHF6_HUMAN	PHD.finger.protein.6	32	1	6	6	45	31	14	0.528767	U
BioSITe	Q9BV57	MTND_HUMAN	1,2-dihydroxy-3-keto-5-methylthiopentene.dioxygenase	3	1	6	NA	10	1	9	0.24581	P
BioSITe	Q07020	RL18_HUMAN	60S.ribosomal.protein.L18	16	3	8	NA	27	9	18	0.473404	U
BioSITe	P46937	YAP1_HUMAN	Transcriptional.coactivator.YAP1	48	2	1	2	53	49	4	0.81746	U
BioSITe	P60842	IF4A1_HUMAN	Eukaryotic.initiation.factor.4A-I	14	9	17	6	46	4	42	0.100985	P
BioSITe	Q14168	MPP2_HUMAN	MAGUK.p55.subfamily.member.2	18	NA	NA	NA	18	10	8	0.25	P
BioSITe	O43583	DENR_HUMAN	Density-regulated.protein	9	1	3	NA	13	10	3	0.484848	U
BioSITe	P58107	EPIPL_HUMAN	Epiplakin	210	1	22	NA	233	65	168	0.279285	P
BioSITe	O14976	GAK_HUMAN	Cyclin-G-associated.kinase	54	1	7	NA	62	38	24	0.473684	U
BioSITe	O14974	MYPT1_HUMAN	Protein.phosphatase.1.regulatory.subunit.12A	119	6	2	NA	127	125	2	0.805825	U
BioSITe	Q8WUM4	PDC6I_HUMAN	Programmed.cell.death.6-interacting.protein	31	7	14	NA	52	21	31	0.389401	U
BioSITe	O14979	HNRDL_HUMAN	Heterogeneous.nuclear.ribonucleoprotein.D-like	24	7	13	NA	44	27	17	0.757143	U
BioSITe	P29144	TPP2_HUMAN	Tripeptidyl-peptidase.2	18	3	15	NA	36	8	28	0.223379	P
BioSITe	Q9Y6M1	IF2B2_HUMAN	Insulin-like.growth.factor.2.mRNA-binding.protein.2	21	NA	13	NA	34	16	18	0.382304	U
BioSITe	A6NMZ7	CO6A6_HUMAN	Collagen.alpha-6(VI).chain	19	1	1	NA	21	10	11	0.296951	P
BioSITe	O95340	PAPS2_HUMAN	Bifunctional.3'-phosphoadenosine.5'-phosphosulfate.synthase.2	12	NA	5	NA	17	8	9	0.151466	P
BioSITe	O95347	SMC2_HUMAN	Structural.maintenance.of.chromosomes.protein.2	12	18	20	NA	50	25	25	0.551378	U
BioSITe	Q5SW79	CE170_HUMAN	Centrosomal.protein.of.170.kDa	174	NA	1	NA	175	169	6	0.871843	U
BioSITe	P47756	CAPZB_HUMAN	F-actin-capping.protein.subunit.beta	12	6	6	NA	24	12	12	0.371841	U
BioSITe	Q04917	1433F_HUMAN	14-3-3.protein.eta	18	5	8	NA	31	11	20	0.439024	U
BioSITe	Q16543	CDC37_HUMAN	Hsp90.co-chaperone.Cdc37	17	7	13	1	38	32	6	0.634921	U
BioSITe	Q13257	MD2L1_HUMAN	Mitotic.spindle.assembly.checkpoint.protein.MAD2A	9	1	6	NA	16	5	11	0.15122	P
BioSITe	P49368	TCPG_HUMAN	T-complex.protein.1.subunit.gamma	31	9	26	NA	66	18	48	0.163303	P
BioSITe	Q13310	PABP4_HUMAN	Polyadenylate-binding.protein.4	32	3	30	1	66	22	44	0.512422	U
BioSITe	P07741	APT_HUMAN	Adenine.phosphoribosyltransferase	10	1	3	NA	14	1	13	0.05	F
BioSITe	Q99700	ATX2_HUMAN	Ataxin-2	81	NA	1	NA	82	76	6	0.926885	U
BioSITe	P11387	TOP1_HUMAN	DNA.topoisomerase.1	27	13	21	11	72	39	33	0.593464	U
BioSITe	Q9Y608	LRRF2_HUMAN	Leucine-rich.repeat.flightless-interacting.protein.2	40	NA	NA	NA	40	40	0	0.932039	U
BioSITe	Q9UG63	ABCF2_HUMAN	ATP-binding.cassette.sub-family.F.member.2	19	5	16	NA	40	13	27	0.295345	P
BioSITe	P26196	DDX6_HUMAN	Probable.ATP-dependent.RNA.helicase.DDX6	18	4	11	NA	33	17	16	0.26294	P
BioSITe	Q9NP61	ARFG3_HUMAN	ADP-ribosylation.factor.GTPase-activating.protein.3	44	3	2	NA	49	45	4	0.744186	U
BioSITe	Q96H79	ZCCHL_HUMAN	Zinc.finger.CCCH-type.antiviral.protein.1-like	7	2	2	NA	11	5	6	0.306667	U
BioSITe	Q9Y3I0	RTCB_HUMAN	tRNA-splicing.ligase.RtcB.homolog	5	4	15	NA	24	2	22	0.0950495	F
BioSITe	P08238	HS90B_HUMAN	Heat.shock.protein.HSP.90-beta	73	34	47	1	155	65	90	0.428177	U
BioSITe	Q8NB90	SPAT5_HUMAN	Spermatogenesis-associated.protein.5	22	1	10	NA	33	16	17	0.198208	P
BioSITe	P11766	ADHX_HUMAN	Alcohol.dehydrogenase.class-3	8	7	8	NA	23	0	23	0.0347594	F
BioSITe	Q9NX40	OCAD1_HUMAN	OCIA.domain-containing.protein.1	15	2	3	1	21	19	2	0.734694	U
BioSITe	Q9NX46	ARHL2_HUMAN	Poly(ADP-ribose).glycohydrolase.ARH3	3	1	NA	NA	4	3	1	0.272727	P
BioSITe	P62820	RAB1A_HUMAN	Ras-related.protein.Rab-1A	19	1	5	NA	25	6	19	0.268293	P
BioSITe	Q1KMD3	HNRL2_HUMAN	Heterogeneous.nuclear.ribonucleoprotein.U-like.protein.2	35	9	12	NA	56	40	16	0.658635	U
BioSITe	P62826	RAN_HUMAN	GTP-binding.nuclear.protein.Ran	10	7	16	NA	33	2	31	0.12037	P
BioSITe	Q9HCE1	MOV10_HUMAN	Putative.helicase.MOV-10	26	1	12	NA	39	12	27	0.169492	P
BioSITe	P00918	CAH2_HUMAN	Carbonic.anhydrase.2	14	1	6	NA	21	7	14	0.334615	U
BioSITe	P51991	ROA3_HUMAN	Heterogeneous.nuclear.ribonucleoprotein.A3	33	13	13	4	63	34	29	0.690476	U
BioSITe	Q5M775	CYTSB_HUMAN	Cytospin-B	68	2	1	NA	71	68	3	0.892322	U
BioSITe	P18583	SON_HUMAN	Protein.SON	142	8	7	NA	157	152	5	0.919621	U
BioSITe	Q13409	DC1I2_HUMAN	Cytoplasmic.dynein.1.intermediate.chain.2	14	1	1	NA	16	15	1	0.432602	U
BioSITe	Q8TCJ2	STT3B_HUMAN	Dolichyl-diphosphooligosaccharide--protein.glycosyltransferase.subunit.STT3B	18	1	9	NA	28	21	7	0.207022	P
BioSITe	P05787	K2C8_HUMAN	Keratin,.type.II.cytoskeletal.8	92	19	25	8	144	108	36	0.809524	U
BioSITe	Q9NX55	HYPK_HUMAN	Huntingtin-interacting.protein.K	5	1	NA	NA	6	6	0	0.899225	U
BioSITe	O15347	HMGB3_HUMAN	High.mobility.group.protein.B3	7	11	4	NA	22	18	4	0.915	U
BioSITe	Q9H1C7	CYTM1_HUMAN	Cysteine-rich.and.transmembrane.domain-containing.protein.1	1	NA	NA	NA	1	1	0	0.701031	U
BioSITe	P50914	RL14_HUMAN	60S.ribosomal.protein.L14	5	10	9	3	27	13	14	0.581395	U
BioSITe	Q92615	LAR4B_HUMAN	La-related.protein.4B	55	1	6	NA	62	53	9	0.707317	U
BioSITe	Q8WXI4	ACO11_HUMAN	Acyl-coenzyme.A.thioesterase.11	3	NA	NA	NA	3	1	2	0.205931	P
BioSITe	P47914	RL29_HUMAN	60S.ribosomal.protein.L29	7	2	12	NA	21	19	2	0.993711	U
BioSITe	P10636	TAU_HUMAN	Microtubule-associated.protein.tau	63	3	NA	NA	66	65	1	0.986807	U
BioSITe	Q86VP6	CAND1_HUMAN	Cullin-associated.NEDD8-dissociated.protein.1	38	7	19	NA	64	24	40	0.195122	P
BioSITe	Q9Y4E8	UBP15_HUMAN	Ubiquitin.carboxyl-terminal.hydrolase.15	31	2	7	NA	40	26	14	0.30683	U
BioSITe	Q96K37	S35E1_HUMAN	Solute.carrier.family.35.member.E1	17	NA	3	NA	20	13	7	0.229268	P
BioSITe	O14653	GOSR2_HUMAN	Golgi.SNAP.receptor.complex.member.2	5	2	1	NA	8	4	4	0.466981	U
BioSITe	P49754	VPS41_HUMAN	Vacuolar.protein.sorting-associated.protein.41.homolog	7	3	4	NA	14	4	10	0.168618	P
BioSITe	O14654	IRS4_HUMAN	Insulin.receptor.substrate.4	56	1	7	NA	64	57	7	0.724741	U
BioSITe	P15927	RFA2_HUMAN	Replication.protein.A.32.kDa.subunit	17	1	6	NA	24	14	10	0.366667	U
BioSITe	P61513	RL37A_HUMAN	60S.ribosomal.protein.L37a	7	3	3	NA	13	1	12	0.152174	P
BioSITe	P15924	DESP_HUMAN	Desmoplakin	142	10	12	NA	164	109	55	0.546499	U
BioSITe	P53041	PPP5_HUMAN	Serine/threonine-protein.phosphatase.5	14	3	6	NA	23	5	18	0.252505	P
BioSITe	P14324	FPPS_HUMAN	Farnesyl.pyrophosphate.synthase	9	3	9	NA	21	3	18	0.097852	F
BioSITe	Q8N726	ARF_HUMAN	Tumor.suppressor.ARF	2	NA	NA	NA	2	0	2	0.621212	U
BioSITe	Q13541	4EBP1_HUMAN	Eukaryotic.translation.initiation.factor.4E-binding.protein.1	26	NA	1	NA	27	27	0	0.991525	U
BioSITe	P51532	SMCA4_HUMAN	Transcription.activator.BRG1	51	6	19	1	77	58	19	0.630844	U
BioSITe	Q13547	HDAC1_HUMAN	Histone.deacetylase.1	22	9	14	4	49	24	25	0.329876	U
BioSITe	Q16204	CCDC6_HUMAN	Coiled-coil.domain-containing.protein.6	49	NA	4	3	56	54	2	0.983122	U
BioSITe	P46060	RAGP1_HUMAN	Ran.GTPase-activating.protein.1	21	3	6	5	35	23	12	0.379898	U
BioSITe	P17987	TCPA_HUMAN	T-complex.protein.1.subunit.alpha	23	9	24	NA	56	14	42	0.122302	P
BioSITe	Q9BXJ9	NAA15_HUMAN	N-alpha-acetyltransferase.15,.NatA.auxiliary.subunit	16	8	19	NA	43	12	31	0.190531	P
BioSITe	Q8N0X7	SPART_HUMAN	Spartin	13	1	23	NA	37	23	14	0.561562	U
BioSITe	Q8NCA5	FA98A_HUMAN	Protein.FAM98A	13	2	2	NA	17	13	4	0.651252	U
BioSITe	Q9UHD9	UBQL2_HUMAN	Ubiquilin-2	10	NA	7	NA	17	13	4	0.855769	U
BioSITe	Q96J01	THOC3_HUMAN	THO.complex.subunit.3	6	1	6	1	14	4	10	0.176638	P
BioSITe	P68371	TBB4B_HUMAN	Tubulin.beta-4B.chain	54	7	14	3	78	12	66	0.177528	P
BioSITe	O43143	DHX15_HUMAN	Pre-mRNA-splicing.factor.ATP-dependent.RNA.helicase.DHX15	25	10	15	1	51	15	36	0.245283	P
BioSITe	Q9UBC2	EP15R_HUMAN	Epidermal.growth.factor.receptor.substrate.15-like.1	59	2	21	NA	82	76	6	0.712963	U
BioSITe	Q9NPH2	INO1_HUMAN	Inositol-3-phosphate.synthase.1	8	NA	8	NA	16	8	8	0.206093	P
BioSITe	P67775	PP2AA_HUMAN	Serine/threonine-protein.phosphatase.2A.catalytic.subunit.alpha.isoform	10	3	10	1	24	10	14	0.200647	P
BioSITe	Q96JB5	CK5P3_HUMAN	CDK5.regulatory.subunit-associated.protein.3	18	NA	8	1	27	10	17	0.29249	P
BioSITe	Q92667	AKAP1_HUMAN	A-kinase.anchor.protein.1,.mitochondrial	38	NA	2	NA	40	34	6	0.616833	U
BioSITe	Q99614	TTC1_HUMAN	Tetratricopeptide.repeat.protein.1	14	2	10	NA	26	24	2	0.893836	U
BioSITe	P53618	COPB_HUMAN	Coatomer.subunit.beta	29	2	9	NA	40	17	23	0.224554	P
BioSITe	Q9C0C2	TB182_HUMAN	182.kDa.tankyrase-1-binding.protein	172	1	2	NA	175	167	8	0.961249	U
BioSITe	Q14126	DSG2_HUMAN	Desmoglein-2	59	NA	7	NA	66	47	19	0.374776	U
BioSITe	Q9UI10	EI2BD_HUMAN	Translation.initiation.factor.eIF-2B.subunit.delta	14	1	3	NA	18	9	9	0.434034	U
BioSITe	Q99543	DNJC2_HUMAN	DnaJ.homolog.subfamily.C.member.2	15	NA	4	NA	19	14	5	0.768116	U
BioSITe	Q9NR12	PDLI7_HUMAN	PDZ.and.LIM.domain.protein.7	26	1	3	1	31	26	5	0.485777	U
BioSITe	P24666	PPAC_HUMAN	Low.molecular.weight.phosphotyrosine.protein.phosphatase	13	1	3	1	18	2	16	0.151899	P
BioSITe	O43707	ACTN4_HUMAN	Alpha-actinin-4	68	17	15	NA	100	26	74	0.21405	P
BioSITe	P12532	KCRU_HUMAN	Creatine.kinase.U-type,.mitochondrial	13	NA	NA	NA	13	4	9	0.297362	P
BioSITe	Q14160	SCRIB_HUMAN	Protein.scribble.homolog	89	NA	9	NA	98	77	21	0.607362	U
BioSITe	Q9ULC4	MCTS1_HUMAN	Malignant.T-cell-amplified.sequence.1	3	1	2	NA	6	0	6	0.0883978	F
BioSITe	P34932	HSP74_HUMAN	Heat.shock.70.kDa.protein.4	47	11	42	NA	100	46	54	0.458333	U
BioSITe	P51149	RAB7A_HUMAN	Ras-related.protein.Rab-7a	13	NA	10	NA	23	8	15	0.173913	P
BioSITe	P51148	RAB5C_HUMAN	Ras-related.protein.Rab-5C	6	1	4	NA	11	2	9	0.236111	P
BioSITe	Q8ND83	SLAI1_HUMAN	SLAIN.motif-containing.protein.1	29	NA	NA	NA	29	28	1	0.908451	U
BioSITe	P50995	ANX11_HUMAN	Annexin.A11	16	5	10	3	34	8	26	0.568317	U
BioSITe	Q96HC4	PDLI5_HUMAN	PDZ.and.LIM.domain.protein.5	44	3	2	1	50	44	6	0.595638	U
BioSITe	P19022	CADH2_HUMAN	Cadherin-2	15	NA	3	NA	18	12	6	0.31457	U
BioSITe	P49327	FAS_HUMAN	Fatty.acid.synthase	83	36	49	NA	168	37	131	0.19315	P
BioSITe	O43684	BUB3_HUMAN	Mitotic.checkpoint.protein.BUB3	13	3	10	2	28	11	17	0.198171	P
BioSITe	P49321	NASP_HUMAN	Nuclear.autoantigenic.sperm.protein	61	12	16	1	90	76	14	0.794416	U
BioSITe	O60841	IF2P_HUMAN	Eukaryotic.translation.initiation.factor.5B	52	6	6	NA	64	50	14	0.572951	U
BioSITe	P07900	HS90A_HUMAN	Heat.shock.protein.HSP.90-alpha	80	41	42	2	165	57	108	0.374317	U
BioSITe	P11940	PABP1_HUMAN	Polyadenylate-binding.protein.1	37	8	31	1	77	31	46	0.539308	U
BioSITe	P35998	PRS7_HUMAN	26S.proteasome.regulatory.subunit.7	12	5	28	NA	45	14	31	0.263279	P
BioSITe	P55795	HNRH2_HUMAN	Heterogeneous.nuclear.ribonucleoprotein.H2	33	2	12	3	50	30	20	0.503341	U
BioSITe	P14618	KPYM_HUMAN	Pyruvate.kinase.PKM	53	23	32	1	109	16	93	0.0960452	F
BioSITe	O75347	TBCA_HUMAN	Tubulin-specific.chaperone.A	5	5	6	NA	16	13	3	0.990741	U
BioSITe	O75348	VATG1_HUMAN	V-type.proton.ATPase.subunit.G.1	3	NA	2	NA	5	5	0	0.720339	U
BioSITe	O15067	PUR4_HUMAN	Phosphoribosylformylglycinamidine.synthase	18	NA	14	NA	32	11	21	0.278774	P
BioSITe	P27824	CALX_HUMAN	Calnexin	20	8	14	NA	42	20	22	0.527027	U
BioSITe	Q86UE4	LYRIC_HUMAN	Protein.LYRIC	62	4	13	NA	79	78	1	0.898625	U
BioSITe	Q9UNS2	CSN3_HUMAN	COP9.signalosome.complex.subunit.3	13	NA	12	NA	25	14	11	0.174941	P
BioSITe	Q13190	STX5_HUMAN	Syntaxin-5	9	NA	6	NA	15	10	5	0.591549	U
BioSITe	Q14157	UBP2L_HUMAN	Ubiquitin-associated.protein.2-like	86	1	7	NA	94	86	8	0.891444	U
BioSITe	Q14152	EIF3A_HUMAN	Eukaryotic.translation.initiation.factor.3.subunit.A	44	6	25	NA	75	49	26	0.701158	U
BioSITe	P42166	LAP2A_HUMAN	Lamina-associated.polypeptide.2,.isoform.alpha	34	3	11	5	53	33	20	0.651297	U
BioSITe	Q9H2H8	PPIL3_HUMAN	Peptidyl-prolyl.cis-trans.isomerase-like.3	4	1	3	NA	8	0	8	0.161491	P
BioSITe	Q14012	KCC1A_HUMAN	Calcium/calmodulin-dependent.protein.kinase.type.1	8	NA	1	NA	9	4	5	0.221622	P
BioSITe	Q14011	CIRBP_HUMAN	Cold-inducible.RNA-binding.protein	25	1	1	NA	27	26	1	0.755814	U
BioSITe	P21281	VATB2_HUMAN	V-type.proton.ATPase.subunit.B,.brain.isoform	11	1	7	NA	19	3	16	0.150685	P
BioSITe	P62906	RL10A_HUMAN	60S.ribosomal.protein.L10a	5	6	8	1	20	6	14	0.290323	P
BioSITe	P26038	MOES_HUMAN	Moesin	35	18	28	NA	81	33	48	0.512998	U
BioSITe	P28074	PSB5_HUMAN	Proteasome.subunit.beta.type-5	15	1	3	NA	19	3	16	0.0988593	F
BioSITe	Q7L8W6	DPH6_HUMAN	Diphthine--ammonia.ligase	6	NA	3	NA	9	4	5	0.127341	P
BioSITe	Q07157	ZO1_HUMAN	Tight.junction.protein.ZO-1	175	3	10	NA	188	157	31	0.697941	U
BioSITe	Q92890	UFD1_HUMAN	Ubiquitin.recognition.factor.in.ER-associated.degradation.protein.1	17	2	14	NA	33	20	13	0.390879	U
BioSITe	P19338	NUCL_HUMAN	Nucleolin	63	43	33	6	145	102	43	0.853521	U
BioSITe	P19623	SPEE_HUMAN	Spermidine.synthase	4	NA	4	1	9	0	9	0.139073	P
BioSITe	P02786	TFR1_HUMAN	Transferrin.receptor.protein.1	34	4	13	NA	51	16	35	0.215789	P
BioSITe	P63241	IF5A1_HUMAN	Eukaryotic.translation.initiation.factor.5A-1	11	8	9	7	35	6	29	0.311688	U
BioSITe	P63244	RACK1_HUMAN	Receptor.of.activated.protein.C.kinase.1	27	3	16	2	48	6	42	0.0977918	F
BioSITe	Q6Y7W6	GGYF2_HUMAN	GRB10-interacting.GYF.protein.2	50	NA	10	NA	60	59	1	0.844496	U
BioSITe	Q96PK6	RBM14_HUMAN	RNA-binding.protein.14	66	4	5	6	81	71	10	0.80867	U
BioSITe	Q13442	HAP28_HUMAN	28.kDa.heat-.and.acid-stable.phosphoprotein	11	6	5	NA	22	21	1	0.994475	U
BioSITe	P45974	UBP5_HUMAN	Ubiquitin.carboxyl-terminal.hydrolase.5	23	5	29	NA	57	20	37	0.34965	U
BioSITe	Q16576	RBBP7_HUMAN	Histone-binding.protein.RBBP7	17	5	11	4	37	13	24	0.228235	P
BioSITe	Q9Y266	NUDC_HUMAN	Nuclear.migration.protein.nudC	21	6	13	1	41	31	10	0.613293	U
BioSITe	Q9Y265	RUVB1_HUMAN	RuvB-like.1	14	5	13	2	34	9	25	0.25	P
BioSITe	P26639	SYTC_HUMAN	Threonine--tRNA.ligase,.cytoplasmic	27	8	23	2	60	15	45	0.189488	P
BioSITe	Q9Y262	EIF3L_HUMAN	Eukaryotic.translation.initiation.factor.3.subunit.L	29	6	13	NA	48	10	38	0.161348	P
BioSITe	Q96S66	CLCC1_HUMAN	Chloride.channel.CLIC-like.protein.1	21	1	1	NA	23	21	2	0.459165	U
BioSITe	Q9NZB2	F120A_HUMAN	Constitutive.coactivator.of.PPAR-gamma-like.protein.1	62	NA	10	NA	72	56	16	0.512522	U
BioSITe	Q08211	DHX9_HUMAN	ATP-dependent.RNA.helicase.A	56	11	21	1	89	31	58	0.307874	U
BioSITe	Q9BQE3	TBA1C_HUMAN	Tubulin.alpha-1C.chain	60	14	19	8	101	14	87	0.146993	P
BioSITe	Q9NTK5	OLA1_HUMAN	Obg-like.ATPase.1	6	6	5	NA	17	4	13	0.174242	P
BioSITe	P35580	MYH10_HUMAN	Myosin-10	55	23	14	NA	92	55	37	0.642206	U
BioSITe	P49023	PAXI_HUMAN	Paxillin	55	NA	2	NA	57	52	5	0.607445	U
BioSITe	Q9Y2J2	E41L3_HUMAN	Band.4.1-like.protein.3	54	1	8	NA	63	50	13	0.716651	U
BioSITe	O75832	PSD10_HUMAN	26S.proteasome.non-ATPase.regulatory.subunit.10	4	1	6	NA	11	4	7	0.212389	P
BioSITe	P60228	EIF3E_HUMAN	Eukaryotic.translation.initiation.factor.3.subunit.E	10	3	15	1	29	10	19	0.161798	P
BioSITe	Q9UDY2	ZO2_HUMAN	Tight.junction.protein.ZO-2	127	NA	2	NA	129	110	19	0.636134	U
BioSITe	P61024	CKS1_HUMAN	Cyclin-dependent.kinases.regulatory.subunit.1	8	NA	3	NA	11	4	7	0.265823	P
BioSITe	Q8N6H7	ARFG2_HUMAN	ADP-ribosylation.factor.GTPase-activating.protein.2	37	3	5	NA	45	40	5	0.679463	U
BioSITe	P08243	ASNS_HUMAN	Asparagine.synthetase.[glutamine-hydrolyzing]	10	2	23	NA	35	8	27	0.0588235	F
BioSITe	Q96A72	MGN2_HUMAN	Protein.mago.nashi.homolog.2	5	2	6	NA	13	3	10	0.128378	P
BioSITe	P50542	PEX5_HUMAN	Peroxisomal.targeting.signal.1.receptor	17	1	5	NA	23	11	12	0.394366	U
BioSITe	Q06210	GFPT1_HUMAN	Glutamine--fructose-6-phosphate.aminotransferase.[isomerizing].1	19	2	7	NA	28	9	19	0.13877	P
BioSITe	Q9UNZ2	NSF1C_HUMAN	NSFL1.cofactor.p47	17	3	14	NA	34	26	8	0.613514	U
BioSITe	Q15691	MARE1_HUMAN	Microtubule-associated.protein.RP/EB.family.member.1	14	6	13	1	34	12	22	0.335821	U
BioSITe	Q9NRR5	UBQL4_HUMAN	Ubiquilin-4	15	1	6	1	23	18	5	0.883527	U
BioSITe	P00558	PGK1_HUMAN	Phosphoglycerate.kinase.1	24	31	31	NA	86	18	68	0.167866	P
BioSITe	Q92769	HDAC2_HUMAN	Histone.deacetylase.2	22	3	10	3	38	16	22	0.352459	U
BioSITe	Q9BZF1	OSBL8_HUMAN	Oxysterol-binding.protein-related.protein.8	48	7	4	NA	59	49	10	0.417323	U
BioSITe	O95819	M4K4_HUMAN	Mitogen-activated.protein.kinase.kinase.kinase.kinase.4	98	NA	9	NA	107	81	26	0.557708	U
BioSITe	P46109	CRKL_HUMAN	Crk-like.protein	29	2	2	NA	33	16	17	0.382838	U
BioSITe	O95817	BAG3_HUMAN	BAG.family.molecular.chaperone.regulator.3	45	2	1	NA	48	44	4	0.928696	U
BioSITe	Q92945	FUBP2_HUMAN	Far.upstream.element-binding.protein.2	41	7	15	1	64	49	15	0.773558	U
BioSITe	Q7Z3B4	NUP54_HUMAN	Nucleoporin.p54	13	NA	10	NA	23	8	15	0.398422	U
BioSITe	P13489	RINI_HUMAN	Ribonuclease.inhibitor	8	1	10	NA	19	4	15	0.13449	P
BioSITe	Q99873	ANM1_HUMAN	Protein.arginine.N-methyltransferase.1	12	3	11	NA	26	7	19	0.16442	P
BioSITe	Q9UQ35	SRRM2_HUMAN	Serine/arginine.repetitive.matrix.protein.2	694	6	6	NA	706	704	2	0.999637	U
BioSITe	P12277	KCRB_HUMAN	Creatine.kinase.B-type	24	2	9	1	36	12	24	0.249344	P
BioSITe	O43776	SYNC_HUMAN	Asparagine--tRNA.ligase,.cytoplasmic	8	6	9	NA	23	8	15	0.218978	P
BioSITe	O00178	GTPB1_HUMAN	GTP-binding.protein.1	28	2	NA	NA	30	18	12	0.363229	U
BioSITe	P48634	PRC2A_HUMAN	Protein.PRRC2A	112	5	3	NA	120	120	0	0.997682	U
BioSITe	Q96KR1	ZFR_HUMAN	Zinc.finger.RNA-binding.protein	30	8	2	NA	40	37	3	0.734637	U
BioSITe	P46736	BRCC3_HUMAN	Lys-63-specific.deubiquitinase.BRCC36	10	NA	3	NA	13	5	8	0.31962	U
BioSITe	Q9Y230	RUVB2_HUMAN	RuvB-like.2	22	4	15	1	42	12	30	0.228942	P
BioSITe	Q15286	RAB35_HUMAN	Ras-related.protein.Rab-35	13	NA	6	NA	19	4	15	0.218905	P
BioSITe	P55196	AFAD_HUMAN	Afadin	105	NA	NA	NA	105	87	18	0.608553	U
BioSITe	P61247	RS3A_HUMAN	40S.ribosomal.protein.S3a	15	10	17	2	44	17	27	0.393939	U
BioSITe	O14744	ANM5_HUMAN	Protein.arginine.N-methyltransferase.5	11	1	9	NA	21	4	17	0.135008	P
BioSITe	P20340	RAB6A_HUMAN	Ras-related.protein.Rab-6A	13	1	1	NA	15	5	10	0.240385	P
BioSITe	Q96I24	FUBP3_HUMAN	Far.upstream.element-binding.protein.3	27	2	8	1	38	19	19	0.475524	U
BioSITe	P13807	GYS1_HUMAN	Glycogen.[starch].synthase,.muscle	36	3	8	NA	47	28	19	0.233379	P
BioSITe	Q9BYT8	NEUL_HUMAN	Neurolysin,.mitochondrial	16	2	2	NA	20	1	19	0.161932	P
BioSITe	P62888	RL30_HUMAN	60S.ribosomal.protein.L30	13	7	11	NA	31	8	23	0.234783	P
BioSITe	P15311	EZRI_HUMAN	Ezrin	34	10	30	NA	74	39	35	0.540956	U
BioSITe	O75935	DCTN3_HUMAN	Dynactin.subunit.3	4	NA	2	NA	6	2	4	0.112903	P
BioSITe	P04632	CPNS1_HUMAN	Calpain.small.subunit.1	11	2	6	NA	19	7	12	0.395522	U
BioSITe	P53396	ACLY_HUMAN	ATP-citrate.synthase	56	17	37	NA	110	24	86	0.127157	P
BioSITe	P16930	FAAA_HUMAN	Fumarylacetoacetase	8	2	1	NA	11	1	10	0.114558	P
BioSITe	Q7L1Q6	BZW1_HUMAN	Basic.leucine.zipper.and.W2.domain-containing.protein.1	9	2	16	NA	27	6	21	0.186158	P
BioSITe	P43686	PRS6B_HUMAN	26S.proteasome.regulatory.subunit.6B	16	4	17	NA	37	11	26	0.267943	P
BioSITe	Q7Z422	SZRD1_HUMAN	SUZ.domain-containing.protein.1	18	NA	NA	NA	18	18	0	0.993421	U
BioSITe	Q6IAA8	LTOR1_HUMAN	Ragulator.complex.protein.LAMTOR1	22	NA	4	NA	26	20	6	0.720497	U
BioSITe	O60884	DNJA2_HUMAN	DnaJ.homolog.subfamily.A.member.2	9	4	11	NA	24	19	5	0.684466	U
BioSITe	Q14566	MCM6_HUMAN	DNA.replication.licensing.factor.MCM6	31	7	28	NA	66	24	42	0.236297	P
BioSITe	Q92536	YLAT2_HUMAN	Y+L.amino.acid.transporter.2	9	NA	NA	NA	9	6	3	0.137864	P
BioSITe	P46926	GNPI1_HUMAN	Glucosamine-6-phosphate.isomerase.1	9	3	6	NA	18	6	12	0.110727	P
BioSITe	Q9BUJ2	HNRL1_HUMAN	Heterogeneous.nuclear.ribonucleoprotein.U-like.protein.1	22	3	10	7	42	25	17	0.629673	U
BioSITe	P06753	TPM3_HUMAN	Tropomyosin.alpha-3.chain	19	13	4	1	37	36	1	0.957895	U
BioSITe	Q12906	ILF3_HUMAN	Interleukin.enhancer-binding.factor.3	79	9	12	NA	100	80	20	0.689038	U
BioSITe	Q9HC38	GLOD4_HUMAN	Glyoxalase.domain-containing.protein.4	6	2	3	NA	11	4	7	0.194888	P
BioSITe	Q9H3P7	GCP60_HUMAN	Golgi.resident.protein.GCP60	19	NA	3	NA	22	15	7	0.617424	U
BioSITe	P26599	PTBP1_HUMAN	Polypyrimidine.tract-binding.protein.1	33	10	19	8	70	28	42	0.386064	U
BioSITe	P20338	RAB4A_HUMAN	Ras-related.protein.Rab-4A	7	NA	1	NA	8	3	5	0.233945	P
BioSITe	Q16630	CPSF6_HUMAN	Cleavage.and.polyadenylation.specificity.factor.subunit.6	31	3	4	NA	38	29	9	0.778584	U
BioSITe	O14964	HGS_HUMAN	Hepatocyte.growth.factor-regulated.tyrosine.kinase.substrate	29	2	22	NA	53	40	13	0.702703	U
BioSITe	Q07666	KHDR1_HUMAN	KH.domain-containing,.RNA-binding,.signal.transduction-associated.protein.1	42	7	6	4	59	46	13	0.790068	U
BioSITe	O43399	TPD54_HUMAN	Tumor.protein.D54	28	3	7	NA	38	33	5	0.907767	U
BioSITe	Q01518	CAP1_HUMAN	Adenylyl.cyclase-associated.protein.1	30	7	5	NA	42	18	24	0.366316	U
BioSITe	O43390	HNRPR_HUMAN	Heterogeneous.nuclear.ribonucleoprotein.R	37	9	13	2	61	32	29	0.57346	U
BioSITe	P12956	XRCC6_HUMAN	X-ray.repair.cross-complementing.protein.6	35	20	36	6	97	48	49	0.410509	U
BioSITe	P23526	SAHH_HUMAN	Adenosylhomocysteinase	14	5	13	NA	32	7	25	0.0671296	F
BioSITe	P09874	PARP1_HUMAN	Poly.[ADP-ribose].polymerase.1	55	27	44	20	146	79	67	0.443787	U
BioSITe	P23528	COF1_HUMAN	Cofilin-1	22	18	19	12	71	25	46	0.331325	U
BioSITe	Q9UNN5	FAF1_HUMAN	FAS-associated.factor.1	13	2	12	NA	27	15	12	0.421538	U
BioSITe	P51911	CNN1_HUMAN	Calponin-1	15	1	NA	NA	16	11	5	0.441077	U
BioSITe	P27816	MAP4_HUMAN	Microtubule-associated.protein.4	134	27	18	1	180	167	13	0.923611	U
BioSITe	Q00839	HNRPU_HUMAN	Heterogeneous.nuclear.ribonucleoprotein.U	45	27	36	7	115	50	65	0.610909	U
BioSITe	Q9Y221	NIP7_HUMAN	60S.ribosome.subunit.biogenesis.protein.NIP7.homolog	3	1	6	NA	10	1	9	0.0833333	F
BioSITe	Q16531	DDB1_HUMAN	DNA.damage-binding.protein.1	28	6	27	NA	61	10	51	0.132456	P
BioSITe	Q13247	SRSF6_HUMAN	Serine/arginine-rich.splicing.factor.6	44	4	4	NA	52	41	11	0.686047	U
BioSITe	Q8IYS1	P20D2_HUMAN	Peptidase.M20.domain-containing.protein.2	5	NA	4	NA	9	4	5	0.277523	P
BioSITe	Q13242	SRSF9_HUMAN	Serine/arginine-rich.splicing.factor.9	27	1	7	NA	35	22	13	0.502262	U
BioSITe	Q00688	FKBP3_HUMAN	Peptidyl-prolyl.cis-trans.isomerase.FKBP3	13	4	5	NA	22	11	11	0.40625	U
BioSITe	Q14694	UBP10_HUMAN	Ubiquitin.carboxyl-terminal.hydrolase.10	57	1	6	NA	64	43	21	0.511278	U
BioSITe	Q9P0J7	KCMF1_HUMAN	E3.ubiquitin-protein.ligase.KCMF1	18	NA	2	NA	20	19	1	0.734908	U
BioSITe	Q15717	ELAV1_HUMAN	ELAV-like.protein.1	25	1	13	NA	39	9	30	0.236196	P
BioSITe	O95793	STAU1_HUMAN	Double-stranded.RNA-binding.protein.Staufen.homolog.1	16	4	1	NA	21	14	7	0.736568	U
BioSITe	Q93052	LPP_HUMAN	Lipoma-preferred.partner	53	3	1	NA	57	50	7	0.674837	U
BioSITe	Q04446	GLGB_HUMAN	1,4-alpha-glucan-branching.enzyme	20	1	10	NA	31	9	22	0.148148	P
BioSITe	Q9Y295	DRG1_HUMAN	Developmentally-regulated.GTP-binding.protein.1	9	1	13	NA	23	8	15	0.269755	P
BioSITe	Q9UIC8	LCMT1_HUMAN	Leucine.carboxyl.methyltransferase.1	11	1	1	NA	13	9	4	0.227545	P
BioSITe	P19367	HXK1_HUMAN	Hexokinase-1	24	4	11	NA	39	12	27	0.12868	P
BioSITe	O43301	HS12A_HUMAN	Heat.shock.70.kDa.protein.12A	10	NA	NA	NA	10	5	5	0.155556	P
BioSITe	Q15654	TRIP6_HUMAN	Thyroid.receptor-interacting.protein.6	25	NA	NA	NA	25	19	6	0.586134	U
BioSITe	P52434	RPAB3_HUMAN	DNA-directed.RNA.polymerases.I,.II,.and.III.subunit.RPABC3	7	NA	5	NA	12	5	7	0.22	P
BioSITe	Q96CT7	CC124_HUMAN	Coiled-coil.domain-containing.protein.124	8	2	NA	NA	10	10	0	0.995516	U
BioSITe	P36871	PGM1_HUMAN	Phosphoglucomutase-1	34	4	5	NA	43	6	37	0.124555	P
BioSITe	Q9UKK9	NUDT5_HUMAN	ADP-sugar.pyrophosphatase	11	5	6	NA	22	15	7	0.424658	U
BioSITe	Q13433	S39A6_HUMAN	Zinc.transporter.ZIP6	15	NA	7	NA	22	18	4	0.466225	U
BioSITe	Q13435	SF3B2_HUMAN	Splicing.factor.3B.subunit.2	48	4	18	4	74	61	13	0.86257	U
BioSITe	Q8NC51	PAIRB_HUMAN	Plasminogen.activator.inhibitor.1.RNA-binding.protein	33	6	12	3	54	48	6	0.958333	U
BioSITe	P53992	SC24C_HUMAN	Protein.transport.protein.Sec24C	20	1	9	NA	30	13	17	0.383912	U
BioSITe	Q96FW1	OTUB1_HUMAN	Ubiquitin.thioesterase.OTUB1	8	1	6	NA	15	5	10	0.225092	P
BioSITe	P78371	TCPB_HUMAN	T-complex.protein.1.subunit.beta	31	8	29	1	69	11	58	0.138318	P
BioSITe	Q9H0W8	SMG9_HUMAN	Protein.SMG9	17	NA	1	NA	18	18	0	0.542308	U
BioSITe	Q9NR31	SAR1A_HUMAN	GTP-binding.protein.SAR1a	11	1	4	NA	16	1	15	0.0505051	F
BioSITe	Q9H3N1	TMX1_HUMAN	Thioredoxin-related.transmembrane.protein.1	11	NA	6	NA	17	14	3	0.267857	P
BioSITe	O00139	KIF2A_HUMAN	Kinesin-like.protein.KIF2A	22	2	4	NA	28	16	12	0.424929	U
BioSITe	Q9UKY7	CDV3_HUMAN	Protein.CDV3.homolog	31	2	4	NA	37	36	1	0.996124	U
BioSITe	P46777	RL5_HUMAN	60S.ribosomal.protein.L5	16	12	15	4	47	21	26	0.377104	U
BioSITe	Q99832	TCPH_HUMAN	T-complex.protein.1.subunit.eta	24	11	29	NA	64	9	55	0.11418	P
BioSITe	Q9BY44	EIF2A_HUMAN	Eukaryotic.translation.initiation.factor.2A	28	1	12	NA	41	16	25	0.299145	P
BioSITe	Q9H6H4	REEP4_HUMAN	Receptor.expression-enhancing.protein.4	20	NA	5	NA	25	20	5	0.501946	U
BioSITe	Q5PRF9	SMAG2_HUMAN	Protein.Smaug.homolog.2	36	NA	NA	NA	36	29	7	0.622478	U
BioSITe	Q8NBM4	UBAC2_HUMAN	Ubiquitin-associated.domain-containing.protein.2	4	NA	1	NA	5	4	1	0.354651	U
BioSITe	O95721	SNP29_HUMAN	Synaptosomal-associated.protein.29	26	2	3	NA	31	27	4	0.860465	U
BioSITe	P78559	MAP1A_HUMAN	Microtubule-associated.protein.1A	179	11	5	NA	195	181	14	0.858723	U
BioSITe	O60716	CTND1_HUMAN	Catenin.delta-1	103	3	14	1	121	94	27	0.573347	U
BioSITe	P43487	RANG_HUMAN	Ran-specific.GTPase-activating.protein	12	14	8	1	35	24	11	0.681592	U
BioSITe	Q14974	IMB1_HUMAN	Importin.subunit.beta-1	26	5	17	NA	48	11	37	0.170091	P
BioSITe	Q8NH56	O52N5_HUMAN	Olfactory.receptor.52N5	NA	NA	NA	NA	0	0	0	0.0462963	F
BioSITe	Q07866	KLC1_HUMAN	Kinesin.light.chain.1	23	2	2	NA	27	11	16	0.586387	U
BioSITe	Q9Y490	TLN1_HUMAN	Talin-1	113	10	13	NA	136	73	63	0.524203	U
BioSITe	Q9NRW3	ABC3C_HUMAN	DNA.dC->dU-editing.enzyme.APOBEC-3C	1	NA	3	NA	4	0	4	0.0736842	F
BioSITe	O75312	ZPR1_HUMAN	Zinc.finger.protein.ZPR1	6	NA	4	NA	10	4	6	0.429194	U
BioSITe	P21266	GSTM3_HUMAN	Glutathione.S-transferase.Mu.3	8	1	7	1	17	3	14	0.12	P
BioSITe	Q6P2Q9	PRP8_HUMAN	Pre-mRNA-processing-splicing.factor.8	48	3	62	NA	113	23	90	0.157602	P
BioSITe	P35637	FUS_HUMAN	RNA-binding.protein.FUS	32	2	7	NA	41	35	6	0.89924	U
BioSITe	Q92973	TNPO1_HUMAN	Transportin-1	15	NA	9	NA	24	10	14	0.143653	P
BioSITe	P62258	1433E_HUMAN	14-3-3.protein.epsilon	21	9	15	NA	45	16	29	0.341176	U
BioSITe	Q9BTE3	MCMBP_HUMAN	Mini-chromosome.maintenance.complex-binding.protein	17	2	13	NA	32	19	13	0.258567	P
DiDBIT	Q96I99	SUCB2_HUMAN	Succinate--CoA.ligase.[GDP-forming].subunit.beta,.mitochondrial	4	7	1	1	13	5	8	0.101852	P
DiDBIT	P31749	AKT1_HUMAN	RAC-alpha.serine/threonine-protein.kinase	35	2	6	2	45	23	22	0.30625	U
DiDBIT	H0Y8E6	H0Y8E6_HUMAN	DNA.helicase	NA	NA	NA	NA	0	0	0	0.269139	P
DiDBIT	O00629	IMA3_HUMAN	Importin.subunit.alpha-3	7	NA	3	NA	10	7	3	0.264875	P
DiDBIT	P40227	TCPZ_HUMAN	T-complex.protein.1.subunit.zeta	14	9	22	1	46	9	37	0.129944	P
DiDBIT	P40222	TXLNA_HUMAN	Alpha-taxilin	19	4	6	NA	29	28	1	0.998168	U
DiDBIT	Q14789	GOGB1_HUMAN	Golgin.subfamily.B.member.1	99	1	1	NA	101	100	1	0.966554	U
DiDBIT	Q9NQT5	EXOS3_HUMAN	Exosome.complex.component.RRP40	NA	NA	2	NA	2	1	1	0.4	U
DiDBIT	P33527	MRP1_HUMAN	Multidrug.resistance-associated.protein.1	27	2	35	NA	64	36	28	0.169824	P
DiDBIT	E5RK21	E5RK21_HUMAN	Dynactin.subunit.4	NA	NA	NA	NA	0	0	0	0.901099	U
DiDBIT	Q9NZL9	MAT2B_HUMAN	Methionine.adenosyltransferase.2.subunit.beta	10	2	7	NA	19	2	17	0.10479	P
DiDBIT	Q92552	RT27_HUMAN	28S.ribosomal.protein.S27,.mitochondrial	15	1	1	NA	17	5	12	0.297101	P
DiDBIT	Q9H4M9	EHD1_HUMAN	EH.domain-containing.protein.1	16	2	7	1	26	8	18	0.243446	P
DiDBIT	Q9NUD5	ZCHC3_HUMAN	Zinc.finger.CCHC.domain-containing.protein.3	3	2	3	NA	8	4	4	0.472772	U
DiDBIT	Q9Y394	DHRS7_HUMAN	Dehydrogenase/reductase.SDR.family.member.7	7	NA	4	NA	11	2	9	0.0884956	F
DiDBIT	C9JMS0	C9JMS0_HUMAN	Transcriptional.adapter.3	NA	NA	NA	NA	0	0	0	0.442105	U
DiDBIT	Q96J85	Q96J85_HUMAN	C-Mpl.binding.protein	NA	NA	NA	NA	0	0	0	0.546667	U
DiDBIT	Q8N5F7	NKAP_HUMAN	NF-kappa-B-activating.protein	33	1	2	1	37	36	1	0.944578	U
DiDBIT	P56378	68MP_HUMAN	6.8.kDa.mitochondrial.proteolipid	NA	1	1	NA	2	0	2	0.310345	U
DiDBIT	B1AUU8	B1AUU8_HUMAN	Epidermal.growth.factor.receptor.substrate.15	NA	NA	NA	NA	0	0	0	0.633858	U
DiDBIT	Q7L9L4	MOB1B_HUMAN	MOB.kinase.activator.1B	11	4	3	NA	18	11	7	0.166667	P
DiDBIT	Q00535	CDK5_HUMAN	Cyclin-dependent-like.kinase.5	11	3	4	NA	18	3	15	0.106164	P
DiDBIT	Q69YN2	C19L1_HUMAN	CWF19-like.protein.1	6	2	2	NA	10	2	8	0.243494	P
DiDBIT	Q07960	RHG01_HUMAN	Rho.GTPase-activating.protein.1	22	2	5	NA	29	18	11	0.29385	P
DiDBIT	F5H7S1	F5H7S1_HUMAN	Zinc.finger.protein.423	NA	NA	NA	NA	0	0	0	0.49443	U
DiDBIT	Q9BQP7	MGME1_HUMAN	Mitochondrial.genome.maintenance.exonuclease.1	9	NA	NA	NA	9	6	3	0.459302	U
DiDBIT	Q9HBM1	SPC25_HUMAN	Kinetochore.protein.Spc25	3	NA	4	NA	7	2	5	0.473214	U
DiDBIT	Q96AQ8	MCUR1_HUMAN	Mitochondrial.calcium.uniporter.regulator.1	4	NA	NA	NA	4	2	2	0.604457	U
DiDBIT	Q9HBM8	Q9HBM8_HUMAN	cDNA,.FLJ78849,.highly.similar.to.1-acyl-sn-glycerol-3-phosphate.acyltransferase.alpha	NA	NA	NA	NA	0	0	0	0.239766	P
DiDBIT	Q96GY0	ZC21A_HUMAN	Zinc.finger.C2HC.domain-containing.protein.1A	13	1	NA	NA	14	14	0	0.821538	U
DiDBIT	P0C0S5	H2AZ_HUMAN	Histone.H2A.Z	3	6	9	NA	18	9	9	0.40625	U
DiDBIT	O95251	KAT7_HUMAN	Histone.acetyltransferase.KAT7	55	12	3	1	71	59	12	0.563011	U
DiDBIT	Q9H4B0	OSGP2_HUMAN	Probable.tRNA.N6-adenosine.threonylcarbamoyltransferase,.mitochondrial	3	1	NA	NA	4	1	3	0.0966184	F
DiDBIT	Q9BW85	CCD94_HUMAN	Coiled-coil.domain-containing.protein.94	17	NA	NA	NA	17	13	4	0.801858	U
DiDBIT	F5H3K2	F5H3K2_HUMAN	Uncharacterized.protein.C12orf43	NA	NA	NA	NA	0	0	0	0.87766	U
DiDBIT	B4DUX0	B4DUX0_HUMAN	cDNA.FLJ60167,.highly.similar.to.Cytosolic.acyl.coenzyme.A.thioester.hydrolase(EC.3.1.2.2)	NA	NA	NA	NA	0	0	0	0.350943	U
DiDBIT	P29083	T2EA_HUMAN	General.transcription.factor.IIE.subunit.1	21	2	NA	NA	23	12	11	0.548975	U
DiDBIT	A8MZ87	A8MZ87_HUMAN	Kinesin.light.chain.2	NA	NA	NA	NA	0	0	0	0.556622	U
DiDBIT	Q9HB71	CYBP_HUMAN	Calcyclin-binding.protein	18	12	16	NA	46	26	20	0.600877	U
DiDBIT	P29084	T2EB_HUMAN	Transcription.initiation.factor.IIE.subunit.beta	13	6	3	NA	22	13	9	0.498282	U
DiDBIT	B4DSD4	B4DSD4_HUMAN	cDNA.FLJ58856	NA	NA	NA	NA	0	0	0	0.443878	U
DiDBIT	E9PPW7	E9PPW7_HUMAN	NADH.dehydrogenase.[ubiquinone].iron-sulfur.protein.8,.mitochondrial	NA	NA	NA	NA	0	0	0	0.48913	U
DiDBIT	O00399	DCTN6_HUMAN	Dynactin.subunit.6	1	NA	1	NA	2	1	1	0.2	P
DiDBIT	Q86WA6	BPHL_HUMAN	Valacyclovir.hydrolase	2	7	2	NA	11	1	10	0.120275	P
DiDBIT	H0Y4W2	H0Y4W2_HUMAN	Transformation/transcription.domain-associated.protein	NA	NA	NA	NA	0	0	0	0.166109	P
DiDBIT	P05386	RLA1_HUMAN	60S.acidic.ribosomal.protein.P1	7	NA	2	NA	9	5	4	0.482456	U
DiDBIT	P05387	RLA2_HUMAN	60S.acidic.ribosomal.protein.P2	13	3	9	NA	25	16	9	0.591304	U
DiDBIT	P78347	GTF2I_HUMAN	General.transcription.factor.II-I	58	4	15	34	111	48	63	0.410822	U
DiDBIT	P05388	RLA0_HUMAN	60S.acidic.ribosomal.protein.P0	18	4	17	NA	39	8	31	0.182965	P
DiDBIT	P62979	RS27A_HUMAN	Ubiquitin-40S.ribosomal.protein.S27a	15	10	13	5	43	18	25	0.538462	U
DiDBIT	Q9NTZ6	RBM12_HUMAN	RNA-binding.protein.12	16	3	3	NA	22	8	14	0.593348	U
DiDBIT	P16885	PLCG2_HUMAN	1-phosphatidylinositol.4,5-bisphosphate.phosphodiesterase.gamma-2	51	NA	4	NA	55	19	36	0.219763	P
DiDBIT	O76021	RL1D1_HUMAN	Ribosomal.L1.domain-containing.protein.1	43	11	2	2	58	47	11	0.608163	U
DiDBIT	O76024	WFS1_HUMAN	Wolframin	13	NA	8	NA	21	12	9	0.261798	P
DiDBIT	A0AVT1	UBA6_HUMAN	Ubiquitin-like.modifier-activating.enzyme.6	16	2	19	NA	37	9	28	0.162548	P
DiDBIT	Q9H061	T126A_HUMAN	Transmembrane.protein.126A	2	NA	2	NA	4	1	3	0.0974359	F
DiDBIT	Q93034	CUL5_HUMAN	Cullin-5	11	3	3	NA	17	5	12	0.15	P
DiDBIT	Q9P206	K1522_HUMAN	Uncharacterized.protein.KIAA1522	81	1	NA	NA	82	78	4	0.957488	U
DiDBIT	H0Y8W7	H0Y8W7_HUMAN	C-terminal-binding.protein.1	NA	NA	NA	NA	0	0	0	0.226481	P
DiDBIT	Q6WCQ1	MPRIP_HUMAN	Myosin.phosphatase.Rho-interacting.protein	61	NA	3	NA	64	62	2	0.773659	U
DiDBIT	Q8TDX7	NEK7_HUMAN	Serine/threonine-protein.kinase.Nek7	20	NA	7	NA	27	4	23	0.18543	P
DiDBIT	Q15365	PCBP1_HUMAN	Poly(rC)-binding.protein.1	37	4	8	4	53	23	30	0.342697	U
DiDBIT	O15258	RER1_HUMAN	Protein.RER1	10	NA	5	NA	15	9	6	0.244898	P
DiDBIT	O00401	WASL_HUMAN	Neural.Wiskott-Aldrich.syndrome.protein	18	NA	NA	NA	18	13	5	0.70099	U
DiDBIT	Q9H814	PHAX_HUMAN	Phosphorylated.adapter.RNA.export.protein	28	4	NA	NA	32	31	1	0.725888	U
DiDBIT	Q9H444	CHM4B_HUMAN	Charged.multivesicular.body.protein.4b	8	4	6	NA	18	13	5	0.910714	U
DiDBIT	P62256	UBE2H_HUMAN	Ubiquitin-conjugating.enzyme.E2.H	5	2	3	NA	10	5	5	0.327869	U
DiDBIT	P29401	TKT_HUMAN	Transketolase	30	21	28	NA	79	24	55	0.182986	P
DiDBIT	O15091	MRPP3_HUMAN	Mitochondrial.ribonuclease.P.catalytic.subunit	8	1	2	NA	11	3	8	0.212693	P
DiDBIT	Q9H0S4	DDX47_HUMAN	Probable.ATP-dependent.RNA.helicase.DDX47	11	6	3	NA	20	9	11	0.237363	P
DiDBIT	P35244	RFA3_HUMAN	Replication.protein.A.14.kDa.subunit	4	2	3	NA	9	1	8	0.123967	P
DiDBIT	O75431	MTX2_HUMAN	Metaxin-2	6	NA	2	NA	8	3	5	0.110266	P
DiDBIT	O75436	VP26A_HUMAN	Vacuolar.protein.sorting-associated.protein.26A	13	1	4	NA	18	7	11	0.165138	P
DiDBIT	P35241	RADI_HUMAN	Radixin	15	7	22	NA	44	20	24	0.566038	U
DiDBIT	O75438	NDUB1_HUMAN	NADH.dehydrogenase.[ubiquinone].1.beta.subcomplex.subunit.1	2	NA	NA	NA	2	1	1	0.293103	P
DiDBIT	O75439	MPPB_HUMAN	Mitochondrial-processing.peptidase.subunit.beta	11	NA	6	NA	17	2	15	0.0633947	F
DiDBIT	P43034	LIS1_HUMAN	Platelet-activating.factor.acetylhydrolase.IB.subunit.alpha	15	3	5	NA	23	9	14	0.285366	P
DiDBIT	E9PQD8	E9PQD8_HUMAN	Glutamine.amidotransferase-like.class.1.domain-containing.protein.1	NA	NA	NA	NA	0	0	0	0.241667	P
DiDBIT	Q9NVP1	DDX18_HUMAN	ATP-dependent.RNA.helicase.DDX18	28	10	5	1	44	18	26	0.358209	U
DiDBIT	Q96CS3	FAF2_HUMAN	FAS-associated.factor.2	12	1	10	NA	23	13	10	0.426966	U
DiDBIT	Q96BP2	CHCH1_HUMAN	Coiled-coil-helix-coiled-coil-helix.domain-containing.protein.1	NA	NA	1	NA	1	1	0	0.805085	U
DiDBIT	A6NDG6	PGP_HUMAN	Glycerol-3-phosphate.phosphatase	5	1	NA	NA	6	4	2	0.161994	P
DiDBIT	E7ES08	E7ES08_HUMAN	High.mobility.group.protein.B3	NA	NA	NA	NA	0	0	0	0.909574	U
DiDBIT	C9JBL1	C9JBL1_HUMAN	Signal.peptidase.complex.subunit.1	NA	NA	NA	NA	0	0	0	0.275	P
DiDBIT	Q9BXW7	HDHD5_HUMAN	Haloacid.dehalogenase-like.hydrolase.domain-containing.5	2	1	2	NA	5	0	5	0.167849	P
DiDBIT	Q9BXW6	OSBL1_HUMAN	Oxysterol-binding.protein-related.protein.1	18	NA	2	NA	20	13	7	0.434737	U
DiDBIT	H0Y539	H0Y539_HUMAN	SHC-transforming.protein.1	NA	NA	NA	NA	0	0	0	0.555556	U
DiDBIT	Q9H446	RWDD1_HUMAN	RWD.domain-containing.protein.1	3	NA	1	NA	4	4	0	0.81893	U
DiDBIT	P06280	AGAL_HUMAN	Alpha-galactosidase.A	3	NA	5	NA	8	1	7	0.048951	F
DiDBIT	Q9H845	ACAD9_HUMAN	Acyl-CoA.dehydrogenase.family.member.9,.mitochondrial	10	2	NA	NA	12	3	9	0.167472	P
DiDBIT	O15320	CTGE5_HUMAN	Endoplasmic.reticulum.export.factor.CTAGE5	36	NA	1	NA	37	35	2	0.878109	U
DiDBIT	E9PLK3	E9PLK3_HUMAN	Aminopeptidase	NA	NA	NA	NA	0	0	0	0.13224	P
DiDBIT	Q9BZE4	NOG1_HUMAN	Nucleolar.GTP-binding.protein.1	21	7	9	8	45	19	26	0.400631	U
DiDBIT	Q13011	ECH1_HUMAN	Delta(3,5)-Delta(2,4)-dienoyl-CoA.isomerase,.mitochondrial	16	7	3	NA	26	11	15	0.268293	P
DiDBIT	Q13017	RHG05_HUMAN	Rho.GTPase-activating.protein.5	37	2	NA	NA	39	27	12	0.330226	U
DiDBIT	F5H0F7	F5H0F7_HUMAN	Proteasomal.ATPase-associated.factor.1	NA	NA	NA	NA	0	0	0	0.161491	P
DiDBIT	O75380	NDUS6_HUMAN	NADH.dehydrogenase.[ubiquinone].iron-sulfur.protein.6,.mitochondrial	4	1	NA	NA	5	0	5	0.104839	P
DiDBIT	B0YIW6	B0YIW6_HUMAN	Archain.1,.isoform.CRA_a	NA	NA	NA	NA	0	0	0	0.324275	U
DiDBIT	P53708	ITA8_HUMAN	Integrin.alpha-8.[Cleaved.into:.Integrin.alpha-8.heavy.chain;.Integrin.alpha-8.light.chain]	3	2	5	NA	10	1	9	0.124177	P
DiDBIT	P60520	GBRL2_HUMAN	Gamma-aminobutyric.acid.receptor-associated.protein-like.2	2	4	1	NA	7	0	7	0.153846	P
DiDBIT	Q9UKZ1	CNO11_HUMAN	CCR4-NOT.transcription.complex.subunit.11	9	NA	5	NA	14	9	5	0.47451	U
DiDBIT	P53701	CCHL_HUMAN	Cytochrome.c-type.heme.lyase	8	NA	1	NA	9	3	6	0.458955	U
DiDBIT	Q92616	GCN1_HUMAN	eIF-2-alpha.kinase.activator.GCN1	55	1	60	NA	116	42	74	0.153501	P
DiDBIT	Q9H967	WDR76_HUMAN	WD.repeat-containing.protein.76	11	NA	6	1	18	12	6	0.469649	U
DiDBIT	Q92615	LAR4B_HUMAN	La-related.protein.4B	55	1	6	NA	62	53	9	0.707317	U
DiDBIT	D6R994	D6R994_HUMAN	Complex.III.assembly.factor.LYRM7	NA	NA	NA	NA	0	0	0	0.188679	P
DiDBIT	O60762	DPM1_HUMAN	Dolichol-phosphate.mannosyltransferase.subunit.1	9	1	7	NA	17	7	10	0.138462	P
DiDBIT	Q8N9N7	LRC57_HUMAN	Leucine-rich.repeat-containing.protein.57	7	NA	2	NA	9	4	5	0.401674	U
DiDBIT	Q14566	MCM6_HUMAN	DNA.replication.licensing.factor.MCM6	31	7	28	NA	66	24	42	0.236297	P
DiDBIT	O75940	SPF30_HUMAN	Survival.of.motor.neuron-related-splicing.factor.30	14	1	NA	NA	15	12	3	0.747899	U
DiDBIT	Q15185	TEBP_HUMAN	Prostaglandin.E.synthase.3	13	5	8	5	31	11	20	0.5375	U
DiDBIT	O75947	ATP5H_HUMAN	ATP.synthase.subunit.d,.mitochondrial	9	15	4	NA	28	12	16	0.347826	U
DiDBIT	Q15181	IPYR_HUMAN	Inorganic.pyrophosphatase	18	12	7	NA	37	9	28	0.183391	P
DiDBIT	P17844	DDX5_HUMAN	Probable.ATP-dependent.RNA.helicase.DDX5	37	16	21	8	82	33	49	0.392508	U
DiDBIT	Q7Z5K2	WAPL_HUMAN	Wings.apart-like.protein.homolog	52	5	NA	NA	57	48	9	0.57395	U
DiDBIT	P13995	MTDC_HUMAN	Bifunctional.methylenetetrahydrofolate.dehydrogenase/cyclohydrolase,.mitochondrial.[Includes:.NAD-dependent.methylenetetrahydrofolate.dehydrogenase	5	3	3	NA	11	2	9	0.128571	P
DiDBIT	Q9NPF4	OSGEP_HUMAN	Probable.tRNA.N6-adenosine.threonylcarbamoyltransferase	8	1	1	NA	10	1	9	0.0925373	F
DiDBIT	Q9NPF5	DMAP1_HUMAN	DNA.methyltransferase.1-associated.protein.1	20	5	2	NA	27	26	1	0.633833	U
DiDBIT	P41214	EIF2D_HUMAN	Eukaryotic.translation.initiation.factor.2D	10	1	NA	NA	11	10	1	0.354452	U
DiDBIT	O94906	PRP6_HUMAN	Pre-mRNA-processing.factor.6	27	2	19	7	55	26	29	0.390011	U
DiDBIT	O94905	ERLN2_HUMAN	Erlin-2	7	NA	1	NA	8	3	5	0.348083	U
DiDBIT	Q13308	PTK7_HUMAN	Inactive.tyrosine-protein.kinase.7	18	NA	8	NA	26	11	15	0.291589	P
DiDBIT	Q2TAY7	SMU1_HUMAN	WD40.repeat-containing.protein.SMU1	7	1	9	NA	17	5	12	0.132554	P
DiDBIT	Q92526	TCPW_HUMAN	T-complex.protein.1.subunit.zeta-2	6	3	3	NA	12	1	11	0.0773585	F
DiDBIT	Q8NFC6	BD1L1_HUMAN	Biorientation.of.chromosomes.in.cell.division.protein.1-like.1	101	9	9	1	120	114	6	0.916093	U
DiDBIT	Q92522	H1X_HUMAN	Histone.H1x	6	10	5	NA	21	19	2	0.765258	U
DiDBIT	Q13126	MTAP_HUMAN	S-methyl-5'-thioadenosine.phosphorylase	7	NA	6	NA	13	4	9	0.0812721	F
DiDBIT	O43242	PSMD3_HUMAN	26S.proteasome.non-ATPase.regulatory.subunit.3	19	2	20	1	42	16	26	0.314607	U
DiDBIT	Q7L8L6	FAKD5_HUMAN	FAST.kinase.domain-containing.protein.5,.mitochondrial	14	1	1	NA	16	9	7	0.187173	P
DiDBIT	Q8N3C0	ASCC3_HUMAN	Activating.signal.cointegrator.1.complex.subunit.3	35	5	30	NA	70	10	60	0.119437	P
DiDBIT	Q9NRF8	PYRG2_HUMAN	CTP.synthase.2	14	NA	1	NA	15	8	7	0.12116	P
DiDBIT	O43795	MYO1B_HUMAN	Unconventional.myosin-Ib	19	1	17	1	38	11	27	0.164613	P
DiDBIT	Q9BYT8	NEUL_HUMAN	Neurolysin,.mitochondrial	16	2	2	NA	20	1	19	0.161932	P
DiDBIT	F5H4V9	F5H4V9_HUMAN	Programmed.cell.death.protein.2	NA	NA	NA	NA	0	0	0	0.402685	U
DiDBIT	Q9UPN6	SCAF8_HUMAN	Protein.SCAF8	17	2	3	1	23	18	5	0.756098	U
DiDBIT	Q9UPN9	TRI33_HUMAN	E3.ubiquitin-protein.ligase.TRIM33	33	10	2	10	55	42	13	0.639752	U
DiDBIT	Q8N684	CPSF7_HUMAN	Cleavage.and.polyadenylation.specificity.factor.subunit.7	36	1	3	NA	40	30	10	0.738854	U
DiDBIT	C9JVN9	C9JVN9_HUMAN	L-2-hydroxyglutarate.dehydrogenase,.mitochondrial	NA	NA	NA	NA	0	0	0	0.145125	P
DiDBIT	Q14108	SCRB2_HUMAN	Lysosome.membrane.protein.2	8	NA	NA	NA	8	3	5	0.08159	F
DiDBIT	Q9UH62	ARMX3_HUMAN	Armadillo.repeat-containing.X-linked.protein.3	11	NA	3	NA	14	10	4	0.30343	U
DiDBIT	Q9Y3Y2	CHTOP_HUMAN	Chromatin.target.of.PRMT1.protein	7	3	6	NA	16	16	0	0.995968	U
DiDBIT	Q02878	RL6_HUMAN	60S.ribosomal.protein.L6	19	6	18	NA	43	22	21	0.604167	U
DiDBIT	Q8N511	TM199_HUMAN	Transmembrane.protein.199	3	NA	2	NA	5	3	2	0.442308	U
DiDBIT	F5H4X0	F5H4X0_HUMAN	Scavenger.receptor.class.B.member.1	NA	NA	NA	NA	0	0	0	0.112224	P
DiDBIT	Q641Q2	WAC2A_HUMAN	WASH.complex.subunit.2A	104	5	1	NA	110	109	1	0.923937	U
DiDBIT	P16152	CBR1_HUMAN	Carbonyl.reductase.[NADPH].1	13	5	5	NA	23	9	14	0.249097	P
DiDBIT	F8VQE1	F8VQE1_HUMAN	LIM.domain.and.actin-binding.protein.1	NA	NA	NA	NA	0	0	0	0.894649	U
DiDBIT	Q9ULX6	AKP8L_HUMAN	A-kinase.anchor.protein.8-like	23	3	7	1	34	28	6	0.843653	U
DiDBIT	P54098	DPOG1_HUMAN	DNA.polymerase.subunit.gamma-1	4	NA	9	NA	13	5	8	0.298628	P
DiDBIT	O75165	DJC13_HUMAN	DnaJ.homolog.subfamily.C.member.13	32	4	21	NA	57	13	44	0.121712	P
DiDBIT	P99999	CYC_HUMAN	Cytochrome.c	10	7	5	NA	22	4	18	0.333333	U
DiDBIT	O43181	NDUS4_HUMAN	NADH.dehydrogenase.[ubiquinone].iron-sulfur.protein.4,.mitochondrial	4	1	NA	NA	5	5	0	0.508571	U
DiDBIT	Q9UGP8	SEC63_HUMAN	Translocation.protein.SEC63.homolog	23	1	9	NA	33	13	20	0.357895	U
DiDBIT	Q5VZL5	ZMYM4_HUMAN	Zinc.finger.MYM-type.protein.4	51	2	7	14	74	60	14	0.616925	U
DiDBIT	A5YKK6	CNOT1_HUMAN	CCR4-NOT.transcription.complex.subunit.1	29	4	13	NA	46	15	31	0.264731	P
DiDBIT	O75367	H2AY_HUMAN	Core.histone.macro-H2A.1	21	9	17	NA	47	25	22	0.333333	U
DiDBIT	Q9BWU0	NADAP_HUMAN	Kanadaptin	25	3	1	NA	29	25	4	0.772613	U
DiDBIT	Q99460	PSMD1_HUMAN	26S.proteasome.non-ATPase.regulatory.subunit.1	25	6	28	NA	59	36	23	0.231899	P
DiDBIT	O75368	SH3L1_HUMAN	SH3.domain-binding.glutamic.acid-rich-like.protein	8	2	1	NA	11	6	5	0.438596	U
DiDBIT	O75369	FLNB_HUMAN	Filamin-B	168	17	14	NA	199	58	141	0.25442	P
DiDBIT	P26885	FKBP2_HUMAN	Peptidyl-prolyl.cis-trans.isomerase.FKBP2	5	1	NA	NA	6	1	5	0.239437	P
DiDBIT	P60709	ACTB_HUMAN	Actin,.cytoplasmic.1	48	8	13	7	76	14	62	0.146667	P
DiDBIT	Q8TCT9	HM13_HUMAN	Minor.histocompatibility.antigen.H13	11	NA	7	NA	18	11	7	0.214854	P
DiDBIT	E7EQV9	E7EQV9_HUMAN	Ribosomal.protein.L15	NA	NA	NA	NA	0	0	0	0.408046	U
DiDBIT	E7EQV3	E7EQV3_HUMAN	Polyadenylate-binding.protein	NA	NA	NA	NA	0	0	0	0.573604	U
DiDBIT	Q9BSV6	SEN34_HUMAN	tRNA-splicing.endonuclease.subunit.Sen34	4	1	5	2	12	8	4	0.583871	U
DiDBIT	Q9NXR7	BABA2_HUMAN	BRISC.and.BRCA1-A.complex.member.2	4	2	5	NA	11	2	9	0.0652742	F
DiDBIT	Q8TC12	RDH11_HUMAN	Retinol.dehydrogenase.11	6	1	10	NA	17	2	15	0.081761	F
DiDBIT	Q9NUU7	DD19A_HUMAN	ATP-dependent.RNA.helicase.DDX19A	11	3	6	1	21	10	11	0.313808	U
DiDBIT	Q6UN15	FIP1_HUMAN	Pre-mRNA.3'-end-processing.factor.FIP1	47	2	4	2	55	44	11	0.762626	U
DiDBIT	Q13347	EIF3I_HUMAN	Eukaryotic.translation.initiation.factor.3.subunit.I	12	2	14	4	32	10	22	0.184615	P
DiDBIT	B7Z499	B7Z499_HUMAN	cDNA.FLJ50571,.highly.similar.to.Myotubularin	NA	NA	NA	NA	0	0	0	0.231557	P
DiDBIT	P30048	PRDX3_HUMAN	Thioredoxin-dependent.peroxide.reductase,.mitochondrial	7	5	4	NA	16	3	13	0.191406	P
DiDBIT	P48147	PPCE_HUMAN	Prolyl.endopeptidase	16	1	3	NA	20	1	19	0.0633803	F
DiDBIT	F5GZQ3	F5GZQ3_HUMAN	Trifunctional.enzyme.subunit.beta,.mitochondrial	NA	NA	NA	NA	0	0	0	0.230937	P
DiDBIT	Q9BQG2	NUD12_HUMAN	Peroxisomal.NADH.pyrophosphatase.NUDT12	3	2	NA	NA	5	1	4	0.112554	P
DiDBIT	Q9BQG0	MBB1A_HUMAN	Myb-binding.protein.1A	57	5	13	NA	75	49	26	0.389307	U
DiDBIT	P49419	AL7A1_HUMAN	Alpha-aminoadipic.semialdehyde.dehydrogenase	9	5	4	NA	18	3	15	0.0816327	F
DiDBIT	Q4VC31	CCD58_HUMAN	Coiled-coil.domain-containing.protein.58	1	2	2	NA	5	3	2	0.354167	U
DiDBIT	B4DQ75	B4DQ75_HUMAN	Death-associated.protein.1	1	NA	NA	NA	1	1	0	0.588235	U
DiDBIT	Q96MG7	NSE3_HUMAN	Non-structural.maintenance.of.chromosomes.element.3.homolog	9	1	4	NA	14	8	6	0.427632	U
DiDBIT	P62495	ERF1_HUMAN	Eukaryotic.peptide.chain.release.factor.subunit.1	11	1	5	NA	17	2	15	0.162471	P
DiDBIT	Q9NYU2	UGGG1_HUMAN	UDP-glucose:glycoprotein.glucosyltransferase.1	24	2	2	NA	28	4	24	0.163987	P
DiDBIT	Q86UF1	TSN33_HUMAN	Tetraspanin-33	2	NA	NA	NA	2	0	2	0.0989399	F
DiDBIT	Q14966	ZN638_HUMAN	Zinc.finger.protein.638	87	12	2	NA	101	92	9	0.804348	U
DiDBIT	P20585	MSH3_HUMAN	DNA.mismatch.repair.protein.Msh3	18	1	4	1	24	13	11	0.280563	P
DiDBIT	B4DV00	B4DV00_HUMAN	Protein.arginine.N-methyltransferase.5	NA	NA	NA	NA	0	0	0	0.0979284	F
DiDBIT	Q9Y2H6	FND3A_HUMAN	Fibronectin.type-III.domain-containing.protein.3A	24	1	NA	NA	25	15	10	0.393155	U
DiDBIT	P55145	MANF_HUMAN	Mesencephalic.astrocyte-derived.neurotrophic.factor	8	1	1	NA	10	4	6	0.269231	P
DiDBIT	B9A018	B9A018_HUMAN	U4/U6.U5.tri-snRNP-associated.protein.2	NA	NA	NA	NA	0	0	0	0.285448	P
DiDBIT	Q9NWS8	RMND1_HUMAN	Required.for.meiotic.nuclear.division.protein.1.homolog	2	NA	1	NA	3	0	3	0.253898	P
DiDBIT	E9PP78	E9PP78_HUMAN	FAD-dependent.oxidoreductase.domain-containing.protein.1	NA	NA	NA	NA	0	0	0	0.421622	U
DiDBIT	Q9NZZ3	CHMP5_HUMAN	Charged.multivesicular.body.protein.5	8	NA	2	NA	10	10	0	0.958904	U
DiDBIT	P49773	HINT1_HUMAN	Histidine.triad.nucleotide-binding.protein.1	6	3	4	NA	13	2	11	0.198413	P
DiDBIT	Q9Y5A9	YTHD2_HUMAN	YTH.domain-containing.family.protein.2	18	2	8	NA	28	21	7	0.692573	U
DiDBIT	Q9NTI5	PDS5B_HUMAN	Sister.chromatid.cohesion.protein.PDS5.homolog.B	68	10	5	NA	83	64	19	0.380097	U
DiDBIT	Q16186	ADRM1_HUMAN	Proteasomal.ubiquitin.receptor.ADRM1	18	2	12	NA	32	23	9	0.690418	U
DiDBIT	O95639	CPSF4_HUMAN	Cleavage.and.polyadenylation.specificity.factor.subunit.4	11	1	3	NA	15	8	7	0.345725	U
DiDBIT	Q9P0P8	CF203_HUMAN	Uncharacterized.protein.C6orf203	5	1	NA	NA	6	4	2	0.3875	U
DiDBIT	E9PQS1	E9PQS1_HUMAN	Ester.hydrolase.C11orf54	NA	NA	NA	NA	0	0	0	0.0920502	F
DiDBIT	Q02127	PYRD_HUMAN	Dihydroorotate.dehydrogenase	10	NA	3	NA	13	4	9	0.2	P
DiDBIT	Q9UBM7	DHCR7_HUMAN	7-dehydrocholesterol.reductase	8	NA	7	NA	15	6	9	0.0736842	F
DiDBIT	P07108	ACBP_HUMAN	Acyl-CoA-binding.protein	6	5	3	NA	14	7	7	0.425287	U
DiDBIT	Q6P6C2	ALKB5_HUMAN	RNA.demethylase.ALKBH5	22	5	3	2	32	26	6	0.560914	U
DiDBIT	Q96M27	PRRC1_HUMAN	Protein.PRRC1	11	NA	NA	NA	11	3	8	0.494382	U
DiDBIT	Q92688	AN32B_HUMAN	Acidic.leucine-rich.nuclear.phosphoprotein.32.family.member.B	8	8	4	1	21	12	9	0.593625	U
DiDBIT	A0MZ66	SHOT1_HUMAN	Shootin-1	29	3	6	NA	38	35	3	0.971474	U
DiDBIT	Q96HS1	PGAM5_HUMAN	Serine/threonine-protein.phosphatase.PGAM5,.mitochondrial	5	7	4	NA	16	5	11	0.342561	U
DiDBIT	Q9BXJ9	NAA15_HUMAN	N-alpha-acetyltransferase.15,.NatA.auxiliary.subunit	16	8	19	NA	43	12	31	0.190531	P
DiDBIT	Q7Z478	DHX29_HUMAN	ATP-dependent.RNA.helicase.DHX29	25	2	3	NA	30	17	13	0.368152	U
DiDBIT	F8VXG7	F8VXG7_HUMAN	Protein.SCAF11	NA	NA	NA	NA	0	0	0	0.910307	U
DiDBIT	Q9BYN8	RT26_HUMAN	28S.ribosomal.protein.S26,.mitochondrial	NA	2	NA	NA	2	2	0	0.658537	U
DiDBIT	Q9BX40	LS14B_HUMAN	Protein.LSM14.homolog.B	25	NA	4	NA	29	27	2	0.85974	U
DiDBIT	Q96KM6	Z512B_HUMAN	Zinc.finger.protein.512B	26	6	NA	1	33	29	4	0.762332	U
DiDBIT	Q96CN7	ISOC1_HUMAN	Isochorismatase.domain-containing.protein.1	4	3	NA	NA	7	1	6	0.130872	P
DiDBIT	Q9NVM6	DJC17_HUMAN	DnaJ.homolog.subfamily.C.member.17	4	NA	NA	NA	4	4	0	0.75	U
DiDBIT	Q6YN16	HSDL2_HUMAN	Hydroxysteroid.dehydrogenase-like.protein.2	8	5	1	NA	14	2	12	0.239234	P
DiDBIT	P60896	SEM1_HUMAN	26S.proteasome.complex.subunit.SEM1	1	NA	2	NA	3	3	0	0.985714	U
DiDBIT	P45877	PPIC_HUMAN	Peptidyl-prolyl.cis-trans.isomerase.C	1	NA	NA	NA	1	0	1	0.127358	P
DiDBIT	O15067	PUR4_HUMAN	Phosphoribosylformylglycinamidine.synthase	18	NA	14	NA	32	11	21	0.278774	P
DiDBIT	Q9H6R3	ACSS3_HUMAN	Acyl-CoA.synthetase.short-chain.family.member.3,.mitochondrial	11	1	NA	NA	12	4	8	0.161808	P
DiDBIT	Q86SK9	SCD5_HUMAN	Stearoyl-CoA.desaturase.5	NA	NA	3	NA	3	2	1	0.248485	P
DiDBIT	Q9BSH4	TACO1_HUMAN	Translational.activator.of.cytochrome.c.oxidase.1	2	1	1	NA	4	3	1	0.508418	U
DiDBIT	P07099	HYEP_HUMAN	Epoxide.hydrolase.1	17	3	6	NA	26	5	21	0.10989	P
DiDBIT	Q01968	OCRL_HUMAN	Inositol.polyphosphate.5-phosphatase.OCRL-1	12	NA	5	NA	17	9	8	0.249723	P
DiDBIT	P22626	ROA2_HUMAN	Heterogeneous.nuclear.ribonucleoproteins.A2/B1	49	10	12	5	76	40	36	0.68272	U
DiDBIT	Q8N5G0	SIM20_HUMAN	Small.integral.membrane.protein.20	1	NA	NA	NA	1	0	1	0.19403	P
DiDBIT	Q9Y676	RT18B_HUMAN	28S.ribosomal.protein.S18b,.mitochondrial	9	NA	NA	NA	9	6	3	0.534884	U
DiDBIT	P30519	HMOX2_HUMAN	Heme.oxygenase.2	11	1	1	NA	13	4	9	0.221519	P
DiDBIT	C9J6F3	C9J6F3_HUMAN	Programmed.cell.death.protein.10	NA	NA	NA	NA	0	0	0	0.376344	U
DiDBIT	Q7Z4H8	KDEL2_HUMAN	KDEL.motif-containing.protein.2	13	NA	1	NA	14	2	12	0.187377	P
DiDBIT	Q15836	VAMP3_HUMAN	Vesicle-associated.membrane.protein.3	9	NA	4	NA	13	11	2	0.63	U
DiDBIT	P51608	MECP2_HUMAN	Methyl-CpG-binding.protein.2	32	4	1	NA	37	34	3	0.930041	U
DiDBIT	B4E3L3	B4E3L3_HUMAN	Ubiquitin.carboxyl-terminal.hydrolase.28	NA	NA	NA	NA	0	0	0	0.309783	U
DiDBIT	E9PN57	E9PN57_HUMAN	Sjoegren.syndrome/scleroderma.autoantigen.1	NA	NA	NA	NA	0	0	0	0.35	U
DiDBIT	Q5JP53	Q5JP53_HUMAN	Tubulin.beta.chain	NA	NA	NA	NA	0	0	0	0.183099	P
DiDBIT	O00273	DFFA_HUMAN	DNA.fragmentation.factor.subunit.alpha	13	1	3	NA	17	12	5	0.549849	U
DiDBIT	Q9Y295	DRG1_HUMAN	Developmentally-regulated.GTP-binding.protein.1	9	1	13	NA	23	8	15	0.269755	P
DiDBIT	Q12834	CDC20_HUMAN	Cell.division.cycle.protein.20.homolog	25	NA	14	2	41	34	7	0.436874	U
DiDBIT	Q9NUQ3	TXLNG_HUMAN	Gamma-taxilin	19	2	3	NA	24	23	1	0.977273	U
DiDBIT	O43592	XPOT_HUMAN	Exportin-T	3	2	6	NA	11	0	11	0.0893971	F
DiDBIT	P17066	HSP76_HUMAN	Heat.shock.70.kDa.protein.6	22	4	12	1	39	11	28	0.312597	U
DiDBIT	Q9UBB6	NCDN_HUMAN	Neurochondrin	5	NA	3	NA	8	2	6	0.161866	P
DiDBIT	Q9BX68	HINT2_HUMAN	Histidine.triad.nucleotide-binding.protein.2,.mitochondrial	3	NA	NA	NA	3	0	3	0.380368	U
DiDBIT	E5RHA6	E5RHA6_HUMAN	Glycerol-3-phosphate.acyltransferase.4	NA	NA	NA	NA	0	0	0	0.195531	P
DiDBIT	Q9UBB4	ATX10_HUMAN	Ataxin-10	9	1	11	NA	21	5	16	0.187368	P
DiDBIT	Q01813	PFKAP_HUMAN	ATP-dependent.6-phosphofructokinase,.platelet.type	15	10	20	NA	45	6	39	0.0994898	F
DiDBIT	P49792	RBP2_HUMAN	E3.SUMO-protein.ligase.RanBP2	265	5	33	24	327	258	69	0.598945	U
DiDBIT	Q9Y2Z2	MTO1_HUMAN	Protein.MTO1.homolog,.mitochondrial	13	NA	11	NA	24	7	17	0.145049	P
DiDBIT	Q9UDW1	QCR9_HUMAN	Cytochrome.b-c1.complex.subunit.9	1	NA	NA	NA	1	0	1	0.190476	P
DiDBIT	Q9Y2Z4	SYYM_HUMAN	Tyrosine--tRNA.ligase,.mitochondrial	8	2	1	NA	11	1	10	0.121593	P
DiDBIT	Q93009	UBP7_HUMAN	Ubiquitin.carboxyl-terminal.hydrolase.7	18	8	18	NA	44	10	34	0.215971	P
DiDBIT	Q93008	USP9X_HUMAN	Probable.ubiquitin.carboxyl-terminal.hydrolase.FAF-X	34	3	25	NA	62	25	37	0.232296	P
DiDBIT	Q00341	VIGLN_HUMAN	Vigilin	47	2	20	NA	69	35	34	0.366719	U
DiDBIT	Q00610	CLH1_HUMAN	Clathrin.heavy.chain.1	70	20	41	NA	131	22	109	0.117015	P
DiDBIT	B5MCF9	B5MCF9_HUMAN	Pescadillo.homolog	NA	NA	NA	NA	0	0	0	0.490368	U
DiDBIT	O60814	H2B1K_HUMAN	Histone.H2B.type.1-K	23	17	10	5	55	28	27	0.47619	U
DiDBIT	O60547	GMDS_HUMAN	GDP-mannose.4,6.dehydratase	8	2	4	NA	14	2	12	0.145161	P
DiDBIT	Q6NUQ1	RINT1_HUMAN	RAD50-interacting.protein.1	10	NA	1	NA	11	6	5	0.191919	P
DiDBIT	Q9Y2T2	AP3M1_HUMAN	AP-3.complex.subunit.mu-1	8	NA	7	NA	15	3	12	0.11244	P
DiDBIT	Q15172	2A5A_HUMAN	Serine/threonine-protein.phosphatase.2A.56.kDa.regulatory.subunit.alpha.isoform	11	1	1	NA	13	10	3	0.320988	U
DiDBIT	P09496	CLCA_HUMAN	Clathrin.light.chain.A	12	1	3	NA	16	15	1	0.774194	U
DiDBIT	P09497	CLCB_HUMAN	Clathrin.light.chain.B	6	NA	3	NA	9	9	0	0.90393	U
DiDBIT	E7EPN9	E7EPN9_HUMAN	Protein.PRRC2C	NA	NA	NA	NA	0	0	0	0.981908	U
DiDBIT	Q9H6R0	DHX33_HUMAN	Putative.ATP-dependent.RNA.helicase.DHX33	18	1	4	NA	23	9	14	0.209335	P
DiDBIT	O00479	HMGN4_HUMAN	High.mobility.group.nucleosome-binding.domain-containing.protein.4	6	7	NA	NA	13	13	0	0.988889	U
DiDBIT	Q9H0P0	5NT3A_HUMAN	Cytosolic.5'-nucleotidase.3A	4	NA	6	NA	10	1	9	0.0565476	F
DiDBIT	Q9UL63	MKLN1_HUMAN	Muskelin	2	2	4	NA	8	3	5	0.186395	P
DiDBIT	Q15370	ELOB_HUMAN	Elongin-B	3	1	4	NA	8	4	4	0.720339	U
DiDBIT	Q9P0L0	VAPA_HUMAN	Vesicle-associated.membrane.protein-associated.protein.A	15	2	8	NA	25	21	4	0.594378	U
DiDBIT	F8WA39	F8WA39_HUMAN	Myotubularin-related.protein.1	NA	NA	NA	NA	0	0	0	0.22734	P
DiDBIT	Q12996	CSTF3_HUMAN	Cleavage.stimulation.factor.subunit.3	18	5	4	NA	27	7	20	0.308229	U
DiDBIT	Q92665	RT31_HUMAN	28S.ribosomal.protein.S31,.mitochondrial	11	1	3	NA	15	14	1	0.592405	U
DiDBIT	Q9Y619	ORNT1_HUMAN	Mitochondrial.ornithine.transporter.1	1	NA	1	NA	2	0	2	0.119601	P
DiDBIT	Q9Y617	SERC_HUMAN	Phosphoserine.aminotransferase	7	8	15	NA	30	2	28	0.0567568	F
DiDBIT	C9JHH5	C9JHH5_HUMAN	Testis-expressed.protein.264	NA	NA	NA	NA	0	0	0	0.0833333	F
DiDBIT	P09543	CN37_HUMAN	2',3'-cyclic-nucleotide.3'-phosphodiesterase	18	1	13	NA	32	17	15	0.266033	P
DiDBIT	P32929	CGL_HUMAN	Cystathionine.gamma-lyase	3	1	3	NA	7	4	3	0.158025	P
DiDBIT	P35251	RFC1_HUMAN	Replication.factor.C.subunit.1	73	15	22	1	111	98	13	0.626307	U
DiDBIT	P35250	RFC2_HUMAN	Replication.factor.C.subunit.2	11	4	7	NA	22	2	20	0.107345	P
DiDBIT	Q08170	SRSF4_HUMAN	Serine/arginine-rich.splicing.factor.4	48	4	3	NA	55	45	10	0.765182	U
DiDBIT	Q96HN2	SAHH3_HUMAN	Adenosylhomocysteinase.3	27	NA	5	NA	32	20	12	0.373159	U
DiDBIT	Q8IY18	SMC5_HUMAN	Structural.maintenance.of.chromosomes.protein.5	27	3	9	NA	39	24	15	0.500454	U
DiDBIT	A6NME1	A6NME1_HUMAN	cDNA.FLJ53907,.highly.similar.to.B-cell.receptor-associated.protein.29	NA	NA	NA	NA	0	0	0	0.774194	U
DiDBIT	Q9UGM6	SYWM_HUMAN	Tryptophan--tRNA.ligase,.mitochondrial	10	NA	NA	NA	10	7	3	0.25	P
DiDBIT	F8W717	F8W717_HUMAN	Echinoderm.microtubule-associated.protein-like.1	NA	NA	NA	NA	0	0	0	0.277709	P
DiDBIT	Q00765	REEP5_HUMAN	Receptor.expression-enhancing.protein.5	4	2	6	NA	12	10	2	0.275132	P
DiDBIT	P18669	PGAM1_HUMAN	Phosphoglycerate.mutase.1	16	7	10	1	34	10	24	0.283465	P
DiDBIT	Q9H2P0	ADNP_HUMAN	Activity-dependent.neuroprotector.homeobox.protein	49	2	5	14	70	53	17	0.568966	U
DiDBIT	Q9BYU1	PBX4_HUMAN	Pre-B-cell.leukemia.transcription.factor.4	4	NA	1	NA	5	0	5	0.588235	U
DiDBIT	E5RIM7	E5RIM7_HUMAN	Copper.transport.protein.ATOX1	NA	NA	NA	NA	0	0	0	0.260274	P
DiDBIT	P16989	YBOX3_HUMAN	Y-box-binding.protein.3	34	2	10	NA	46	35	11	0.854839	U
DiDBIT	O00505	IMA4_HUMAN	Importin.subunit.alpha-4	12	NA	3	NA	15	8	7	0.230326	P
DiDBIT	Q9C0E2	XPO4_HUMAN	Exportin-4	16	NA	2	NA	18	7	11	0.153779	P
DiDBIT	Q4G0N4	NAKD2_HUMAN	NAD.kinase.2,.mitochondrial	10	3	2	NA	15	8	7	0.361991	U
DiDBIT	Q9UMN6	KMT2B_HUMAN	Histone-lysine.N-methyltransferase.2B	66	3	2	NA	71	66	5	0.738858	U
DiDBIT	Q99613	EIF3C_HUMAN	Eukaryotic.translation.initiation.factor.3.subunit.C	40	5	18	NA	63	43	20	0.458927	U
DiDBIT	Q9Y6D5	BIG2_HUMAN	Brefeldin.A-inhibited.guanine.nucleotide-exchange.protein.2	50	5	4	NA	59	43	16	0.315966	U
DiDBIT	F2Z2W8	F2Z2W8_HUMAN	Selenium-binding.protein.1	NA	NA	NA	NA	0	0	0	0.325203	U
DiDBIT	Q9BZD4	NUF2_HUMAN	Kinetochore.protein.Nuf2	11	1	12	NA	24	20	4	0.592672	U
DiDBIT	B7Z806	B7Z806_HUMAN	Glycogen.[starch].synthase	NA	NA	NA	NA	0	0	0	0.234399	P
DiDBIT	P43155	CACP_HUMAN	Carnitine.O-acetyltransferase	9	6	1	NA	16	7	9	0.178914	P
DiDBIT	Q9NRZ9	HELLS_HUMAN	Lymphoid-specific.helicase	26	4	12	3	45	32	13	0.426014	U
DiDBIT	Q9Y5L4	TIM13_HUMAN	Mitochondrial.import.inner.membrane.translocase.subunit.Tim13	2	NA	4	NA	6	3	3	0.389474	U
DiDBIT	Q99856	ARI3A_HUMAN	AT-rich.interactive.domain-containing.protein.3A	18	NA	NA	3	21	19	2	0.851602	U
DiDBIT	P11177	ODPB_HUMAN	Pyruvate.dehydrogenase.E1.component.subunit.beta,.mitochondrial	8	4	3	NA	15	0	15	0.0473538	F
DiDBIT	E7ESC6	E7ESC6_HUMAN	Exportin-7	NA	NA	NA	NA	0	0	0	0.191176	P
DiDBIT	P52272	HNRPM_HUMAN	Heterogeneous.nuclear.ribonucleoprotein.M	35	13	28	20	96	45	51	0.750685	U
DiDBIT	Q8IVD9	NUDC3_HUMAN	NudC.domain-containing.protein.3	6	NA	1	NA	7	3	4	0.551247	U
DiDBIT	E9PC15	E9PC15_HUMAN	Acylglycerol.kinase,.mitochondrial	NA	NA	NA	NA	0	0	0	0.241117	P
DiDBIT	Q5VT25	MRCKA_HUMAN	Serine/threonine-protein.kinase.MRCK.alpha	54	1	2	NA	57	45	12	0.496536	U
DiDBIT	O75880	SCO1_HUMAN	Protein.SCO1.homolog,.mitochondrial	7	1	3	NA	11	4	7	0.348837	U
DiDBIT	Q9BSJ8	ESYT1_HUMAN	Extended.synaptotagmin-1	48	3	19	NA	70	32	38	0.289855	P
DiDBIT	Q99986	VRK1_HUMAN	Serine/threonine-protein.kinase.VRK1	8	6	9	9	32	12	20	0.280303	P
DiDBIT	P35659	DEK_HUMAN	Protein.DEK	42	7	6	NA	55	48	7	0.792	U
DiDBIT	P35658	NU214_HUMAN	Nuclear.pore.complex.protein.Nup214	111	6	3	NA	120	112	8	0.801914	U
DiDBIT	P62701	RS4X_HUMAN	40S.ribosomal.protein.S4,.X.isoform	16	7	17	NA	40	1	39	0.117871	P
DiDBIT	F5H2T0	F5H2T0_HUMAN	Elongator.complex.protein.1	NA	NA	NA	NA	0	0	0	0.188199	P
DiDBIT	Q15005	SPCS2_HUMAN	Signal.peptidase.complex.subunit.2	6	3	6	NA	15	4	11	0.376106	U
DiDBIT	Q96N66	MBOA7_HUMAN	Lysophospholipid.acyltransferase.7	11	NA	4	NA	15	8	7	0.146186	P
DiDBIT	P27694	RFA1_HUMAN	Replication.protein.A.70.kDa.DNA-binding.subunit	24	8	23	3	58	17	41	0.209416	P
DiDBIT	P27695	APEX1_HUMAN	DNA-(apurinic.or.apyrimidinic.site).lyase	11	12	6	1	30	17	13	0.36478	U
DiDBIT	O75955	FLOT1_HUMAN	Flotillin-1	18	NA	5	NA	23	13	10	0.517564	U
DiDBIT	P17858	PFKAL_HUMAN	ATP-dependent.6-phosphofructokinase,.liver.type	17	5	7	NA	29	11	18	0.10641	P
DiDBIT	G8JLB6	G8JLB6_HUMAN	Heterogeneous.nuclear.ribonucleoprotein.H	NA	NA	NA	NA	0	0	0	0.516949	U
DiDBIT	Q08379	GOGA2_HUMAN	Golgin.subfamily.A.member.2	24	1	3	NA	28	27	1	0.917166	U
DiDBIT	E7ETU9	E7ETU9_HUMAN	Procollagen-lysine,2-oxoglutarate.5-dioxygenase.2	NA	NA	NA	NA	0	0	0	0.112376	P
DiDBIT	G8JLB3	G8JLB3_HUMAN	tRNA.pseudouridine.synthase	NA	NA	NA	NA	0	0	0	0.213542	P
DiDBIT	Q9H7Z7	PGES2_HUMAN	Prostaglandin.E.synthase.2	17	1	5	NA	23	6	17	0.244032	P
DiDBIT	P00441	SODC_HUMAN	Superoxide.dismutase.[Cu-Zn]	11	4	7	1	23	11	12	0.415584	U
DiDBIT	Q9BSD7	NTPCR_HUMAN	Cancer-related.nucleoside-triphosphatase	3	2	6	NA	11	2	9	0.163158	P
DiDBIT	O75083	WDR1_HUMAN	WD.repeat-containing.protein.1	31	15	23	NA	69	9	60	0.125413	P
DiDBIT	O43252	PAPS1_HUMAN	Bifunctional.3'-phosphoadenosine.5'-phosphosulfate.synthase.1	9	2	5	NA	16	8	8	0.155449	P
DiDBIT	Q96PK6	RBM14_HUMAN	RNA-binding.protein.14	66	4	5	6	81	71	10	0.80867	U
DiDBIT	Q09028	RBBP4_HUMAN	Histone-binding.protein.RBBP4	13	4	7	2	26	6	20	0.249412	P
DiDBIT	O94973	AP2A2_HUMAN	AP-2.complex.subunit.alpha-2	12	1	6	NA	19	7	12	0.205538	P
DiDBIT	Q99497	PARK7_HUMAN	Protein/nucleic.acid.deglycase.DJ-1	7	6	5	1	19	6	13	0.195767	P
DiDBIT	Q9Y6X1	SERP1_HUMAN	Stress-associated.endoplasmic.reticulum.protein.1	1	NA	1	NA	2	1	1	0.560606	U
DiDBIT	P58876	H2B1D_HUMAN	Histone.H2B.type.1-D	24	17	11	4	56	30	26	0.484127	U
DiDBIT	Q9NRG7	D39U1_HUMAN	Epimerase.family.protein.SDR39U1	3	1	1	NA	5	1	4	0.131661	P
DiDBIT	P14174	MIF_HUMAN	Macrophage.migration.inhibitory.factor	8	1	1	NA	10	0	10	0.0956522	F
DiDBIT	Q9NRG0	CHRC1_HUMAN	Chromatin.accessibility.complex.protein.1	1	3	NA	NA	4	4	0	0.51145	U
DiDBIT	P53602	MVD1_HUMAN	Diphosphomevalonate.decarboxylase	17	1	4	NA	22	11	11	0.24	P
DiDBIT	F8W6G1	F8W6G1_HUMAN	Nuclear.receptor-binding.protein	NA	NA	NA	NA	0	0	0	0.395948	U
DiDBIT	P54886	P5CS_HUMAN	Delta-1-pyrroline-5-carboxylate.synthase	13	5	4	NA	22	10	12	0.221384	P
DiDBIT	Q9UBM1	PEMT_HUMAN	Phosphatidylethanolamine.N-methyltransferase	NA	NA	NA	NA	0	0	0	0.125628	P
DiDBIT	Q13131	AAPK1_HUMAN	5'-AMP-activated.protein.kinase.catalytic.subunit.alpha-1	38	1	4	1	44	26	18	0.286225	P
DiDBIT	Q8TC07	TBC15_HUMAN	TBC1.domain.family.member.15	38	NA	17	NA	55	30	25	0.328509	U
DiDBIT	H0YAC6	H0YAC6_HUMAN	Lipopolysaccharide-responsive.and.beige-like.anchor.protein	NA	NA	NA	NA	0	0	0	0.270432	P
DiDBIT	P28838	AMPL_HUMAN	Cytosol.aminopeptidase	17	6	6	NA	29	7	22	0.171484	P
DiDBIT	P62633	CNBP_HUMAN	Cellular.nucleic.acid-binding.protein	14	4	5	NA	23	15	8	0.655367	U
DiDBIT	P23368	MAOM_HUMAN	NAD-dependent.malic.enzyme,.mitochondrial	10	8	NA	NA	18	2	16	0.162671	P
DiDBIT	E9PB61	E9PB61_HUMAN	THO.complex.subunit.4	NA	NA	NA	NA	0	0	0	0.655303	U
DiDBIT	O00116	ADAS_HUMAN	Alkyldihydroxyacetonephosphate.synthase,.peroxisomal	15	4	5	NA	24	8	16	0.243161	P
DiDBIT	P46783	RS10_HUMAN	40S.ribosomal.protein.S10	11	4	8	1	24	15	9	0.593939	U
DiDBIT	P52732	KIF11_HUMAN	Kinesin-like.protein.KIF11	38	3	9	NA	50	34	16	0.53125	U
DiDBIT	P46781	RS9_HUMAN	40S.ribosomal.protein.S9	10	1	11	2	24	6	18	0.268041	P
DiDBIT	Q5T9B7	Q5T9B7_HUMAN	Adenylate.kinase.isoenzyme.1	NA	NA	NA	NA	0	0	0	0.419048	U
DiDBIT	P46013	KI67_HUMAN	Proliferation.marker.protein.Ki-67	314	30	50	27	421	389	32	0.936118	U
DiDBIT	O43657	TSN6_HUMAN	Tetraspanin-6	6	NA	3	NA	9	3	6	0.134694	P
DiDBIT	Q68D10	SPT2_HUMAN	Protein.SPT2.homolog	18	1	2	1	22	21	1	0.969343	U
DiDBIT	O95400	CD2B2_HUMAN	CD2.antigen.cytoplasmic.tail-binding.protein.2	18	1	NA	1	20	15	5	0.703812	U
DiDBIT	A2A274	A2A274_HUMAN	Aconitate.hydratase,.mitochondrial	NA	NA	NA	NA	0	0	0	0.192547	P
DiDBIT	Q9UEE9	CFDP1_HUMAN	Craniofacial.development.protein.1	13	3	1	1	18	18	0	0.966555	U
DiDBIT	Q5SY16	NOL9_HUMAN	Polynucleotide.5'-hydroxyl-kinase.NOL9	13	NA	7	NA	20	11	9	0.340456	U
DiDBIT	Q9H223	EHD4_HUMAN	EH.domain-containing.protein.4	16	2	5	NA	23	7	16	0.219963	P
DiDBIT	O75177	CREST_HUMAN	Calcium-responsive.transactivator	1	NA	NA	NA	1	1	0	0.868687	U
DiDBIT	E9PIQ7	E9PIQ7_HUMAN	HCLS1-associated.protein.X-1	NA	NA	NA	NA	0	0	0	0.993377	U
DiDBIT	O75175	CNOT3_HUMAN	CCR4-NOT.transcription.complex.subunit.3	16	NA	2	NA	18	15	3	0.795485	U
DiDBIT	E9PDS3	E9PDS3_HUMAN	Integrin.alpha-9	NA	NA	NA	NA	0	0	0	0.19462	P
DiDBIT	Q9H4G4	GAPR1_HUMAN	Golgi-associated.plant.pathogenesis-related.protein.1	7	NA	4	NA	11	9	2	0.512987	U
DiDBIT	Q8TD19	NEK9_HUMAN	Serine/threonine-protein.kinase.Nek9	49	1	8	NA	58	40	18	0.412666	U
DiDBIT	Q5TBB1	RNH2B_HUMAN	Ribonuclease.H2.subunit.B	10	3	4	1	18	16	2	0.516026	U
DiDBIT	Q9BWT3	PAPOG_HUMAN	Poly(A).polymerase.gamma	29	2	4	1	36	24	12	0.407609	U
DiDBIT	Q7Z6Z7	HUWE1_HUMAN	E3.ubiquitin-protein.ligase.HUWE1	180	7	66	NA	253	187	66	0.537266	U
DiDBIT	P11216	PYGB_HUMAN	Glycogen.phosphorylase,.brain.form	32	5	15	NA	52	7	45	0.0723606	F
DiDBIT	Q16513	PKN2_HUMAN	Serine/threonine-protein.kinase.N2	56	3	2	NA	61	43	18	0.519309	U
DiDBIT	H0YCK3	H0YCK3_HUMAN	Double-stranded.RNA-specific.adenosine.deaminase	NA	NA	NA	NA	0	0	0	0.501255	U
DiDBIT	Q14008	CKAP5_HUMAN	Cytoskeleton-associated.protein.5	43	8	10	NA	61	39	22	0.38435	U
DiDBIT	Q9NZI7	UBIP1_HUMAN	Upstream-binding.protein.1	9	NA	NA	NA	9	3	6	0.381481	U
DiDBIT	O77932	DXO_HUMAN	Decapping.and.exoribonuclease.protein	3	NA	NA	NA	3	1	2	0.449495	U
DiDBIT	Q8WY22	BRI3B_HUMAN	BRI3-binding.protein	2	1	2	NA	5	3	2	0.410359	U
DiDBIT	Q9BUV8	CT024_HUMAN	Uncharacterized.protein.C20orf24	NA	NA	2	NA	2	1	1	0.145985	P
DiDBIT	P40938	RFC3_HUMAN	Replication.factor.C.subunit.3	11	1	7	NA	19	6	13	0.117978	P
DiDBIT	P40939	ECHA_HUMAN	Trifunctional.enzyme.subunit.alpha,.mitochondrial	33	33	7	NA	73	23	50	0.167759	P
DiDBIT	A6NNK5	A6NNK5_HUMAN	TP53-binding.protein.1	NA	NA	NA	NA	0	0	0	0.835496	U
DiDBIT	Q9HA77	SYCM_HUMAN	Probable.cysteine--tRNA.ligase,.mitochondrial	9	3	NA	NA	12	2	10	0.253546	P
DiDBIT	Q9UFC0	LRWD1_HUMAN	Leucine-rich.repeat.and.WD.repeat-containing.protein.1	14	NA	3	NA	17	14	3	0.299845	P
DiDBIT	P82912	RT11_HUMAN	28S.ribosomal.protein.S11,.mitochondrial	2	NA	5	NA	7	4	3	0.273196	P
DiDBIT	O43324	MCA3_HUMAN	Eukaryotic.translation.elongation.factor.1.epsilon-1	6	4	5	NA	15	7	8	0.229885	P
DiDBIT	P82914	RT15_HUMAN	28S.ribosomal.protein.S15,.mitochondrial	4	NA	1	NA	5	3	2	0.529183	U
DiDBIT	Q9Y5P6	GMPPB_HUMAN	Mannose-1-phosphate.guanyltransferase.beta	2	NA	NA	NA	2	0	2	0.136111	P
DiDBIT	P31942	HNRH3_HUMAN	Heterogeneous.nuclear.ribonucleoprotein.H3	32	1	5	1	39	27	12	0.618497	U
DiDBIT	P49406	RM19_HUMAN	39S.ribosomal.protein.L19,.mitochondrial	6	1	NA	NA	7	2	5	0.386986	U
DiDBIT	P31946	1433B_HUMAN	14-3-3.protein.beta/alpha	28	9	13	NA	50	22	28	0.52439	U
DiDBIT	Q8N1F7	NUP93_HUMAN	Nuclear.pore.complex.protein.Nup93	44	4	20	2	70	38	32	0.299145	P
DiDBIT	O15400	STX7_HUMAN	Syntaxin-7	19	2	4	NA	25	24	1	0.754789	U
DiDBIT	P31949	S10AB_HUMAN	Protein.S100-A11	17	4	6	NA	27	12	15	0.304762	U
DiDBIT	P31948	STIP1_HUMAN	Stress-induced-phosphoprotein.1	21	26	25	2	74	28	46	0.537753	U
DiDBIT	Q96DA6	TIM14_HUMAN	Mitochondrial.import.inner.membrane.translocase.subunit.TIM14	2	1	2	NA	5	1	4	0.275862	P
DiDBIT	Q9UMS0	NFU1_HUMAN	NFU1.iron-sulfur.cluster.scaffold.homolog,.mitochondrial	2	NA	NA	NA	2	1	1	0.153543	P
DiDBIT	P61604	CH10_HUMAN	10.kDa.heat.shock.protein,.mitochondrial	9	7	9	NA	25	8	17	0.303922	U
DiDBIT	Q6PL18	ATAD2_HUMAN	ATPase.family.AAA.domain-containing.protein.2	75	2	25	NA	102	69	33	0.527338	U
DiDBIT	Q4VC05	BCL7A_HUMAN	B-cell.CLL/lymphoma.7.protein.family.member.A	15	NA	2	1	18	14	4	0.857143	U
DiDBIT	P56937	DHB7_HUMAN	3-keto-steroid.reductase	6	1	7	NA	14	5	9	0.143695	P
DiDBIT	B4DST5	B4DST5_HUMAN	cDNA.FLJ58078,.highly.similar.to.Tyrosine-protein.phosphatase.non-receptortype.23	NA	NA	NA	NA	0	0	0	0.6	U
DiDBIT	Q15428	SF3A2_HUMAN	Splicing.factor.3A.subunit.2	5	4	5	1	15	10	5	0.760776	U
DiDBIT	Q7L4I2	RSRC2_HUMAN	Arginine/serine-rich.coiled-coil.protein.2	28	NA	NA	2	30	29	1	0.898618	U
DiDBIT	Q9UJU6	DBNL_HUMAN	Drebrin-like.protein	35	4	5	NA	44	32	12	0.569767	U
DiDBIT	P60953	CDC42_HUMAN	Cell.division.control.protein.42.homolog	5	2	8	NA	15	5	10	0.230366	P
DiDBIT	P50416	CPT1A_HUMAN	Carnitine.O-palmitoyltransferase.1,.liver.isoform	8	NA	9	NA	17	5	12	0.15912	P
DiDBIT	Q9UHQ9	NB5R1_HUMAN	NADH-cytochrome.b5.reductase.1	7	1	10	NA	18	5	13	0.111475	P
DiDBIT	Q9UHY7	ENOPH_HUMAN	Enolase-phosphatase.E1	1	NA	NA	NA	1	0	1	0.137931	P
DiDBIT	Q9Y5B9	SP16H_HUMAN	FACT.complex.subunit.SPT16	41	20	25	4	90	34	56	0.375358	U
DiDBIT	H7BY94	H7BY94_HUMAN	Bystin	NA	NA	NA	NA	0	0	0	0.360656	U
DiDBIT	B4DK85	B4DK85_HUMAN	cDNA.FLJ59559,.highly.similar.to.Glutaryl-CoA.dehydrogenase,.mitochondrial	NA	NA	NA	NA	0	0	0	0.263959	P
DiDBIT	Q16644	MAPK3_HUMAN	MAP.kinase-activated.protein.kinase.3	19	3	1	NA	23	8	15	0.319372	U
DiDBIT	P48047	ATPO_HUMAN	ATP.synthase.subunit.O,.mitochondrial	17	8	13	NA	38	4	34	0.197183	P
DiDBIT	E9PQR7	E9PQR7_HUMAN	Vacuolar.protein.sorting-associated.protein.28.homolog	NA	NA	NA	NA	0	0	0	0.229814	P
DiDBIT	Q9P0U1	TOM7_HUMAN	Mitochondrial.import.receptor.subunit.TOM7.homolog	1	NA	1	NA	2	0	2	0.345455	U
DiDBIT	Q99442	SEC62_HUMAN	Translocation.protein.SEC62	20	6	7	NA	33	28	5	0.558897	U
DiDBIT	Q9UNE7	CHIP_HUMAN	E3.ubiquitin-protein.ligase.CHIP	10	NA	1	4	15	8	7	0.40264	U
DiDBIT	Q9NX01	TXN4B_HUMAN	Thioredoxin-like.protein.4B	5	NA	1	NA	6	5	1	0.248322	P
DiDBIT	Q13217	DNJC3_HUMAN	DnaJ.homolog.subfamily.C.member.3	11	NA	4	NA	15	9	6	0.468254	U
DiDBIT	Q9UPQ9	TNR6B_HUMAN	Trinucleotide.repeat-containing.gene.6B.protein	66	NA	NA	NA	66	62	4	0.932351	U
DiDBIT	P09936	UCHL1_HUMAN	Ubiquitin.carboxyl-terminal.hydrolase.isozyme.L1	4	2	14	NA	20	11	9	0.278027	P
DiDBIT	G3V0E5	G3V0E5_HUMAN	Transferrin.receptor	NA	NA	NA	NA	0	0	0	0.197349	P
DiDBIT	Q9H0C8	ILKAP_HUMAN	Integrin-linked.kinase-associated.serine/threonine.phosphatase.2C	9	4	2	NA	15	9	6	0.433673	U
DiDBIT	Q7L2H7	EIF3M_HUMAN	Eukaryotic.translation.initiation.factor.3.subunit.M	13	3	13	NA	29	9	20	0.171123	P
DiDBIT	Q9BS26	ERP44_HUMAN	Endoplasmic.reticulum.resident.protein.44	3	1	NA	NA	4	1	3	0.214286	P
DiDBIT	Q9BPX3	CND3_HUMAN	Condensin.complex.subunit.3	34	1	15	NA	50	27	23	0.281773	P
DiDBIT	Q9H0C5	BTBD1_HUMAN	BTB/POZ.domain-containing.protein.1	4	NA	7	NA	11	3	8	0.1639	P
DiDBIT	Q9BPX5	ARP5L_HUMAN	Actin-related.protein.2/3.complex.subunit.5-like.protein	3	NA	4	NA	7	4	3	0.470588	U
DiDBIT	P50895	BCAM_HUMAN	Basal.cell.adhesion.molecule	16	NA	1	NA	17	14	3	0.453822	U
DiDBIT	Q13740	CD166_HUMAN	CD166.antigen	5	2	5	NA	12	6	6	0.210978	P
DiDBIT	P39023	RL3_HUMAN	60S.ribosomal.protein.L3	14	10	14	9	47	17	30	0.354839	U
DiDBIT	Q9HD23	MRS2_HUMAN	Magnesium.transporter.MRS2.homolog,.mitochondrial	1	1	1	NA	3	2	1	0.322799	U
DiDBIT	Q9HC52	CBX8_HUMAN	Chromobox.protein.homolog.8	17	1	NA	NA	18	16	2	0.678663	U
DiDBIT	Q5TEJ7	Q5TEJ7_HUMAN	Replication.protein.A.32.kDa.subunit	NA	NA	NA	NA	0	0	0	0.335196	U
DiDBIT	Q9NYL9	TMOD3_HUMAN	Tropomodulin-3	10	1	6	1	18	12	6	0.522727	U
DiDBIT	Q9NQZ2	SAS10_HUMAN	Something.about.silencing.protein.10	15	NA	5	2	22	19	3	0.816284	U
DiDBIT	Q8N5X7	IF4E3_HUMAN	Eukaryotic.translation.initiation.factor.4E.type.3	NA	1	NA	NA	1	1	0	0.339286	U
DiDBIT	Q8WWC4	MAIP1_HUMAN	m-AAA.protease-interacting.protein.1,.mitochondrial	8	1	1	NA	10	6	4	0.261168	P
DiDBIT	Q9NZJ6	COQ3_HUMAN	Ubiquinone.biosynthesis.O-methyltransferase,.mitochondrial	NA	1	NA	NA	1	0	1	0.132791	P
DiDBIT	Q9Y5X3	SNX5_HUMAN	Sorting.nexin-5	13	3	8	NA	24	10	14	0.440594	U
DiDBIT	P0C7P0	CISD3_HUMAN	CDGSH.iron-sulfur.domain-containing.protein.3,.mitochondrial	1	2	NA	NA	3	0	3	0.433071	U
DiDBIT	Q96D09	GASP2_HUMAN	G-protein.coupled.receptor-associated.sorting.protein.2	17	NA	1	NA	18	16	2	0.646778	U
DiDBIT	A8MVM1	A8MVM1_HUMAN	Caspase-3	NA	NA	NA	NA	0	0	0	0.5	U
DiDBIT	Q9NW13	RBM28_HUMAN	RNA-binding.protein.28	18	2	NA	1	21	19	2	0.608696	U
DiDBIT	Q6YP21	KAT3_HUMAN	Kynurenine--oxoglutarate.transaminase.3	5	2	6	NA	13	5	8	0.143172	P
DiDBIT	Q9C0J8	WDR33_HUMAN	pre-mRNA.3'.end.processing.protein.WDR33	25	3	4	1	33	27	6	0.751497	U
DiDBIT	Q9HCC0	MCCB_HUMAN	Methylcrotonoyl-CoA.carboxylase.beta.chain,.mitochondrial	9	4	4	NA	17	8	9	0.156306	P
DiDBIT	Q9H8W4	PKHF2_HUMAN	Pleckstrin.homology.domain-containing.family.F.member.2	12	1	2	NA	15	11	4	0.293173	P
DiDBIT	Q5T4S7	UBR4_HUMAN	E3.ubiquitin-protein.ligase.UBR4	115	2	22	NA	139	91	48	0.295775	P
DiDBIT	Q9Y282	ERGI3_HUMAN	Endoplasmic.reticulum-Golgi.intermediate.compartment.protein.3	5	NA	5	1	11	6	5	0.27154	P
DiDBIT	O00267	SPT5H_HUMAN	Transcription.elongation.factor.SPT5	47	3	9	2	61	43	18	0.49678	U
DiDBIT	A8MTC6	A8MTC6_HUMAN	RAB37,.member.RAS.oncogene.family,.isoform.CRA_a	NA	NA	NA	NA	0	0	0	0.21164	P
DiDBIT	P08621	RU17_HUMAN	U1.small.nuclear.ribonucleoprotein.70.kDa	26	3	6	NA	35	26	9	0.846682	U
DiDBIT	Q8WWQ0	PHIP_HUMAN	PH-interacting.protein	82	8	16	NA	106	80	26	0.486546	U
DiDBIT	Q9UJV9	DDX41_HUMAN	Probable.ATP-dependent.RNA.helicase.DDX41	17	NA	2	5	24	11	13	0.310289	U
DiDBIT	Q9UJG1	MSPD1_HUMAN	Motile.sperm.domain-containing.protein.1	2	NA	NA	NA	2	1	1	0.305164	U
DiDBIT	P52815	RM12_HUMAN	39S.ribosomal.protein.L12,.mitochondrial	1	2	1	NA	4	1	3	0.262626	P
DiDBIT	Q9UNI6	DUS12_HUMAN	Dual.specificity.protein.phosphatase.12	5	1	1	NA	7	4	3	0.188235	P
DiDBIT	E9PAM4	E9PAM4_HUMAN	Uncharacterized.protein	NA	NA	NA	NA	0	0	0	0.13363	P
DiDBIT	E9PHS0	E9PHS0_HUMAN	LanC-like.protein.1	NA	NA	NA	NA	0	0	0	0.132653	P
DiDBIT	E9PH62	E9PH62_HUMAN	Double-stranded.RNA-binding.protein.Staufen.homolog.2	NA	NA	NA	NA	0	0	0	0.879182	U
DiDBIT	H0YB99	H0YB99_HUMAN	Focal.adhesion.kinase.1	NA	NA	NA	NA	0	0	0	0.266458	P
DiDBIT	P60842	IF4A1_HUMAN	Eukaryotic.initiation.factor.4A-I	14	9	17	6	46	4	42	0.100985	P
DiDBIT	E9PH64	E9PH64_HUMAN	NADH.dehydrogenase.[ubiquinone].1.beta.subcomplex.subunit.9	NA	NA	NA	NA	0	0	0	0.494048	U
DiDBIT	P56556	NDUA6_HUMAN	NADH.dehydrogenase.[ubiquinone].1.alpha.subcomplex.subunit.6	2	NA	4	NA	6	0	6	0.175325	P
DiDBIT	Q96C19	EFHD2_HUMAN	EF-hand.domain-containing.protein.D2	12	3	3	NA	18	17	1	0.695833	U
DiDBIT	B5MCA1	B5MCA1_HUMAN	Cilia-.and.flagella-associated.protein.36	NA	NA	NA	NA	0	0	0	0.591054	U
DiDBIT	P13010	XRCC5_HUMAN	X-ray.repair.cross-complementing.protein.5	31	19	39	10	99	40	59	0.362022	U
DiDBIT	Q5T200	ZC3HD_HUMAN	Zinc.finger.CCCH.domain-containing.protein.13	138	NA	1	1	140	137	3	0.93765	U
DiDBIT	Q6Y1H2	HACD2_HUMAN	Very-long-chain	2	NA	2	NA	4	3	1	0.19685	P
DiDBIT	Q9NRX4	PHP14_HUMAN	14.kDa.phosphohistidine.phosphatase	13	NA	2	NA	15	3	12	0.216	P
DiDBIT	E9PI99	E9PI99_HUMAN	Nuclear.transcription.factor.Y.subunit.gamma	NA	NA	NA	NA	0	0	0	0.326241	U
DiDBIT	Q9NRX2	RM17_HUMAN	39S.ribosomal.protein.L17,.mitochondrial	7	NA	NA	NA	7	2	5	0.268571	P
DiDBIT	Q9Y2W1	TR150_HUMAN	Thyroid.hormone.receptor-associated.protein.3	139	16	5	11	171	163	8	0.975916	U
DiDBIT	E7EPI0	E7EPI0_HUMAN	Inhibitor.of.Bruton.tyrosine.kinase	NA	NA	NA	NA	0	0	0	0.349776	U
DiDBIT	Q9BVJ6	UT14A_HUMAN	U3.small.nucleolar.RNA-associated.protein.14.homolog.A	36	2	1	4	43	40	3	0.802853	U
DiDBIT	O95347	SMC2_HUMAN	Structural.maintenance.of.chromosomes.protein.2	12	18	20	NA	50	25	25	0.551378	U
DiDBIT	Q9Y2W6	TDRKH_HUMAN	Tudor.and.KH.domain-containing.protein	10	1	1	NA	12	7	5	0.449198	U
DiDBIT	P62805	H4_HUMAN	Histone.H4	12	10	6	2	30	11	19	0.368932	U
DiDBIT	P60174	TPIS_HUMAN	Triosephosphate.isomerase	22	13	17	NA	52	2	50	0.101399	P
DiDBIT	Q03701	CEBPZ_HUMAN	CCAAT/enhancer-binding.protein.zeta	30	1	3	NA	34	22	12	0.5	U
DiDBIT	B7Z238	B7Z238_HUMAN	cDNA.FLJ55839,.highly.similar.to.Bcl-2-like.13.protein	NA	NA	NA	NA	0	0	0	0.745152	U
DiDBIT	O00461	GOLI4_HUMAN	Golgi.integral.membrane.protein.4	15	1	NA	1	17	16	1	0.938218	U
DiDBIT	B7Z230	B7Z230_HUMAN	Peptidylprolyl.isomerase	NA	NA	NA	NA	0	0	0	0.189815	P
DiDBIT	Q12981	SEC20_HUMAN	Vesicle.transport.protein.SEC20	8	4	3	NA	15	9	6	0.574561	U
DiDBIT	P45880	VDAC2_HUMAN	Voltage-dependent.anion-selective.channel.protein.2	26	7	8	NA	41	15	26	0.204082	P
DiDBIT	Q6NXR6	Q6NXR6_HUMAN	Histone-lysine.N-methyltransferase	NA	NA	NA	NA	0	0	0	0.215753	P
DiDBIT	Q93100	KPBB_HUMAN	Phosphorylase.b.kinase.regulatory.subunit.beta	15	1	1	NA	17	10	7	0.150046	P
DiDBIT	Q8N6M3	FITM2_HUMAN	Fat.storage-inducing.transmembrane.protein.2	NA	1	NA	NA	1	0	1	0.198473	P
DiDBIT	P28482	MK01_HUMAN	Mitogen-activated.protein.kinase.1	21	NA	5	NA	26	2	24	0.158333	P
DiDBIT	D6RCB6	D6RCB6_HUMAN	Ribosomal.oxygenase.2	NA	NA	NA	NA	0	0	0	0.446429	U
DiDBIT	Q9Y3I0	RTCB_HUMAN	tRNA-splicing.ligase.RtcB.homolog	5	4	15	NA	24	2	22	0.0950495	F
DiDBIT	Q96AA3	RFT1_HUMAN	Protein.RFT1.homolog	5	NA	3	NA	8	1	7	0.0683919	F
DiDBIT	P28331	NDUS1_HUMAN	NADH-ubiquinone.oxidoreductase.75.kDa.subunit,.mitochondrial	17	5	4	NA	26	3	23	0.088033	F
DiDBIT	P62829	RL23_HUMAN	60S.ribosomal.protein.L23	8	5	8	NA	21	6	15	0.228571	P
DiDBIT	Q5JXI8	Q5JXI8_HUMAN	Four.and.a.half.LIM.domains.protein.1	NA	NA	NA	NA	0	0	0	0.0700389	F
DiDBIT	P62820	RAB1A_HUMAN	Ras-related.protein.Rab-1A	19	1	5	NA	25	6	19	0.268293	P
DiDBIT	A6NDA1	A6NDA1_HUMAN	HAUS.augmin-like.complex.subunit.7	NA	NA	NA	NA	0	0	0	0.212598	P
DiDBIT	Q9NVV4	PAPD1_HUMAN	Poly(A).RNA.polymerase,.mitochondrial	6	1	3	NA	10	7	3	0.386598	U
DiDBIT	Q5T2E6	CJ076_HUMAN	UPF0668.protein.C10orf76	6	NA	4	NA	10	5	5	0.204644	P
DiDBIT	F5GX11	F5GX11_HUMAN	Proteasome.endopeptidase.complex	NA	NA	NA	NA	0	0	0	0.252101	P
DiDBIT	P51858	HDGF_HUMAN	Hepatoma-derived.growth.factor	17	7	7	2	33	25	8	0.775	U
DiDBIT	Q9Y4W2	LAS1L_HUMAN	Ribosomal.biogenesis.protein.LAS1L	30	NA	19	3	52	28	24	0.420981	U
DiDBIT	P18583	SON_HUMAN	Protein.SON	142	8	7	NA	157	152	5	0.919621	U
DiDBIT	P29992	GNA11_HUMAN	Guanine.nucleotide-binding.protein.subunit.alpha-11	6	NA	8	NA	14	4	10	0.222841	P
DiDBIT	Q9Y4W6	AFG32_HUMAN	AFG3-like.protein.2	13	6	7	NA	26	7	19	0.217064	P
DiDBIT	H0Y512	H0Y512_HUMAN	Adipocyte.plasma.membrane-associated.protein	NA	NA	NA	NA	0	0	0	0.129584	P
DiDBIT	Q8TCJ2	STT3B_HUMAN	Dolichyl-diphosphooligosaccharide--protein.glycosyltransferase.subunit.STT3B	18	1	9	NA	28	21	7	0.207022	P
DiDBIT	O95983	MBD3_HUMAN	Methyl-CpG-binding.domain.protein.3	16	2	2	1	21	16	5	0.680412	U
DiDBIT	P43308	SSRB_HUMAN	Translocon-associated.protein.subunit.beta	1	NA	1	NA	2	0	2	0.153005	P
DiDBIT	O95292	VAPB_HUMAN	Vesicle-associated.membrane.protein-associated.protein.B/C	20	4	4	NA	28	19	9	0.604938	U
DiDBIT	O43913	ORC5_HUMAN	Origin.recognition.complex.subunit.5	3	1	7	NA	11	4	7	0.154023	P
DiDBIT	H3BLV9	H3BLV9_HUMAN	SRSF.protein.kinase.1	NA	NA	NA	NA	0	0	0	0.502235	U
DiDBIT	O95295	SNAPN_HUMAN	SNARE-associated.protein.Snapin	9	NA	NA	NA	9	9	0	0.411765	U
DiDBIT	O95299	NDUAA_HUMAN	NADH.dehydrogenase.[ubiquinone].1.alpha.subcomplex.subunit.10,.mitochondrial	9	5	8	NA	22	4	18	0.160563	P
DiDBIT	Q9BZE1	RM37_HUMAN	39S.ribosomal.protein.L37,.mitochondrial	1	1	5	NA	7	1	6	0.174941	P
DiDBIT	P43304	GPDM_HUMAN	Glycerol-3-phosphate.dehydrogenase,.mitochondrial	30	3	2	NA	35	9	26	0.130674	P
DiDBIT	O15344	TRI18_HUMAN	E3.ubiquitin-protein.ligase.Midline-1	16	NA	1	NA	17	12	5	0.272864	P
DiDBIT	P43307	SSRA_HUMAN	Translocon-associated.protein.subunit.alpha	9	NA	3	NA	12	9	3	0.388112	U
DiDBIT	F8W031	F8W031_HUMAN	Uncharacterized.protein	NA	NA	NA	NA	0	0	0	0.326996	U
DiDBIT	H0YDU0	H0YDU0_HUMAN	Nuclear.RNA.export.factor.1	NA	NA	NA	NA	0	0	0	0.508065	U
DiDBIT	F5GYK2	F5GYK2_HUMAN	Striatin-4	NA	NA	NA	NA	0	0	0	0.511041	U
DiDBIT	F5GZ78	F5GZ78_HUMAN	Paxillin	NA	NA	NA	NA	0	0	0	0.609508	U
DiDBIT	Q9Y4E8	UBP15_HUMAN	Ubiquitin.carboxyl-terminal.hydrolase.15	31	2	7	NA	40	26	14	0.30683	U
DiDBIT	P24468	COT2_HUMAN	COUP.transcription.factor.2	5	NA	3	NA	8	3	5	0.398551	U
DiDBIT	P78540	ARGI2_HUMAN	Arginase-2,.mitochondrial	5	1	NA	NA	6	3	3	0.186441	P
DiDBIT	Q9BZK7	TBL1R_HUMAN	F-box-like/WD.repeat-containing.protein.TBL1XR1	6	3	3	2	14	7	7	0.217899	P
DiDBIT	O60701	UGDH_HUMAN	UDP-glucose.6-dehydrogenase	20	5	4	NA	29	6	23	0.11336	P
DiDBIT	Q9Y6I3	EPN1_HUMAN	Epsin-1	26	NA	10	NA	36	31	5	0.871528	U
DiDBIT	Q96P70	IPO9_HUMAN	Importin-9	10	1	5	NA	16	5	11	0.153698	P
DiDBIT	Q6UB99	ANR11_HUMAN	Ankyrin.repeat.domain-containing.protein.11	74	7	2	1	84	79	5	0.879459	U
DiDBIT	Q8N442	GUF1_HUMAN	Translation.factor.GUF1,.mitochondrial	4	NA	1	NA	5	3	2	0.164425	P
DiDBIT	Q9NRV9	HEBP1_HUMAN	Heme-binding.protein.1	4	1	4	NA	9	4	5	0.238095	P
DiDBIT	P46063	RECQ1_HUMAN	ATP-dependent.DNA.helicase.Q1	15	9	17	NA	41	15	26	0.263482	P
DiDBIT	P46060	RAGP1_HUMAN	Ran.GTPase-activating.protein.1	21	3	6	5	35	23	12	0.379898	U
DiDBIT	P55327	TPD52_HUMAN	Tumor.protein.D52	23	2	13	NA	38	33	5	0.816964	U
DiDBIT	Q5T7C4	Q5T7C4_HUMAN	High.mobility.group.protein.B1	NA	NA	NA	NA	0	0	0	0.860759	U
DiDBIT	C9J1B2	C9J1B2_HUMAN	Autophagy-related.protein.16-1	NA	NA	NA	NA	0	0	0	0.898396	U
DiDBIT	O75964	ATP5L_HUMAN	ATP.synthase.subunit.g,.mitochondrial	6	3	2	NA	11	0	11	0.0582524	F
DiDBIT	P68400	CSK21_HUMAN	Casein.kinase.II.subunit.alpha	23	4	7	NA	34	7	27	0.217391	P
DiDBIT	P68402	PA1B2_HUMAN	Platelet-activating.factor.acetylhydrolase.IB.subunit.beta	4	NA	2	NA	6	3	3	0.231441	P
DiDBIT	P42765	THIM_HUMAN	3-ketoacyl-CoA.thiolase,.mitochondrial	12	13	NA	NA	25	4	21	0.141058	P
DiDBIT	Q9BRX8	F213A_HUMAN	Redox-regulatory.protein.FAM213A	3	1	1	NA	5	0	5	0.139738	P
DiDBIT	O75746	CMC1_HUMAN	Calcium-binding.mitochondrial.carrier.protein.Aralar1	10	3	5	NA	18	3	15	0.10472	P
DiDBIT	P42766	RL35_HUMAN	60S.ribosomal.protein.L35	6	5	7	NA	18	13	5	0.821138	U
DiDBIT	Q15833	STXB2_HUMAN	Syntaxin-binding.protein.2	12	2	11	NA	25	10	15	0.205734	P
DiDBIT	P68371	TBB4B_HUMAN	Tubulin.beta-4B.chain	54	7	14	3	78	12	66	0.177528	P
DiDBIT	Q9UHD1	CHRD1_HUMAN	Cysteine.and.histidine-rich.domain-containing.protein.1	17	3	5	NA	25	10	15	0.451807	U
DiDBIT	Q9NPH2	INO1_HUMAN	Inositol-3-phosphate.synthase.1	8	NA	8	NA	16	8	8	0.206093	P
DiDBIT	H7C5N0	H7C5N0_HUMAN	Helicase.SKI2W	NA	NA	NA	NA	0	0	0	0.512821	U
DiDBIT	Q9NZN5	ARHGC_HUMAN	Rho.guanine.nucleotide.exchange.factor.12	60	3	NA	NA	63	50	13	0.608161	U
DiDBIT	P53618	COPB_HUMAN	Coatomer.subunit.beta	29	2	9	NA	40	17	23	0.224554	P
DiDBIT	Q9H1A4	APC1_HUMAN	Anaphase-promoting.complex.subunit.1	72	NA	12	NA	84	61	23	0.240226	P
DiDBIT	Q5T1M5	FKB15_HUMAN	FK506-binding.protein.15	54	1	1	NA	56	55	1	0.80968	U
DiDBIT	P61964	WDR5_HUMAN	WD.repeat-containing.protein.5	7	1	5	1	14	5	9	0.182635	P
DiDBIT	P18124	RL7_HUMAN	60S.ribosomal.protein.L7	10	3	19	NA	32	10	22	0.391129	U
DiDBIT	P08195	4F2_HUMAN	4F2.cell-surface.antigen.heavy.chain	33	1	17	NA	51	31	20	0.485714	U
DiDBIT	P23378	GCSP_HUMAN	Glycine.dehydrogenase	8	10	4	NA	22	2	20	0.146078	P
DiDBIT	A6NMH8	A6NMH8_HUMAN	Tetraspanin	NA	NA	NA	NA	0	0	0	0.0656934	F
DiDBIT	Q5W0H4	Q5W0H4_HUMAN	Translationally-controlled.tumor.protein	NA	NA	NA	NA	0	0	0	0.244681	P
DiDBIT	Q9Y6A4	CFA20_HUMAN	Cilia-.and.flagella-associated.protein.20	5	NA	2	NA	7	0	7	0.0725389	F
DiDBIT	P24666	PPAC_HUMAN	Low.molecular.weight.phosphotyrosine.protein.phosphatase	13	1	3	1	18	2	16	0.151899	P
DiDBIT	P17482	HXB9_HUMAN	Homeobox.protein.Hox-B9	7	5	NA	NA	12	12	0	0.852	U
DiDBIT	D6RAN6	D6RAN6_HUMAN	Adaptin.ear-binding.coat-associated.protein.2	NA	NA	NA	NA	0	0	0	0.118812	P
DiDBIT	B4DR80	B4DR80_HUMAN	Serine/threonine-protein.kinase.24	NA	NA	NA	NA	0	0	0	0.429612	U
DiDBIT	Q96HC4	PDLI5_HUMAN	PDZ.and.LIM.domain.protein.5	44	3	2	1	50	44	6	0.595638	U
DiDBIT	D6RAN8	D6RAN8_HUMAN	39S.ribosomal.protein.L27,.mitochondrial	NA	NA	NA	NA	0	0	0	0.0752688	F
DiDBIT	O43681	ASNA_HUMAN	ATPase.ASNA1	2	1	6	NA	9	0	9	0.166667	P
DiDBIT	P49327	FAS_HUMAN	Fatty.acid.synthase	83	36	49	NA	168	37	131	0.19315	P
DiDBIT	O43684	BUB3_HUMAN	Mitotic.checkpoint.protein.BUB3	13	3	10	2	28	11	17	0.198171	P
DiDBIT	P49321	NASP_HUMAN	Nuclear.autoantigenic.sperm.protein	61	12	16	1	90	76	14	0.794416	U
DiDBIT	F6RH32	F6RH32_HUMAN	Voltage-dependent.N-type.calcium.channel.subunit.alpha	NA	NA	NA	NA	0	0	0	0.463675	U
DiDBIT	O75340	PDCD6_HUMAN	Programmed.cell.death.protein.6	11	NA	1	NA	12	2	10	0.151832	P
DiDBIT	P14618	KPYM_HUMAN	Pyruvate.kinase.PKM	53	23	32	1	109	16	93	0.0960452	F
DiDBIT	O75347	TBCA_HUMAN	Tubulin-specific.chaperone.A	5	5	6	NA	16	13	3	0.990741	U
DiDBIT	O75348	VATG1_HUMAN	V-type.proton.ATPase.subunit.G.1	3	NA	2	NA	5	5	0	0.720339	U
DiDBIT	Q05655	KPCD_HUMAN	Protein.kinase.C.delta.type	46	NA	11	NA	57	18	39	0.171598	P
DiDBIT	P25685	DNJB1_HUMAN	DnaJ.homolog.subfamily.B.member.1	20	3	8	NA	31	25	6	0.752941	U
DiDBIT	P63010	AP2B1_HUMAN	AP-2.complex.subunit.beta	26	4	11	NA	41	8	33	0.19317	P
DiDBIT	Q09161	NCBP1_HUMAN	Nuclear.cap-binding.protein.subunit.1	19	5	5	NA	29	12	17	0.225316	P
DiDBIT	P42167	LAP2B_HUMAN	Lamina-associated.polypeptide.2,.isoforms.beta/gamma	69	3	14	2	88	79	9	0.788546	U
DiDBIT	P42166	LAP2A_HUMAN	Lamina-associated.polypeptide.2,.isoform.alpha	34	3	11	5	53	33	20	0.651297	U
DiDBIT	Q14019	COTL1_HUMAN	Coactosin-like.protein	6	6	5	1	18	9	9	0.253521	P
DiDBIT	Q9UMY1	NOL7_HUMAN	Nucleolar.protein.7	8	1	2	NA	11	9	2	0.824903	U
DiDBIT	P60763	RAC3_HUMAN	Ras-related.C3.botulinum.toxin.substrate.3	5	NA	5	NA	10	2	8	0.109375	P
DiDBIT	Q14012	KCC1A_HUMAN	Calcium/calmodulin-dependent.protein.kinase.type.1	8	NA	1	NA	9	4	5	0.221622	P
DiDBIT	Q14011	CIRBP_HUMAN	Cold-inducible.RNA-binding.protein	25	1	1	NA	27	26	1	0.755814	U
DiDBIT	G3XAF1	G3XAF1_HUMAN	1-acyl-sn-glycerol-3-phosphate.acyltransferase.delta	NA	NA	NA	NA	0	0	0	0.0526316	F
DiDBIT	Q96BR5	COA7_HUMAN	Cytochrome.c.oxidase.assembly.factor.7	5	NA	6	NA	11	1	10	0.246753	P
DiDBIT	D3YTB1	D3YTB1_HUMAN	60S.ribosomal.protein.L32	NA	NA	NA	NA	0	0	0	0.548872	U
DiDBIT	P40925	MDHC_HUMAN	Malate.dehydrogenase,.cytoplasmic	21	7	13	NA	41	11	30	0.164671	P
DiDBIT	P40926	MDHM_HUMAN	Malate.dehydrogenase,.mitochondrial	29	19	8	NA	56	14	42	0.215976	P
DiDBIT	P82909	RT36_HUMAN	28S.ribosomal.protein.S36,.mitochondrial	5	NA	4	NA	9	9	0	0.990291	U
DiDBIT	H7C319	H7C319_HUMAN	AF4/FMR2.family.member.4	NA	NA	NA	NA	0	0	0	0.994152	U
DiDBIT	O14929	HAT1_HUMAN	Histone.acetyltransferase.type.B.catalytic.subunit	12	2	8	NA	22	3	19	0.171838	P
DiDBIT	H7C312	H7C312_HUMAN	Thymidylate.kinase	NA	NA	NA	NA	0	0	0	0.111765	P
DiDBIT	O15439	MRP4_HUMAN	Multidrug.resistance-associated.protein.4	21	1	24	NA	46	17	29	0.138868	P
DiDBIT	Q9NYK5	RM39_HUMAN	39S.ribosomal.protein.L39,.mitochondrial	6	3	2	NA	11	4	7	0.183432	P
DiDBIT	Q96FJ2	DYL2_HUMAN	Dynein.light.chain.2,.cytoplasmic	7	2	3	1	13	3	10	0.314607	U
DiDBIT	Q12789	TF3C1_HUMAN	General.transcription.factor.3C.polypeptide.1	61	3	23	1	88	62	26	0.368895	U
DiDBIT	Q8N1G4	LRC47_HUMAN	Leucine-rich.repeat-containing.protein.47	15	NA	1	NA	16	12	4	0.663808	U
DiDBIT	Q9Y5Q9	TF3C3_HUMAN	General.transcription.factor.3C.polypeptide.3	17	NA	15	NA	32	14	18	0.286682	P
DiDBIT	Q8N1G2	CMTR1_HUMAN	Cap-specific.mRNA	28	3	2	NA	33	27	6	0.299401	P
DiDBIT	Q8N1G0	ZN687_HUMAN	Zinc.finger.protein.687	62	1	NA	3	66	64	2	0.721099	U
DiDBIT	Q9Y316	MEMO1_HUMAN	Protein.MEMO1	10	NA	3	NA	13	1	12	0.141414	P
DiDBIT	P41091	IF2G_HUMAN	Eukaryotic.translation.initiation.factor.2.subunit.3	15	3	22	NA	40	8	32	0.152542	P
DiDBIT	Q9UNZ5	L10K_HUMAN	Leydig.cell.tumor.10.kDa.protein.homolog	3	NA	2	NA	5	5	0	0.989899	U
DiDBIT	O60231	DHX16_HUMAN	Pre-mRNA-splicing.factor.ATP-dependent.RNA.helicase.DHX16	17	6	5	NA	28	21	7	0.384246	U
DiDBIT	E9PD53	E9PD53_HUMAN	Structural.maintenance.of.chromosomes.protein	NA	NA	NA	NA	0	0	0	0.525732	U
DiDBIT	Q9NT99	LRC4B_HUMAN	Leucine-rich.repeat-containing.protein.4B	8	NA	NA	NA	8	5	3	0.366059	U
DiDBIT	Q9UPY3	DICER_HUMAN	Endoribonuclease.Dicer	36	1	1	NA	38	18	20	0.327263	U
DiDBIT	P11717	MPRI_HUMAN	Cation-independent.mannose-6-phosphate.receptor	39	1	4	1	45	24	21	0.185468	P
DiDBIT	Q9Y2J2	E41L3_HUMAN	Band.4.1-like.protein.3	54	1	8	NA	63	50	13	0.716651	U
DiDBIT	B4DSS8	B4DSS8_HUMAN	cDNA.FLJ55936,.highly.similar.to.Polypyrimidine.tract-binding.protein.2	NA	NA	NA	NA	0	0	0	0.339416	U
DiDBIT	P47813	IF1AX_HUMAN	Eukaryotic.translation.initiation.factor.1A,.X-chromosomal	6	6	6	NA	18	7	11	0.493056	U
DiDBIT	Q9NZ45	CISD1_HUMAN	CDGSH.iron-sulfur.domain-containing.protein.1	4	4	3	NA	11	3	8	0.212963	P
DiDBIT	Q9NYY8	FAKD2_HUMAN	FAST.kinase.domain-containing.protein.2,.mitochondrial	15	NA	4	NA	19	9	10	0.149296	P
DiDBIT	C9J2P0	C9J2P0_HUMAN	Ubiquitin-conjugating.enzyme.E2.E1	NA	NA	NA	NA	0	0	0	0.52381	U
DiDBIT	Q9ULH0	KDIS_HUMAN	Kinase.D-interacting.substrate.of.220.kDa	88	3	3	NA	94	70	24	0.403727	U
DiDBIT	O95619	YETS4_HUMAN	YEATS.domain-containing.protein.4	1	1	4	NA	6	4	2	0.348018	U
DiDBIT	Q9UHX1	PUF60_HUMAN	Poly(U)-binding-splicing.factor.PUF60	22	2	4	2	30	21	9	0.543828	U
DiDBIT	Q9BY08	EBPL_HUMAN	Emopamil-binding.protein-like	NA	NA	NA	NA	0	0	0	0.135922	P
DiDBIT	Q9NS69	TOM22_HUMAN	Mitochondrial.import.receptor.subunit.TOM22.homolog	4	NA	3	NA	7	6	1	0.626761	U
DiDBIT	E5RFJ1	E5RFJ1_HUMAN	E3.SUMO-protein.ligase.NSE2	NA	NA	NA	NA	0	0	0	0.807487	U
DiDBIT	Q16658	FSCN1_HUMAN	Fascin	23	6	11	1	41	14	27	0.223124	P
DiDBIT	P48059	LIMS1_HUMAN	LIM.and.senescent.cell.antigen-like-containing.domain.protein.1	3	NA	2	2	7	2	5	0.104615	P
DiDBIT	Q16891	MIC60_HUMAN	MICOS.complex.subunit.MIC60	44	8	7	NA	59	37	22	0.529024	U
DiDBIT	Q96B77	TM186_HUMAN	Transmembrane.protein.186	5	NA	1	NA	6	3	3	0.122066	P
DiDBIT	B4DW59	B4DW59_HUMAN	cDNA.FLJ60356,.highly.similar.to.Ubiquitin.carboxyl-terminal.hydrolase.isozymeL5	NA	NA	NA	NA	0	0	0	0.276042	P
DiDBIT	P13489	RINI_HUMAN	Ribonuclease.inhibitor	8	1	10	NA	19	4	15	0.13449	P
DiDBIT	Q96EL3	RM53_HUMAN	39S.ribosomal.protein.L53,.mitochondrial	2	NA	NA	NA	2	1	1	0.258929	P
DiDBIT	P55769	NH2L1_HUMAN	NHP2-like.protein.1	4	3	6	1	14	4	10	0.273438	P
DiDBIT	Q16576	RBBP7_HUMAN	Histone-binding.protein.RBBP7	17	5	11	4	37	13	24	0.228235	P
DiDBIT	Q15526	SURF1_HUMAN	Surfeit.locus.protein.1	1	NA	NA	NA	1	1	0	0.356667	U
DiDBIT	Q9HD33	RM47_HUMAN	39S.ribosomal.protein.L47,.mitochondrial	3	1	NA	NA	4	2	2	0.392	U
DiDBIT	B4DJ85	B4DJ85_HUMAN	cDNA.FLJ60587,.highly.similar.to.Glomulin	NA	NA	NA	NA	0	0	0	0.153448	P
DiDBIT	O60942	MCE1_HUMAN	mRNA-capping.enzyme	4	1	3	2	10	1	9	0.21943	P
DiDBIT	J3KN01	J3KN01_HUMAN	Afadin	NA	NA	NA	NA	0	0	0	0.608957	U
DiDBIT	O14745	NHRF1_HUMAN	Na(+)/H(+).exchange.regulatory.cofactor.NHE-RF1	31	2	2	NA	35	29	6	0.648045	U
DiDBIT	Q13596	SNX1_HUMAN	Sorting.nexin-1	20	1	4	NA	25	17	8	0.536398	U
DiDBIT	Q13595	TRA2A_HUMAN	Transformer-2.protein.homolog.alpha	60	NA	2	NA	62	57	5	0.794326	U
DiDBIT	Q9BUK6	MSTO1_HUMAN	Protein.misato.homolog.1	9	NA	9	NA	18	14	4	0.298246	P
DiDBIT	P13804	ETFA_HUMAN	Electron.transfer.flavoprotein.subunit.alpha,.mitochondrial	21	5	5	NA	31	10	21	0.183183	P
DiDBIT	P22413	ENPP1_HUMAN	Ectonucleotide.pyrophosphatase/phosphodiesterase.family.member.1	3	1	NA	NA	4	2	2	0.220541	P
DiDBIT	P23786	CPT2_HUMAN	Carnitine.O-palmitoyltransferase.2,.mitochondrial	9	3	NA	NA	12	3	9	0.279635	P
DiDBIT	Q5TDH0	DDI2_HUMAN	Protein.DDI1.homolog.2	11	NA	10	NA	21	16	5	0.446115	U
DiDBIT	P50402	EMD_HUMAN	Emerin	50	NA	2	NA	52	48	4	0.767717	U
DiDBIT	Q53GQ0	DHB12_HUMAN	Very-long-chain.3-oxoacyl-CoA.reductase	9	2	13	NA	24	8	16	0.160256	P
DiDBIT	P10599	THIO_HUMAN	Thioredoxin	8	5	4	NA	17	6	11	0.285714	P
DiDBIT	P31150	GDIA_HUMAN	Rab.GDP.dissociation.inhibitor.alpha	18	2	8	NA	28	5	23	0.152125	P
DiDBIT	G5EA19	G5EA19_HUMAN	Putative.deoxyribonuclease.TATDN1	NA	NA	NA	NA	0	0	0	0.0386473	F
DiDBIT	P31153	METK2_HUMAN	S-adenosylmethionine.synthase.isoform.type-2	10	3	12	3	28	4	24	0.113924	P
DiDBIT	O95373	IPO7_HUMAN	Importin-7	17	NA	3	NA	20	10	10	0.172447	P
DiDBIT	P48449	ERG7_HUMAN	Lanosterol.synthase	7	1	11	NA	19	1	18	0.101093	P
DiDBIT	E9PL71	E9PL71_HUMAN	Elongation.factor.1-delta	NA	NA	NA	NA	0	0	0	0.850267	U
DiDBIT	Q8N5K1	CISD2_HUMAN	CDGSH.iron-sulfur.domain-containing.protein.2	2	NA	3	NA	5	0	5	0.214815	P
DiDBIT	B4DFK4	B4DFK4_HUMAN	cDNA.FLJ55537,.highly.similar.to.Anaphase-promoting.complex.subunit.5	NA	NA	NA	NA	0	0	0	0.0980392	F
DiDBIT	Q53F19	NCBP3_HUMAN	Nuclear.cap-binding.protein.subunit.3	40	4	NA	5	49	46	3	0.779032	U
DiDBIT	C9JA08	C9JA08_HUMAN	60S.ribosomal.export.protein.NMD3	NA	NA	NA	NA	0	0	0	0.274102	P
DiDBIT	Q5JTH9	RRP12_HUMAN	RRP12-like.protein	39	4	13	NA	56	38	18	0.35081	U
DiDBIT	O00186	STXB3_HUMAN	Syntaxin-binding.protein.3	9	8	7	NA	24	12	12	0.219595	P
DiDBIT	P21796	VDAC1_HUMAN	Voltage-dependent.anion-selective.channel.protein.1	27	13	13	NA	53	15	38	0.222615	P
DiDBIT	D6RER5	D6RER5_HUMAN	Septin-11	NA	NA	NA	NA	0	0	0	0.412037	U
DiDBIT	B8ZZC5	B8ZZC5_HUMAN	Glutaminase.kidney.isoform,.mitochondrial	NA	NA	NA	NA	0	0	0	0.533981	U
DiDBIT	B0QYV1	B0QYV1_HUMAN	RNA.binding.protein.fox-1.homolog	NA	NA	NA	NA	0	0	0	0.372549	U
DiDBIT	B8ZZC8	B8ZZC8_HUMAN	Methyltransferase-like.protein.5	NA	NA	NA	NA	0	0	0	0.20082	P
DiDBIT	Q9NQ48	LZTL1_HUMAN	Leucine.zipper.transcription.factor-like.protein.1	3	NA	1	NA	4	4	0	0.655518	U
DiDBIT	Q01831	XPC_HUMAN	DNA.repair.protein.complementing.XP-C.cells	41	4	15	2	62	51	11	0.564894	U
DiDBIT	P53384	NUBP1_HUMAN	Cytosolic.Fe-S.cluster.assembly.factor.NUBP1	4	NA	2	NA	6	6	0	0.25625	P
DiDBIT	P14927	QCR7_HUMAN	Cytochrome.b-c1.complex.subunit.7	8	7	4	NA	19	6	13	0.243243	P
DiDBIT	Q07666	KHDR1_HUMAN	KH.domain-containing,.RNA-binding,.signal.transduction-associated.protein.1	42	7	6	4	59	46	13	0.790068	U
DiDBIT	P14923	PLAK_HUMAN	Junction.plakoglobin	44	1	9	NA	54	21	33	0.214765	P
DiDBIT	P56181	NDUV3_HUMAN	NADH.dehydrogenase.[ubiquinone].flavoprotein.3,.mitochondrial	3	NA	NA	NA	3	3	0	0.953704	U
DiDBIT	P62942	FKB1A_HUMAN	Peptidyl-prolyl.cis-trans.isomerase.FKBP1A	2	4	4	NA	10	3	7	0.333333	U
DiDBIT	O60831	PRAF2_HUMAN	PRA1.family.protein.2	4	NA	1	NA	5	2	3	0.140449	P
DiDBIT	O60832	DKC1_HUMAN	H/ACA.ribonucleoprotein.complex.subunit.4	18	11	10	4	43	28	15	0.392996	U
DiDBIT	O95352	ATG7_HUMAN	Ubiquitin-like.modifier-activating.enzyme.ATG7	7	1	1	NA	9	3	6	0.109531	P
DiDBIT	Q5JTZ9	SYAM_HUMAN	Alanine--tRNA.ligase,.mitochondrial	10	NA	1	NA	11	2	9	0.284264	P
DiDBIT	J3KPP4	J3KPP4_HUMAN	Cisplatin.resistance-associated.overexpressed.protein,.isoform.CRA_b	NA	1	NA	NA	1	1	0	0.721881	U
DiDBIT	Q9BVK6	TMED9_HUMAN	Transmembrane.emp24.domain-containing.protein.9	3	1	7	NA	11	4	7	0.221277	P
DiDBIT	Q32Q12	Q32Q12_HUMAN	Nucleoside.diphosphate.kinase	NA	NA	NA	NA	0	0	0	0.0993151	F
DiDBIT	Q9BV44	THUM3_HUMAN	THUMP.domain-containing.protein.3	10	1	4	NA	15	6	9	0.272189	P
DiDBIT	Q9UQ35	SRRM2_HUMAN	Serine/arginine.repetitive.matrix.protein.2	694	6	6	NA	706	704	2	0.999637	U
DiDBIT	E7ERI8	E7ERI8_HUMAN	CLIP-associating.protein.2	NA	NA	NA	NA	0	0	0	0.477859	U
DiDBIT	Q96CB9	NSUN4_HUMAN	5-methylcytosine.rRNA.methyltransferase.NSUN4	4	NA	4	NA	8	1	7	0.119792	P
DiDBIT	Q8NBX0	SCPDL_HUMAN	Saccharopine.dehydrogenase-like.oxidoreductase	6	NA	5	NA	11	2	9	0.144522	P
DiDBIT	Q9P2B2	FPRP_HUMAN	Prostaglandin.F2.receptor.negative.regulator	8	NA	NA	NA	8	3	5	0.201365	P
DiDBIT	Q02252	MMSA_HUMAN	Methylmalonate-semialdehyde.dehydrogenase.[acylating],.mitochondrial	12	6	NA	NA	18	4	14	0.13271	P
DiDBIT	P16615	AT2A2_HUMAN	Sarcoplasmic/endoplasmic.reticulum.calcium.ATPase.2	44	8	26	2	80	26	54	0.185221	P
DiDBIT	Q96T17	MA7D2_HUMAN	MAP7.domain-containing.protein.2	18	3	1	NA	22	22	0	0.937158	U
DiDBIT	B4E1B9	B4E1B9_HUMAN	Cell.surface.hyaluronidase	NA	NA	NA	NA	0	0	0	0.228723	P
DiDBIT	Q9BRS2	RIOK1_HUMAN	Serine/threonine-protein.kinase.RIO1	17	NA	3	NA	20	12	8	0.540493	U
DiDBIT	Q9P0J0	NDUAD_HUMAN	NADH.dehydrogenase.[ubiquinone].1.alpha.subcomplex.subunit.13	2	1	4	NA	7	3	4	0.201389	P
DiDBIT	Q9P0J1	PDP1_HUMAN	[Pyruvate.dehydrogenase.[acetyl-transferring]]-phosphatase.1,.mitochondrial	5	9	19	NA	33	6	27	0.145251	P
DiDBIT	Q12972	PP1R8_HUMAN	Nuclear.inhibitor.of.protein.phosphatase.1	8	NA	NA	NA	8	8	0	0.683761	U
DiDBIT	Q969Z0	FAKD4_HUMAN	FAST.kinase.domain-containing.protein.4	10	2	2	NA	14	11	3	0.245642	P
DiDBIT	Q969Z3	MARC2_HUMAN	Mitochondrial.amidoxime.reducing.component.2	5	NA	4	NA	9	2	7	0.116418	P
DiDBIT	P62834	RAP1A_HUMAN	Ras-related.protein.Rap-1A	6	NA	3	NA	9	3	6	0.130435	P
DiDBIT	Q8NBJ5	GT251_HUMAN	Procollagen.galactosyltransferase.1	7	NA	NA	NA	7	5	2	0.303859	U
DiDBIT	Q04446	GLGB_HUMAN	1,4-alpha-glucan-branching.enzyme	20	1	10	NA	31	9	22	0.148148	P
DiDBIT	Q5JXJ0	Q5JXJ0_HUMAN	Mitochondrial.ribosome-associated.GTPase.2	NA	NA	NA	NA	0	0	0	0.433476	U
DiDBIT	P09234	RU1C_HUMAN	U1.small.nuclear.ribonucleoprotein.C	10	2	4	NA	16	7	9	0.893082	U
DiDBIT	Q86UT6	NLRX1_HUMAN	NLR.family.member.X1	9	1	NA	NA	10	3	7	0.197949	P
DiDBIT	P19525	E2AK2_HUMAN	Interferon-induced,.double-stranded.RNA-activated.protein.kinase	27	NA	14	NA	41	24	17	0.508167	U
DiDBIT	Q32P28	P3H1_HUMAN	Prolyl.3-hydroxylase.1	5	NA	1	NA	6	4	2	0.339674	U
DiDBIT	Q969H8	MYDGF_HUMAN	Myeloid-derived.growth.factor	4	NA	1	NA	5	1	4	0.213873	P
DiDBIT	Q9UKK9	NUDT5_HUMAN	ADP-sugar.pyrophosphatase	11	5	6	NA	22	15	7	0.424658	U
DiDBIT	F8VU39	F8VU39_HUMAN	Bromodomain.adjacent.to.zinc.finger.domain.protein.2A	NA	NA	NA	NA	0	0	0	0.673673	U
DiDBIT	P53999	TCP4_HUMAN	Activated.RNA.polymerase.II.transcriptional.coactivator.p15	18	5	5	1	29	26	3	0.850394	U
DiDBIT	P17676	CEBPB_HUMAN	CCAAT/enhancer-binding.protein.beta	17	3	2	6	28	27	1	0.965217	U
DiDBIT	Q9P1F3	ABRAL_HUMAN	Costars.family.protein.ABRACL	NA	1	1	NA	2	1	1	0.160494	P
DiDBIT	Q9UJC3	HOOK1_HUMAN	Protein.Hook.homolog.1	8	1	1	NA	10	8	2	0.668956	U
DiDBIT	P78371	TCPB_HUMAN	T-complex.protein.1.subunit.beta	31	8	29	1	69	11	58	0.138318	P
DiDBIT	O15355	PPM1G_HUMAN	Protein.phosphatase.1G	24	4	13	2	43	30	13	0.576923	U
DiDBIT	O15357	SHIP2_HUMAN	Phosphatidylinositol.3,4,5-trisphosphate.5-phosphatase.2	47	1	8	NA	56	39	17	0.500795	U
DiDBIT	H3BLU7	H3BLU7_HUMAN	Aflatoxin.B1.aldehyde.reductase.member.2	NA	NA	NA	NA	0	0	0	0.318471	U
DiDBIT	O75575	RPC9_HUMAN	DNA-directed.RNA.polymerase.III.subunit.RPC9	5	1	2	NA	8	7	1	0.72973	U
DiDBIT	Q9UKY7	CDV3_HUMAN	Protein.CDV3.homolog	31	2	4	NA	37	36	1	0.996124	U
DiDBIT	F8VPD4	F8VPD4_HUMAN	CAD.protein	NA	NA	NA	NA	0	0	0	0.185476	P
DiDBIT	Q99832	TCPH_HUMAN	T-complex.protein.1.subunit.eta	24	11	29	NA	64	9	55	0.11418	P
DiDBIT	F5GYJ8	F5GYJ8_HUMAN	Ubiquitin.thioesterase.OTUB1	NA	NA	NA	NA	0	0	0	0.258741	P
DiDBIT	B4DJV2	B4DJV2_HUMAN	Citrate.synthase	NA	NA	NA	NA	0	0	0	0.136865	P
DiDBIT	Q99543	DNJC2_HUMAN	DnaJ.homolog.subfamily.C.member.2	15	NA	4	NA	19	14	5	0.768116	U
DiDBIT	Q9Y6H1	CHCH2_HUMAN	Coiled-coil-helix-coiled-coil-helix.domain-containing.protein.2	2	NA	2	NA	4	2	2	0.821192	U
DiDBIT	Q8TAQ2	SMRC2_HUMAN	SWI/SNF.complex.subunit.SMARCC2	42	3	12	1	58	51	7	0.680395	U
DiDBIT	P43487	RANG_HUMAN	Ran-specific.GTPase-activating.protein	12	14	8	1	35	24	11	0.681592	U
DiDBIT	D6RD18	D6RD18_HUMAN	Heterogeneous.nuclear.ribonucleoprotein.A/B	NA	NA	NA	NA	0	0	0	0.69258	U
DiDBIT	B7Z5W1	B7Z5W1_HUMAN	cDNA.FLJ54854,.highly.similar.to.Junctional.adhesion.molecule.A	NA	NA	NA	NA	0	0	0	0.435644	U
DiDBIT	Q9NRW7	VPS45_HUMAN	Vacuolar.protein.sorting-associated.protein.45	16	NA	10	NA	26	9	17	0.2	P
DiDBIT	Q14331	FRG1_HUMAN	Protein.FRG1	6	NA	1	NA	7	5	2	0.581395	U
DiDBIT	Q9NRW3	ABC3C_HUMAN	DNA.dC->dU-editing.enzyme.APOBEC-3C	1	NA	3	NA	4	0	4	0.0736842	F
DiDBIT	Q6KC79	NIPBL_HUMAN	Nipped-B-like.protein	132	14	1	NA	147	129	18	0.57418	U
DiDBIT	P01111	RASN_HUMAN	GTPase.NRas	8	NA	2	NA	10	1	9	0.116402	P
DiDBIT	P43007	SATT_HUMAN	Neutral.amino.acid.transporter.A	9	NA	6	NA	15	14	1	0.246241	P
DiDBIT	Q92973	TNPO1_HUMAN	Transportin-1	15	NA	9	NA	24	10	14	0.143653	P
DiDBIT	Q92754	AP2C_HUMAN	Transcription.factor.AP-2.gamma	5	NA	3	1	9	8	1	0.577778	U
DiDBIT	B5MDF5	B5MDF5_HUMAN	GTP-binding.nuclear.protein.Ran	NA	NA	NA	NA	0	0	0	0.111588	P
DiDBIT	O75976	CBPD_HUMAN	Carboxypeptidase.D	29	NA	2	NA	31	22	9	0.32029	U
DiDBIT	Q9BTE7	DCNL5_HUMAN	DCN1-like.protein.5	4	NA	3	NA	7	3	4	0.248945	P
DiDBIT	Q9H2P9	DPH5_HUMAN	Diphthine.methyl.ester.synthase	6	NA	4	NA	10	0	10	0.150877	P
DiDBIT	C9K025	C9K025_HUMAN	60S.ribosomal.protein.L35a	NA	NA	NA	NA	0	0	0	0.319149	U
DiDBIT	Q9Y263	PLAP_HUMAN	Phospholipase.A-2-activating.protein	11	4	16	NA	31	18	13	0.269182	P
DiDBIT	Q15691	MARE1_HUMAN	Microtubule-associated.protein.RP/EB.family.member.1	14	6	13	1	34	12	22	0.335821	U
DiDBIT	Q99942	RNF5_HUMAN	E3.ubiquitin-protein.ligase.RNF5	3	NA	4	NA	7	6	1	0.483333	U
DiDBIT	Q13112	CAF1B_HUMAN	Chromatin.assembly.factor.1.subunit.B	29	1	10	NA	40	27	13	0.373882	U
DiDBIT	O43237	DC1L2_HUMAN	Cytoplasmic.dynein.1.light.intermediate.chain.2	30	NA	NA	NA	30	25	5	0.577236	U
DiDBIT	Q9NV96	CC50A_HUMAN	Cell.cycle.control.protein.50A	4	NA	5	NA	9	5	4	0.274238	P
DiDBIT	Q9Y478	AAKB1_HUMAN	5'-AMP-activated.protein.kinase.subunit.beta-1	28	NA	2	NA	30	18	12	0.385185	U
DiDBIT	E7ETY4	E7ETY4_HUMAN	Non-specific.serine/threonine.protein.kinase	NA	NA	NA	NA	0	0	0	0.503577	U
DiDBIT	J3QK89	J3QK89_HUMAN	Calcium.homeostasis.endoplasmic.reticulum.protein	NA	NA	NA	NA	0	0	0	0.782093	U
DiDBIT	Q92572	AP3S1_HUMAN	AP-3.complex.subunit.sigma-1	3	2	7	NA	12	4	8	0.139896	P
DiDBIT	Q92576	PHF3_HUMAN	PHD.finger.protein.3	75	8	3	1	87	79	8	0.823933	U
DiDBIT	Q9UEU0	VTI1B_HUMAN	Vesicle.transport.through.interaction.with.t-SNAREs.homolog.1B	15	NA	2	NA	17	12	5	0.793103	U
DiDBIT	Q92575	UBXN4_HUMAN	UBX.domain-containing.protein.4	15	NA	7	NA	22	20	2	0.663386	U
DiDBIT	P35520	CBS_HUMAN	Cystathionine.beta-synthase	13	1	4	2	20	7	13	0.235935	P
DiDBIT	Q5VU97	CAHD1_HUMAN	VWFA.and.cache.domain-containing.protein.1	17	2	NA	NA	19	12	7	0.250392	P
DiDBIT	P61978	HNRPK_HUMAN	Heterogeneous.nuclear.ribonucleoprotein.K	50	7	16	7	80	37	43	0.544276	U
DiDBIT	Q9UI26	IPO11_HUMAN	Importin-11	3	NA	4	NA	7	4	3	0.148718	P
DiDBIT	P52756	RBM5_HUMAN	RNA-binding.protein.5	34	3	NA	1	38	31	7	0.650307	U
DiDBIT	E9PNH5	E9PNH5_HUMAN	Probable.RNA-binding.protein.EIF1AD	NA	NA	NA	NA	0	0	0	0.610619	U
DiDBIT	Q14247	SRC8_HUMAN	Src.substrate.cortactin	73	15	10	4	102	88	14	0.874545	U
DiDBIT	Q9NRF9	DPOE3_HUMAN	DNA.polymerase.epsilon.subunit.3	8	1	3	NA	12	7	5	0.619048	U
DiDBIT	Q14240	IF4A2_HUMAN	Eukaryotic.initiation.factor.4A-II	13	4	11	3	31	4	27	0.0835381	F
DiDBIT	Q14241	ELOA1_HUMAN	Elongin-A	33	2	NA	NA	35	34	1	0.818296	U
DiDBIT	P24928	RPB1_HUMAN	DNA-directed.RNA.polymerase.II.subunit.RPB1	116	4	43	4	167	126	41	0.416751	U
DiDBIT	O94826	TOM70_HUMAN	Mitochondrial.import.receptor.subunit.TOM70	18	6	23	NA	47	21	26	0.340461	U
DiDBIT	Q9P260	K1468_HUMAN	LisH.domain.and.HEAT.repeat-containing.protein.KIAA1468	36	NA	1	NA	37	31	6	0.393092	U
DiDBIT	Q8WU90	ZC3HF_HUMAN	Zinc.finger.CCCH.domain-containing.protein.15	15	6	6	NA	27	23	4	0.833333	U
DiDBIT	Q8TD30	ALAT2_HUMAN	Alanine.aminotransferase.2	3	NA	NA	NA	3	1	2	0.193117	P
DiDBIT	Q13200	PSMD2_HUMAN	26S.proteasome.non-ATPase.regulatory.subunit.2	24	1	30	NA	55	18	37	0.192731	P
DiDBIT	F5H2A4	F5H2A4_HUMAN	High.mobility.group.protein.HMGI-C	NA	NA	NA	NA	0	0	0	0.822034	U
DiDBIT	P11233	RALA_HUMAN	Ras-related.protein.Ral-A	10	NA	2	NA	12	5	7	0.402913	U
DiDBIT	E9PE17	E9PE17_HUMAN	28S.ribosomal.protein.S17,.mitochondrial	NA	NA	NA	NA	0	0	0	0.217054	P
DiDBIT	P63000	RAC1_HUMAN	Ras-related.C3.botulinum.toxin.substrate.1	7	1	9	NA	17	4	13	0.135417	P
DiDBIT	E9PKR4	E9PKR4_HUMAN	Cyclin-dependent.kinase.2-associated.protein.2	NA	NA	NA	NA	0	0	0	0.990566	U
DiDBIT	Q8N163	CCAR2_HUMAN	Cell.cycle.and.apoptosis.regulator.protein.2	33	6	16	1	56	40	16	0.606717	U
DiDBIT	H7BYN3	H7BYN3_HUMAN	Transcription.factor.A,.mitochondrial	NA	NA	NA	NA	0	0	0	0.534247	U
DiDBIT	P82930	RT34_HUMAN	28S.ribosomal.protein.S34,.mitochondrial	3	NA	NA	NA	3	0	3	0.431193	U
DiDBIT	P52292	IMA1_HUMAN	Importin.subunit.alpha-1	27	1	11	2	41	19	22	0.283554	P
DiDBIT	P82932	RT06_HUMAN	28S.ribosomal.protein.S6,.mitochondrial	2	NA	3	NA	5	3	2	0.192	P
DiDBIT	P82933	RT09_HUMAN	28S.ribosomal.protein.S9,.mitochondrial	8	3	5	NA	16	6	10	0.239899	P
DiDBIT	Q9GZR5	ELOV4_HUMAN	Elongation.of.very.long.chain.fatty.acids.protein.4	2	NA	1	NA	3	2	1	0.16242	P
DiDBIT	Q9NS86	LANC2_HUMAN	LanC-like.protein.2	4	1	2	NA	7	3	4	0.231111	P
[truncated: 2,629 more rows]

## Sheet: S1.3 Protter-list
study.name	uniprot.id	uniprot.name	protein.names	prot.len	protter.url
Ab-APEX	P68363	TBA1B_HUMAN	Tubulin.alpha-1B.chain	451	http://wlab.ethz.ch/protter/create?up=P68363&tm=auto&mc=lightsalmon&lc=blue&tml=numcount&numbers&legend&title=P68363 : TUBA1B : Tubulin.alpha-1B.chain : VSL2b&n:IDRs,fc:red,bc:peachpuff=1-4,32-48,96-97,99-100,143-148,161-165,413-451&n:Phosphorylation,s:box,cc:aqua,fc:midnightblue,bc:cornflowerblue=6,24,38,41,48,51,54,56,73,80,82,83,94,103,108,109,151,158,161,172,185,187,190,191,193,194,198,210,22…
Ab-APEX	Q9NSC7	SIA7A_HUMAN	Alpha-N-acetylgalactosaminide.alpha-2,6-sialyltransferase.1	600	http://wlab.ethz.ch/protter/create?up=Q9NSC7&tm=auto&mc=lightsalmon&lc=blue&tml=numcount&numbers&legend&title=Q9NSC7 : ST6GALNAC1 : Alpha-N-acetylgalactosaminide.alpha-2,6-sialyltransferase.1 : VSL2b&n:IDRs,fc:red,bc:peachpuff=1-3,37-265,313-314,377-384,548-551,592-600&n:Phosphorylation,s:box,cc:aqua,fc:midnightblue,bc:cornflowerblue=148,155,190,199,220,221,393,564&n:Ubiqutination,s:diamond,cc:bl…
Ab-APEX	P40227	TCPZ_HUMAN	T-complex.protein.1.subunit.zeta	531	http://wlab.ethz.ch/protter/create?up=P40227&tm=auto&mc=lightsalmon&lc=blue&tml=numcount&numbers&legend&title=P40227 : CCT6A : T-complex.protein.1.subunit.zeta : VSL2b&n:IDRs,fc:red,bc:peachpuff=1-10,41-41,86-90,139-145,196-204,218-223,251-271,427-430,467-475,525-531&n:Phosphorylation,s:box,cc:aqua,fc:midnightblue,bc:cornflowerblue=6,82,109,120,200,204,205,229,239,246,250,301,306,383&n:Ubiqutinat…
Ab-APEX	P08574	CY1_HUMAN	Cytochrome.c1,.heme.protein,.mitochondrial	325	http://wlab.ethz.ch/protter/create?up=P08574&tm=auto&mc=lightsalmon&lc=blue&tml=numcount&numbers&legend&title=P08574 : CYC1 : Cytochrome.c1,.heme.protein,.mitochondrial : VSL2b&n:IDRs,fc:red,bc:peachpuff=1-98,102-106,145-191,279-288,317-325&n:Phosphorylation,s:box,cc:aqua,fc:midnightblue,bc:cornflowerblue=103,174,179,182,199,278&n:Ubiqutination,s:diamond,cc:black,fc:olive,bc:greenyellow=50,170,17…
Ab-APEX	Q86WA6	BPHL_HUMAN	Valacyclovir.hydrolase	291	http://wlab.ethz.ch/protter/create?up=Q86WA6&tm=auto&mc=lightsalmon&lc=blue&tml=numcount&numbers&legend&title=Q86WA6 : BPHL : Valacyclovir.hydrolase : VSL2b&n:IDRs,fc:red,bc:peachpuff=1-3,73-76,100-111,185-190,262-271,286-291&n:Phosphorylation,s:box,cc:aqua,fc:midnightblue,bc:cornflowerblue=18,183&n:Ubiqutination,s:diamond,cc:black,fc:olive,bc:greenyellow=87,191&n:Acetylation,s:box,cc:lightpink,f…
Ab-APEX	O75616	ERAL1_HUMAN	GTPase.Era,.mitochondrial	437	http://wlab.ethz.ch/protter/create?up=O75616&tm=auto&mc=lightsalmon&lc=blue&tml=numcount&numbers&legend&title=O75616 : ERAL1 : GTPase.Era,.mitochondrial : VSL2b&n:IDRs,fc:red,bc:peachpuff=1-5,49-100,104-111,124-129,173-181,190-191,263-292,434-437&n:Phosphorylation,s:box,cc:aqua,fc:midnightblue,bc:cornflowerblue=91,173,216&n:Ubiqutination,s:diamond,cc:black,fc:olive,bc:greenyellow=393,398&n:Acetyl…
Ab-APEX	P13995	MTDC_HUMAN	Bifunctional.methylenetetrahydrofolate.dehydrogenase/cyclohydrolase,.mitochondrial.[Includes:.NAD-dependent.methylenetetrahydrofolate.dehydrogenase	350	http://wlab.ethz.ch/protter/create?up=P13995&tm=auto&mc=lightsalmon&lc=blue&tml=numcount&numbers&legend&title=P13995 : MTHFD2 : Bifunctional.methylenetetrahydrofolate.dehydrogenase/cyclohydrolase,.mitochondrial.[Includes:.NAD-dependent.methylenetetrahydrofolate.dehydrogenase : VSL2b&n:IDRs,fc:red,bc:peachpuff=1-9,49-51,103-110,123-123,218-226,235-240,335-350&n:Phosphorylation,s:box,cc:aqua,fc:mid…
Ab-APEX	P23919	KTHY_HUMAN	Thymidylate.kinase	212	http://wlab.ethz.ch/protter/create?up=P23919&tm=auto&mc=lightsalmon&lc=blue&tml=numcount&numbers&legend&title=P23919 : DTYMK : Thymidylate.kinase : VSL2b&n:IDRs,fc:red,bc:peachpuff=1-5,17-24,49-49,57-65,151-153,207-212&n:Phosphorylation,s:box,cc:aqua,fc:midnightblue,bc:cornflowerblue=183,195,201&n:Ubiqutination,s:diamond,cc:black,fc:olive,bc:greenyellow=51&n:Acetylation,s:box,cc:lightpink,fc:ligh…
Ab-APEX	P51553	IDH3G_HUMAN	Isocitrate.dehydrogenase.[NAD].subunit.gamma,.mitochondrial	393	http://wlab.ethz.ch/protter/create?up=P51553&tm=auto&mc=lightsalmon&lc=blue&tml=numcount&numbers&legend&title=P51553 : IDH3G : Isocitrate.dehydrogenase.[NAD].subunit.gamma,.mitochondrial : VSL2b&n:IDRs,fc:red,bc:peachpuff=1-5,47-51,91-99,117-133,170-182,210-216,313-321,356-372,389-393&n:Phosphorylation,s:box,cc:aqua,fc:midnightblue,bc:cornflowerblue=174,175,176,203,243,262&n:Ubiqutination,s:diamo…
Ab-APEX	E7EPT4	E7EPT4_HUMAN	NADH.dehydrogenase.[ubiquinone].flavoprotein.2,.mitochondrial	252	http://wlab.ethz.ch/protter/create?up=E7EPT4&tm=auto&mc=lightsalmon&lc=blue&tml=numcount&numbers&legend&title=E7EPT4 : NDUFV2 : NADH.dehydrogenase.[ubiquinone].flavoprotein.2,.mitochondrial : VSL2b&n:IDRs,fc:red,bc:peachpuff=1-5,47-57,211-252&n:Phosphorylation,s:box,cc:aqua,fc:midnightblue,bc:cornflowerblue=&n:Ubiqutination,s:diamond,cc:black,fc:olive,bc:greenyellow=&n:Acetylation,s:box,cc:lightp…
Ab-APEX	P52209	6PGD_HUMAN	6-phosphogluconate.dehydrogenase,.decarboxylating	483	http://wlab.ethz.ch/protter/create?up=P52209&tm=auto&mc=lightsalmon&lc=blue&tml=numcount&numbers&legend&title=P52209 : PGD : 6-phosphogluconate.dehydrogenase,.decarboxylating : VSL2b&n:IDRs,fc:red,bc:peachpuff=1-4,59-65,105-109,128-141,143-147,253-263,295-319,472-483&n:Phosphorylation,s:box,cc:aqua,fc:midnightblue,bc:cornflowerblue=57,104,106,126,129,166,257,318,475,479,480,481&n:Ubiqutination,s:…
Ab-APEX	Q8TD30	ALAT2_HUMAN	Alanine.aminotransferase.2	523	http://wlab.ethz.ch/protter/create?up=Q8TD30&tm=auto&mc=lightsalmon&lc=blue&tml=numcount&numbers&legend&title=Q8TD30 : GPT2 : Alanine.aminotransferase.2 : VSL2b&n:IDRs,fc:red,bc:peachpuff=1-54,126-134,146-149,203-206,326-335,337-337,339-343,394-410,486-488,520-523&n:Phosphorylation,s:box,cc:aqua,fc:midnightblue,bc:cornflowerblue=25,88,491&n:Ubiqutination,s:diamond,cc:black,fc:olive,bc:greenyellow…
Ab-APEX	P30048	PRDX3_HUMAN	Thioredoxin-dependent.peroxide.reductase,.mitochondrial	256	http://wlab.ethz.ch/protter/create?up=P30048&tm=auto&mc=lightsalmon&lc=blue&tml=numcount&numbers&legend&title=P30048 : PRDX3 : Thioredoxin-dependent.peroxide.reductase,.mitochondrial : VSL2b&n:IDRs,fc:red,bc:peachpuff=1-4,39-64,150-151,236-256&n:Phosphorylation,s:box,cc:aqua,fc:midnightblue,bc:cornflowerblue=71,86,172,179,199,234,237&n:Ubiqutination,s:diamond,cc:black,fc:olive,bc:greenyellow=83,1…
Ab-APEX	P41250	GARS_HUMAN	Glycine--tRNA.ligase	739	http://wlab.ethz.ch/protter/create?up=P41250&tm=auto&mc=lightsalmon&lc=blue&tml=numcount&numbers&legend&title=P41250 : GARS : Glycine--tRNA.ligase : VSL2b&n:IDRs,fc:red,bc:peachpuff=1-117,189-189,218-242,269-271,331-334,356-364,380-391,432-435,483-490,504-505,537-538,541-545,596-600,640-656,683-693,695-696,729-739&n:Phosphorylation,s:box,cc:aqua,fc:midnightblue,bc:cornflowerblue=29,35,37,53,54,14…
Ab-APEX	P07910	HNRPC_HUMAN	Heterogeneous.nuclear.ribonucleoproteins.C1/C2	306	http://wlab.ethz.ch/protter/create?up=P07910&tm=auto&mc=lightsalmon&lc=blue&tml=numcount&numbers&legend&title=P07910 : HNRNPC : Heterogeneous.nuclear.ribonucleoproteins.C1/C2 : VSL2b&n:IDRs,fc:red,bc:peachpuff=1-14,89-306&n:Phosphorylation,s:box,cc:aqua,fc:midnightblue,bc:cornflowerblue=3,9,31,38,47,57,105,107,109,113,115,119,120,121,126,132,133,137,138,139,156,162,165,166,175,209,233,238,239,240…
Ab-APEX	P30042	ES1_HUMAN	ES1.protein.homolog,.mitochondrial	268	http://wlab.ethz.ch/protter/create?up=P30042&tm=auto&mc=lightsalmon&lc=blue&tml=numcount&numbers&legend&title=P30042 : C21orf33 : ES1.protein.homolog,.mitochondrial : VSL2b&n:IDRs,fc:red,bc:peachpuff=1-36,92-107,196-204,232-234,264-268&n:Phosphorylation,s:box,cc:aqua,fc:midnightblue,bc:cornflowerblue=27,250,266&n:Ubiqutination,s:diamond,cc:black,fc:olive,bc:greenyellow=116,141,185&n:Acetylation,s…
Ab-APEX	Q12931	TRAP1_HUMAN	Heat.shock.protein.75.kDa,.mitochondrial	704	http://wlab.ethz.ch/protter/create?up=Q12931&tm=auto&mc=lightsalmon&lc=blue&tml=numcount&numbers&legend&title=Q12931 : TRAP1 : Heat.shock.protein.75.kDa,.mitochondrial : VSL2b&n:IDRs,fc:red,bc:peachpuff=1-96,124-127,261-267,355-357,432-435,473-489,510-518,559-580,626-644,699-704&n:Phosphorylation,s:box,cc:aqua,fc:midnightblue,bc:cornflowerblue=39,40,118,121,194,236,331,333,341,344,366,393,401,444…
Ab-APEX	Q9Y676	RT18B_HUMAN	28S.ribosomal.protein.S18b,.mitochondrial	258	http://wlab.ethz.ch/protter/create?up=Q9Y676&tm=auto&mc=lightsalmon&lc=blue&tml=numcount&numbers&legend&title=Q9Y676 : MRPS18B : 28S.ribosomal.protein.S18b,.mitochondrial : VSL2b&n:IDRs,fc:red,bc:peachpuff=1-5,33-95,153-154,174-191,204-258&n:Phosphorylation,s:box,cc:aqua,fc:midnightblue,bc:cornflowerblue=8,17,22,38,42,49,61,64,256&n:Ubiqutination,s:diamond,cc:black,fc:olive,bc:greenyellow=&n:Acet…
Ab-APEX	Q9HB71	CYBP_HUMAN	Calcyclin-binding.protein	228	http://wlab.ethz.ch/protter/create?up=Q9HB71&tm=auto&mc=lightsalmon&lc=blue&tml=numcount&numbers&legend&title=Q9HB71 : CACYBP : Calcyclin-binding.protein : VSL2b&n:IDRs,fc:red,bc:peachpuff=1-59,137-146,158-228&n:Phosphorylation,s:box,cc:aqua,fc:midnightblue,bc:cornflowerblue=3,34,48,68,69,71,72,90,112,125,141,180,181,183,185,188,199,209&n:Ubiqutination,s:diamond,cc:black,fc:olive,bc:greenyellow=1…
Ab-APEX	Q9NP79	VTA1_HUMAN	Vacuolar.protein.sorting-associated.protein.VTA1.homolog	307	http://wlab.ethz.ch/protter/create?up=Q9NP79&tm=auto&mc=lightsalmon&lc=blue&tml=numcount&numbers&legend&title=Q9NP79 : VTA1 : Vacuolar.protein.sorting-associated.protein.VTA1.homolog : VSL2b&n:IDRs,fc:red,bc:peachpuff=1-9,13-15,22-27,50-53,70-71,105-108,138-138,161-247,302-307&n:Phosphorylation,s:box,cc:aqua,fc:midnightblue,bc:cornflowerblue=278,281,285&n:Ubiqutination,s:diamond,cc:black,fc:olive…
Ab-APEX	Q9Y2Z4	SYYM_HUMAN	Tyrosine--tRNA.ligase,.mitochondrial	477	http://wlab.ethz.ch/protter/create?up=Q9Y2Z4&tm=auto&mc=lightsalmon&lc=blue&tml=numcount&numbers&legend&title=Q9Y2Z4 : YARS2 : Tyrosine--tRNA.ligase,.mitochondrial : VSL2b&n:IDRs,fc:red,bc:peachpuff=1-4,35-35,118-142,205-212,279-284,337-349,360-365,389-391&n:Phosphorylation,s:box,cc:aqua,fc:midnightblue,bc:cornflowerblue=245,253,255,297,298,303,426,435&n:Ubiqutination,s:diamond,cc:black,fc:olive,…
Ab-APEX	P13196	HEM1_HUMAN	5-aminolevulinate.synthase,.nonspecific,.mitochondrial	640	http://wlab.ethz.ch/protter/create?up=P13196&tm=auto&mc=lightsalmon&lc=blue&tml=numcount&numbers&legend&title=P13196 : ALAS1 : 5-aminolevulinate.synthase,.nonspecific,.mitochondrial : VSL2b&n:IDRs,fc:red,bc:peachpuff=1-5,38-194,205-212,273-285,334-340,367-371,425-430,505-508,621-640&n:Phosphorylation,s:box,cc:aqua,fc:midnightblue,bc:cornflowerblue=280,284,287,371,488,628&n:Ubiqutination,s:diamond…
Ab-APEX	Q9Y697	NFS1_HUMAN	Cysteine.desulfurase,.mitochondrial	457	http://wlab.ethz.ch/protter/create?up=Q9Y697&tm=auto&mc=lightsalmon&lc=blue&tml=numcount&numbers&legend&title=Q9Y697 : NFS1 : Cysteine.desulfurase,.mitochondrial : VSL2b&n:IDRs,fc:red,bc:peachpuff=1-54,96-106,278-298,319-324,343-346,377-385,452-457&n:Phosphorylation,s:box,cc:aqua,fc:midnightblue,bc:cornflowerblue=26,99,269,397,414,415,421,422,437,451&n:Ubiqutination,s:diamond,cc:black,fc:olive,bc…
Ab-APEX	P82932	RT06_HUMAN	28S.ribosomal.protein.S6,.mitochondrial	125	http://wlab.ethz.ch/protter/create?up=P82932&tm=auto&mc=lightsalmon&lc=blue&tml=numcount&numbers&legend&title=P82932 : MRPS6 : 28S.ribosomal.protein.S6,.mitochondrial : VSL2b&n:IDRs,fc:red,bc:peachpuff=1-5,15-20,52-58,116-125&n:Phosphorylation,s:box,cc:aqua,fc:midnightblue,bc:cornflowerblue=4,18&n:Ubiqutination,s:diamond,cc:black,fc:olive,bc:greenyellow=23,95,116&n:Acetylation,s:box,cc:lightpink,…
Ab-APEX	P82933	RT09_HUMAN	28S.ribosomal.protein.S9,.mitochondrial	396	http://wlab.ethz.ch/protter/create?up=P82933&tm=auto&mc=lightsalmon&lc=blue&tml=numcount&numbers&legend&title=P82933 : MRPS9 : 28S.ribosomal.protein.S9,.mitochondrial : VSL2b&n:IDRs,fc:red,bc:peachpuff=1-5,59-69,94-99,128-128,174-184,247-280,333-340,370-396&n:Phosphorylation,s:box,cc:aqua,fc:midnightblue,bc:cornflowerblue=52,69,110,114,214,218,262,392&n:Ubiqutination,s:diamond,cc:black,fc:olive,b…
Ab-APEX	P52272	HNRPM_HUMAN	Heterogeneous.nuclear.ribonucleoprotein.M	730	http://wlab.ethz.ch/protter/create?up=P52272&tm=auto&mc=lightsalmon&lc=blue&tml=numcount&numbers&legend&title=P52272 : HNRNPM : Heterogeneous.nuclear.ribonucleoprotein.M : VSL2b&n:IDRs,fc:red,bc:peachpuff=1-67,110-111,113-113,115-181,186-187,237-245,277-645,688-694,698-730&n:Phosphorylation,s:box,cc:aqua,fc:midnightblue,bc:cornflowerblue=14,22,29,64,68,76,86,99,100,136,138,204,205,213,365,377,397…
Ab-APEX	P67809	YBOX1_HUMAN	Nuclease-sensitive.element-binding.protein.1	324	http://wlab.ethz.ch/protter/create?up=P67809&tm=auto&mc=lightsalmon&lc=blue&tml=numcount&numbers&legend&title=P67809 : YBX1 : Nuclease-sensitive.element-binding.protein.1 : VSL2b&n:IDRs,fc:red,bc:peachpuff=1-52,93-96,114-324&n:Phosphorylation,s:box,cc:aqua,fc:midnightblue,bc:cornflowerblue=2,3,7,21,32,36,44,72,80,89,99,102,108,136,145,158,162,165,167,174,176,188,196,197,208,209,238,271,281,287,31…
Ab-APEX	Q99426	TBCB_HUMAN	Tubulin-folding.cofactor.B	244	http://wlab.ethz.ch/protter/create?up=Q99426&tm=auto&mc=lightsalmon&lc=blue&tml=numcount&numbers&legend&title=Q99426 : TBCB : Tubulin-folding.cofactor.B : VSL2b&n:IDRs,fc:red,bc:peachpuff=1-6,21-29,97-97,110-174,201-208,237-244&n:Phosphorylation,s:box,cc:aqua,fc:midnightblue,bc:cornflowerblue=31,65,91,98,102,107,108,110,114,120,123,128,133,173,239&n:Ubiqutination,s:diamond,cc:black,fc:olive,bc:gr…
Ab-APEX	Q86VD7	S2542_HUMAN	Mitochondrial.coenzyme.A.transporter.SLC25A42	318	http://wlab.ethz.ch/protter/create?up=Q86VD7&tm=auto&mc=lightsalmon&lc=blue&tml=numcount&numbers&legend&title=Q86VD7 : SLC25A42 : Mitochondrial.coenzyme.A.transporter.SLC25A42 : VSL2b&n:IDRs,fc:red,bc:peachpuff=1-41,68-70,214-223,315-318&n:Phosphorylation,s:box,cc:aqua,fc:midnightblue,bc:cornflowerblue=35,36,39,120,256,262&n:Ubiqutination,s:diamond,cc:black,fc:olive,bc:greenyellow=&n:Acetylation,…
Ab-APEX	B5ME19	EIFCL_HUMAN	Eukaryotic.translation.initiation.factor.3.subunit.C-like.protein	914	http://wlab.ethz.ch/protter/create?up=B5ME19&tm=auto&mc=lightsalmon&lc=blue&tml=numcount&numbers&legend&title=B5ME19 : EIF3CL : Eukaryotic.translation.initiation.factor.3.subunit.C-like.protein : VSL2b&n:IDRs,fc:red,bc:peachpuff=1-58,122-320,342-347,427-434,460-471,493-495,522-546,598-600,639-670,703-741,837-841,846-854,881-914&n:Phosphorylation,s:box,cc:aqua,fc:midnightblue,bc:cornflowerblue=6,7…
Ab-APEX	Q9UMS0	NFU1_HUMAN	NFU1.iron-sulfur.cluster.scaffold.homolog,.mitochondrial	254	http://wlab.ethz.ch/protter/create?up=Q9UMS0&tm=auto&mc=lightsalmon&lc=blue&tml=numcount&numbers&legend&title=Q9UMS0 : NFU1 : NFU1.iron-sulfur.cluster.scaffold.homolog,.mitochondrial : VSL2b&n:IDRs,fc:red,bc:peachpuff=1-6,67-67,70-71,153-169,237-254&n:Phosphorylation,s:box,cc:aqua,fc:midnightblue,bc:cornflowerblue=163,194&n:Ubiqutination,s:diamond,cc:black,fc:olive,bc:greenyellow=&n:Acetylation,s…
Ab-APEX	O15091	MRPP3_HUMAN	Mitochondrial.ribonuclease.P.catalytic.subunit	583	http://wlab.ethz.ch/protter/create?up=O15091&tm=auto&mc=lightsalmon&lc=blue&tml=numcount&numbers&legend&title=O15091 : KIAA0391 : Mitochondrial.ribonuclease.P.catalytic.subunit : VSL2b&n:IDRs,fc:red,bc:peachpuff=49-58,75-75,91-105,109-137,243-244,292-296,341-375,379-390,444-464,580-583&n:Phosphorylation,s:box,cc:aqua,fc:midnightblue,bc:cornflowerblue=98,175,205,207,213,214,307,365&n:Ubiqutination…
Ab-APEX	P14735	IDE_HUMAN	Insulin-degrading.enzyme	1019	http://wlab.ethz.ch/protter/create?up=P14735&tm=auto&mc=lightsalmon&lc=blue&tml=numcount&numbers&legend&title=P14735 : IDE : Insulin-degrading.enzyme : VSL2b&n:IDRs,fc:red,bc:peachpuff=37-48,52-64,82-88,99-101,120-144,181-192,208-221,224-232,280-296,326-330,340-351,426-431,485-492,674-677,800-803,856-857,874-880,896-898,1016-1019&n:Phosphorylation,s:box,cc:aqua,fc:midnightblue,bc:cornflowerblue=5…
Ab-APEX	P39023	RL3_HUMAN	60S.ribosomal.protein.L3	403	http://wlab.ethz.ch/protter/create?up=P39023&tm=auto&mc=lightsalmon&lc=blue&tml=numcount&numbers&legend&title=P39023 : RPL3 : 60S.ribosomal.protein.L3 : VSL2b&n:IDRs,fc:red,bc:peachpuff=1-42,62-71,121-152,226-230,237-245,270-274,280-281,302-313,369-403&n:Phosphorylation,s:box,cc:aqua,fc:midnightblue,bc:cornflowerblue=7,13,54,65,125,189,265,291,304,305,307,310,350,381&n:Ubiqutination,s:diamond,cc:…
Ab-APEX	Q8WWH5	TRUB1_HUMAN	Probable.tRNA.pseudouridine.synthase.1	349	http://wlab.ethz.ch/protter/create?up=Q8WWH5&tm=auto&mc=lightsalmon&lc=blue&tml=numcount&numbers&legend&title=Q8WWH5 : TRUB1 : Probable.tRNA.pseudouridine.synthase.1 : VSL2b&n:IDRs,fc:red,bc:peachpuff=1-117,137-178,204-209,220-221,308-349&n:Phosphorylation,s:box,cc:aqua,fc:midnightblue,bc:cornflowerblue=4,10,11,19,27,34,36,101,119,122,134,149,174,201,260,333&n:Ubiqutination,s:diamond,cc:black,fc:…
Ab-APEX	P0C7P0	CISD3_HUMAN	CDGSH.iron-sulfur.domain-containing.protein.3,.mitochondrial	127	http://wlab.ethz.ch/protter/create?up=P0C7P0&tm=auto&mc=lightsalmon&lc=blue&tml=numcount&numbers&legend&title=P0C7P0 : CISD3 : CDGSH.iron-sulfur.domain-containing.protein.3,.mitochondrial : VSL2b&n:IDRs,fc:red,bc:peachpuff=1-21,86-96,102-127&n:Phosphorylation,s:box,cc:aqua,fc:midnightblue,bc:cornflowerblue=83&n:Ubiqutination,s:diamond,cc:black,fc:olive,bc:greenyellow=&n:Acetylation,s:box,cc:light…
Ab-APEX	O75439	MPPB_HUMAN	Mitochondrial-processing.peptidase.subunit.beta	489	http://wlab.ethz.ch/protter/create?up=O75439&tm=auto&mc=lightsalmon&lc=blue&tml=numcount&numbers&legend&title=O75439 : PMPCB : Mitochondrial-processing.peptidase.subunit.beta : VSL2b&n:IDRs,fc:red,bc:peachpuff=1-7,70-74,92-98,109-115,168-172,217-219,330-331,333-333,487-489&n:Phosphorylation,s:box,cc:aqua,fc:midnightblue,bc:cornflowerblue=11,12,44,45,49,58,133,141,142,205,229&n:Ubiqutination,s:dia…
Ab-APEX	P09651	ROA1_HUMAN	Heterogeneous.nuclear.ribonucleoprotein.A1	372	http://wlab.ethz.ch/protter/create?up=P09651&tm=auto&mc=lightsalmon&lc=blue&tml=numcount&numbers&legend&title=P09651 : HNRNPA1 : Heterogeneous.nuclear.ribonucleoprotein.A1 : VSL2b&n:IDRs,fc:red,bc:peachpuff=1-30,70-99,141-145,177-372&n:Phosphorylation,s:box,cc:aqua,fc:midnightblue,bc:cornflowerblue=2,4,6,22,25,29,61,62,91,95,103,124,128,138,142,158,167,169,190,191,192,197,199,244,253,312,318,337,…
Ab-APEX	Q00059	TFAM_HUMAN	Transcription.factor.A,.mitochondrial	246	http://wlab.ethz.ch/protter/create?up=Q00059&tm=auto&mc=lightsalmon&lc=blue&tml=numcount&numbers&legend&title=Q00059 : TFAM : Transcription.factor.A,.mitochondrial : VSL2b&n:IDRs,fc:red,bc:peachpuff=1-1,49-57,68-78,91-98,112-246&n:Phosphorylation,s:box,cc:aqua,fc:midnightblue,bc:cornflowerblue=55,56,61,99,122,124,128,160,165,177,193,195,200&n:Ubiqutination,s:diamond,cc:black,fc:olive,bc:greenyell…
Ab-APEX	Q8N3Z3	GTPB8_HUMAN	GTP-binding.protein.8	284	http://wlab.ethz.ch/protter/create?up=Q8N3Z3&tm=auto&mc=lightsalmon&lc=blue&tml=numcount&numbers&legend&title=Q8N3Z3 : GTPBP8 : GTP-binding.protein.8 : VSL2b&n:IDRs,fc:red,bc:peachpuff=1-7,26-29,140-151,230-234,281-284&n:Phosphorylation,s:box,cc:aqua,fc:midnightblue,bc:cornflowerblue=74,278,280,282&n:Ubiqutination,s:diamond,cc:black,fc:olive,bc:greenyellow=&n:Acetylation,s:box,cc:lightpink,fc:lig…
Ab-APEX	Q8NFV4	ABHDB_HUMAN	Protein.ABHD11	315	http://wlab.ethz.ch/protter/create?up=Q8NFV4&tm=auto&mc=lightsalmon&lc=blue&tml=numcount&numbers&legend&title=Q8NFV4 : ABHD11 : Protein.ABHD11 : VSL2b&n:IDRs,fc:red,bc:peachpuff=1-56,102-120,196-204,270-274&n:Phosphorylation,s:box,cc:aqua,fc:midnightblue,bc:cornflowerblue=9,57,196,221&n:Ubiqutination,s:diamond,cc:black,fc:olive,bc:greenyellow=87,200&n:Acetylation,s:box,cc:lightpink,fc:lightpink,b…
Ab-APEX	P62805	H4_HUMAN	Histone.H4	103	http://wlab.ethz.ch/protter/create?up=P62805&tm=auto&mc=lightsalmon&lc=blue&tml=numcount&numbers&legend&title=P62805 : HIST1H4A : Histone.H4 : VSL2b&n:IDRs,fc:red,bc:peachpuff=1-31,76-80,99-103&n:Phosphorylation,s:box,cc:aqua,fc:midnightblue,bc:cornflowerblue=1,30,47,51,54,71,72,73,80,82,88,98&n:Ubiqutination,s:diamond,cc:black,fc:olive,bc:greenyellow=12,31,59,77,79,91&n:Acetylation,s:box,cc:ligh…
Ab-APEX	E7EMB3	E7EMB3_HUMAN	Calmodulin-2	196	http://wlab.ethz.ch/protter/create?up=E7EMB3&tm=auto&mc=lightsalmon&lc=blue&tml=numcount&numbers&legend&title=E7EMB3 : CALM2 : Calmodulin-2 : VSL2b&n:IDRs,fc:red,bc:peachpuff=1-1,12-23,70-80,85-116,119-134,162-177,179-180,192-196&n:Phosphorylation,s:box,cc:aqua,fc:midnightblue,bc:cornflowerblue=&n:Ubiqutination,s:diamond,cc:black,fc:olive,bc:greenyellow=&n:Acetylation,s:box,cc:lightpink,fc:lightp…
Ab-APEX	Q8NC60	NOA1_HUMAN	Nitric.oxide-associated.protein.1	698	http://wlab.ethz.ch/protter/create?up=Q8NC60&tm=auto&mc=lightsalmon&lc=blue&tml=numcount&numbers&legend&title=Q8NC60 : NOA1 : Nitric.oxide-associated.protein.1 : VSL2b&n:IDRs,fc:red,bc:peachpuff=1-148,258-262,265-306,402-427,468-482,672-698&n:Phosphorylation,s:box,cc:aqua,fc:midnightblue,bc:cornflowerblue=77,197,419&n:Ubiqutination,s:diamond,cc:black,fc:olive,bc:greenyellow=89&n:Acetylation,s:box…
Ab-APEX	Q8N183	NDUF2_HUMAN	NADH.dehydrogenase.[ubiquinone].1.alpha.subcomplex.assembly.factor.2	169	http://wlab.ethz.ch/protter/create?up=Q8N183&tm=auto&mc=lightsalmon&lc=blue&tml=numcount&numbers&legend&title=Q8N183 : NDUFAF2 : NADH.dehydrogenase.[ubiquinone].1.alpha.subcomplex.assembly.factor.2 : VSL2b&n:IDRs,fc:red,bc:peachpuff=1-4,18-23,57-169&n:Phosphorylation,s:box,cc:aqua,fc:midnightblue,bc:cornflowerblue=45,69,102,106,127,134,137,144&n:Ubiqutination,s:diamond,cc:black,fc:olive,bc:greeny…
Ab-APEX	Q9BXW7	HDHD5_HUMAN	Haloacid.dehalogenase-like.hydrolase.domain-containing.5	423	http://wlab.ethz.ch/protter/create?up=Q9BXW7&tm=auto&mc=lightsalmon&lc=blue&tml=numcount&numbers&legend&title=Q9BXW7 : HDHD5 : Haloacid.dehalogenase-like.hydrolase.domain-containing.5 : VSL2b&n:IDRs,fc:red,bc:peachpuff=1-5,14-16,26-29,99-100,125-127,178-182,217-224,334-357,359-360,364-385,420-423&n:Phosphorylation,s:box,cc:aqua,fc:midnightblue,bc:cornflowerblue=77,129&n:Ubiqutination,s:diamond,cc…
Ab-APEX	P36542	ATPG_HUMAN	ATP.synthase.subunit.gamma,.mitochondrial	298	http://wlab.ethz.ch/protter/create?up=P36542&tm=auto&mc=lightsalmon&lc=blue&tml=numcount&numbers&legend&title=P36542 : ATP5F1C : ATP.synthase.subunit.gamma,.mitochondrial : VSL2b&n:IDRs,fc:red,bc:peachpuff=1-5,40-45,56-63,80-91,111-115,159-160,199-200,243-268,295-298&n:Phosphorylation,s:box,cc:aqua,fc:midnightblue,bc:cornflowerblue=45,73,109,116,122,144,146,284&n:Ubiqutination,s:diamond,cc:black,…
Ab-APEX	Q8IXM3	RM41_HUMAN	39S.ribosomal.protein.L41,.mitochondrial	137	http://wlab.ethz.ch/protter/create?up=Q8IXM3&tm=auto&mc=lightsalmon&lc=blue&tml=numcount&numbers&legend&title=Q8IXM3 : MRPL41 : 39S.ribosomal.protein.L41,.mitochondrial : VSL2b&n:IDRs,fc:red,bc:peachpuff=1-39,79-86,99-125,132-137&n:Phosphorylation,s:box,cc:aqua,fc:midnightblue,bc:cornflowerblue=&n:Ubiqutination,s:diamond,cc:black,fc:olive,bc:greenyellow=&n:Acetylation,s:box,cc:lightpink,fc:lightp…
Ab-APEX	P11142	HSP7C_HUMAN	Heat.shock.cognate.71.kDa.protein	646	http://wlab.ethz.ch/protter/create?up=P11142&tm=auto&mc=lightsalmon&lc=blue&tml=numcount&numbers&legend&title=P11142 : HSPA8 : Heat.shock.cognate.71.kDa.protein : VSL2b&n:IDRs,fc:red,bc:peachpuff=1-7,104-118,153-160,225-227,230-231,243-283,323-325,359-364,383-386,421-426,492-646&n:Phosphorylation,s:box,cc:aqua,fc:midnightblue,bc:cornflowerblue=2,13,15,16,37,38,40,41,45,47,64,66,85,107,111,113,125…
Ab-APEX	O43837	IDH3B_HUMAN	Isocitrate.dehydrogenase.[NAD].subunit.beta,.mitochondrial	385	http://wlab.ethz.ch/protter/create?up=O43837&tm=auto&mc=lightsalmon&lc=blue&tml=numcount&numbers&legend&title=O43837 : IDH3B : Isocitrate.dehydrogenase.[NAD].subunit.beta,.mitochondrial : VSL2b&n:IDRs,fc:red,bc:peachpuff=1-4,23-47,57-60,75-107,167-178,209-213,292-295,362-365,380-385&n:Phosphorylation,s:box,cc:aqua,fc:midnightblue,bc:cornflowerblue=5,11,117,121,167,171,172,173,178,330,366,368,369,…
Ab-APEX	Q12849	GRSF1_HUMAN	G-rich.sequence.factor.1	480	http://wlab.ethz.ch/protter/create?up=Q12849&tm=auto&mc=lightsalmon&lc=blue&tml=numcount&numbers&legend&title=Q12849 : GRSF1 : G-rich.sequence.factor.1 : VSL2b&n:IDRs,fc:red,bc:peachpuff=1-3,36-144,191-212,240-244,336-338,340-340,351-394,433-447,476-480&n:Phosphorylation,s:box,cc:aqua,fc:midnightblue,bc:cornflowerblue=25,33,34,118,135,202,238,243,244,294,335,343,434,435,436&n:Ubiqutination,s:diam…
Ab-APEX	Q86SX6	GLRX5_HUMAN	Glutaredoxin-related.protein.5,.mitochondrial	157	http://wlab.ethz.ch/protter/create?up=Q86SX6&tm=auto&mc=lightsalmon&lc=blue&tml=numcount&numbers&legend&title=Q86SX6 : GLRX5 : Glutaredoxin-related.protein.5,.mitochondrial : VSL2b&n:IDRs,fc:red,bc:peachpuff=1-46,136-138,146-157&n:Phosphorylation,s:box,cc:aqua,fc:midnightblue,bc:cornflowerblue=41,85,145,156&n:Ubiqutination,s:diamond,cc:black,fc:olive,bc:greenyellow=&n:Acetylation,s:box,cc:lightpi…
Ab-APEX	P12268	IMDH2_HUMAN	Inosine-5'-monophosphate.dehydrogenase.2	514	http://wlab.ethz.ch/protter/create?up=P12268&tm=auto&mc=lightsalmon&lc=blue&tml=numcount&numbers&legend&title=P12268 : IMPDH2 : Inosine-5'-monophosphate.dehydrogenase.2 : VSL2b&n:IDRs,fc:red,bc:peachpuff=1-6,69-71,203-204,207-208,229-240,416-430,447-447,449-449,487-514&n:Phosphorylation,s:box,cc:aqua,fc:midnightblue,bc:cornflowerblue=122,159,160,237,348,400,411,416,425,426,430,432,444,459,505,509…
Ab-APEX	Q16134	ETFD_HUMAN	Electron.transfer.flavoprotein-ubiquinone.oxidoreductase,.mitochondrial	617	http://wlab.ethz.ch/protter/create?up=Q16134&tm=auto&mc=lightsalmon&lc=blue&tml=numcount&numbers&legend&title=Q16134 : ETFDH : Electron.transfer.flavoprotein-ubiquinone.oxidoreductase,.mitochondrial : VSL2b&n:IDRs,fc:red,bc:peachpuff=1-3,38-39,54-55,223-225,227-227,349-353,420-425,489-497,506-513,524-536,610-617&n:Phosphorylation,s:box,cc:aqua,fc:midnightblue,bc:cornflowerblue=31,172,216,361,373,…
Ab-APEX	Q13011	ECH1_HUMAN	Delta(3,5)-Delta(2,4)-dienoyl-CoA.isomerase,.mitochondrial	328	http://wlab.ethz.ch/protter/create?up=Q13011&tm=auto&mc=lightsalmon&lc=blue&tml=numcount&numbers&legend&title=Q13011 : ECH1 : Delta(3,5)-Delta(2,4)-dienoyl-CoA.isomerase,.mitochondrial : VSL2b&n:IDRs,fc:red,bc:peachpuff=1-8,12-62,74-78,130-130,264-271,308-328&n:Phosphorylation,s:box,cc:aqua,fc:midnightblue,bc:cornflowerblue=20,22,30,37,54,108,139,141,220,228,240,244,265,268,281,282&n:Ubiqutinatio…
Ab-APEX	Q13151	ROA0_HUMAN	Heterogeneous.nuclear.ribonucleoprotein.A0	305	http://wlab.ethz.ch/protter/create?up=Q13151&tm=auto&mc=lightsalmon&lc=blue&tml=numcount&numbers&legend&title=Q13151 : HNRNPA0 : Heterogeneous.nuclear.ribonucleoprotein.A0 : VSL2b&n:IDRs,fc:red,bc:peachpuff=1-5,19-23,62-95,131-137,168-305&n:Phosphorylation,s:box,cc:aqua,fc:midnightblue,bc:cornflowerblue=4,19,21,47,54,55,68,76,84,88,119,135,145,180,181,188,217,231,234,265,270,279,280,303&n:Ubiquti…
Ab-APEX	O75380	NDUS6_HUMAN	NADH.dehydrogenase.[ubiquinone].iron-sulfur.protein.6,.mitochondrial	124	http://wlab.ethz.ch/protter/create?up=O75380&tm=auto&mc=lightsalmon&lc=blue&tml=numcount&numbers&legend&title=O75380 : NDUFS6 : NADH.dehydrogenase.[ubiquinone].iron-sulfur.protein.6,.mitochondrial : VSL2b&n:IDRs,fc:red,bc:peachpuff=1-4,35-40,119-124&n:Phosphorylation,s:box,cc:aqua,fc:midnightblue,bc:cornflowerblue=51,78,82,100&n:Ubiqutination,s:diamond,cc:black,fc:olive,bc:greenyellow=&n:Acetylat…
Ab-APEX	P34897	GLYM_HUMAN	Serine.hydroxymethyltransferase,.mitochondrial	504	http://wlab.ethz.ch/protter/create?up=P34897&tm=auto&mc=lightsalmon&lc=blue&tml=numcount&numbers&legend&title=P34897 : SHMT2 : Serine.hydroxymethyltransferase,.mitochondrial : VSL2b&n:IDRs,fc:red,bc:peachpuff=28-71,74-75,97-102,168-168,412-418,462-467,472-504&n:Phosphorylation,s:box,cc:aqua,fc:midnightblue,bc:cornflowerblue=3,90,96,100,178,184,192,212,228,266,350,404,420,470&n:Ubiqutination,s:dia…
Ab-APEX	Q9BQ95	ECSIT_HUMAN	Evolutionarily.conserved.signaling.intermediate.in.Toll.pathway,.mitochondrial	431	http://wlab.ethz.ch/protter/create?up=Q9BQ95&tm=auto&mc=lightsalmon&lc=blue&tml=numcount&numbers&legend&title=Q9BQ95 : ECSIT : Evolutionarily.conserved.signaling.intermediate.in.Toll.pathway,.mitochondrial : VSL2b&n:IDRs,fc:red,bc:peachpuff=1-3,29-87,100-100,172-176,219-220,248-277,311-322,395-431&n:Phosphorylation,s:box,cc:aqua,fc:midnightblue,bc:cornflowerblue=192&n:Ubiqutination,s:diamond,cc:b…
Ab-APEX	Q14197	ICT1_HUMAN	Peptidyl-tRNA.hydrolase.ICT1,.mitochondrial	206	http://wlab.ethz.ch/protter/create?up=Q14197&tm=auto&mc=lightsalmon&lc=blue&tml=numcount&numbers&legend&title=Q14197 : MRPL58 : Peptidyl-tRNA.hydrolase.ICT1,.mitochondrial : VSL2b&n:IDRs,fc:red,bc:peachpuff=1-5,28-39,48-56,64-71,85-97,157-206&n:Phosphorylation,s:box,cc:aqua,fc:midnightblue,bc:cornflowerblue=43,44,49,70,84,85,97,159,162,164,169&n:Ubiqutination,s:diamond,cc:black,fc:olive,bc:greeny…
Ab-APEX	Q8NI60	COQ8A_HUMAN	Atypical.kinase.COQ8A,.mitochondrial	647	http://wlab.ethz.ch/protter/create?up=Q8NI60&tm=auto&mc=lightsalmon&lc=blue&tml=numcount&numbers&legend&title=Q8NI60 : COQ8A : Atypical.kinase.COQ8A,.mitochondrial : VSL2b&n:IDRs,fc:red,bc:peachpuff=1-3,60-206,231-258,457-457,533-537,576-580,601-610,639-647&n:Phosphorylation,s:box,cc:aqua,fc:midnightblue,bc:cornflowerblue=236,239,408&n:Ubiqutination,s:diamond,cc:black,fc:olive,bc:greenyellow=246,…
Ab-APEX	F6U211	F6U211_HUMAN	40S.ribosomal.protein.S10	172	http://wlab.ethz.ch/protter/create?up=F6U211&tm=auto&mc=lightsalmon&lc=blue&tml=numcount&numbers&legend&title=F6U211 : RPS10 : 40S.ribosomal.protein.S10 : VSL2b&n:IDRs,fc:red,bc:peachpuff=1-5,24-40,49-54,92-145,168-172&n:Phosphorylation,s:box,cc:aqua,fc:midnightblue,bc:cornflowerblue=&n:Ubiqutination,s:diamond,cc:black,fc:olive,bc:greenyellow=&n:Acetylation,s:box,cc:lightpink,fc:lightpink,bc:deep…
Ab-APEX	Q9NTX5	ECHD1_HUMAN	Ethylmalonyl-CoA.decarboxylase	307	http://wlab.ethz.ch/protter/create?up=Q9NTX5&tm=auto&mc=lightsalmon&lc=blue&tml=numcount&numbers&legend&title=Q9NTX5 : ECHDC1 : Ethylmalonyl-CoA.decarboxylase : VSL2b&n:IDRs,fc:red,bc:peachpuff=1-46,56-59,110-123,232-246,301-307&n:Phosphorylation,s:box,cc:aqua,fc:midnightblue,bc:cornflowerblue=16,54,175,205,235,236&n:Ubiqutination,s:diamond,cc:black,fc:olive,bc:greenyellow=45,59,100,108,179,210,2…
Ab-APEX	Q9UII2	ATIF1_HUMAN	ATPase.inhibitor,.mitochondrial	106	http://wlab.ethz.ch/protter/create?up=Q9UII2&tm=auto&mc=lightsalmon&lc=blue&tml=numcount&numbers&legend&title=Q9UII2 : ATPIF1 : ATPase.inhibitor,.mitochondrial : VSL2b&n:IDRs,fc:red,bc:peachpuff=1-4,25-106&n:Phosphorylation,s:box,cc:aqua,fc:midnightblue,bc:cornflowerblue=27,39,58,63&n:Ubiqutination,s:diamond,cc:black,fc:olive,bc:greenyellow=&n:Acetylation,s:box,cc:lightpink,fc:lightpink,bc:deeppi…
Ab-APEX	Q5VTU8	AT5EL_HUMAN	ATP.synthase.subunit.epsilon-like.protein,.mitochondrial	51	http://wlab.ethz.ch/protter/create?up=Q5VTU8&tm=auto&mc=lightsalmon&lc=blue&tml=numcount&numbers&legend&title=Q5VTU8 : ATP5EP2 : ATP.synthase.subunit.epsilon-like.protein,.mitochondrial : VSL2b&n:IDRs,fc:red,bc:peachpuff=1-2,30-51&n:Phosphorylation,s:box,cc:aqua,fc:midnightblue,bc:cornflowerblue=&n:Ubiqutination,s:diamond,cc:black,fc:olive,bc:greenyellow=&n:Acetylation,s:box,cc:lightpink,fc:light…
Ab-APEX	Q9BSK2	S2533_HUMAN	Solute.carrier.family.25.member.33	321	http://wlab.ethz.ch/protter/create?up=Q9BSK2&tm=auto&mc=lightsalmon&lc=blue&tml=numcount&numbers&legend&title=Q9BSK2 : SLC25A33 : Solute.carrier.family.25.member.33 : VSL2b&n:IDRs,fc:red,bc:peachpuff=1-9,83-88,159-166,214-231,262-267,318-321&n:Phosphorylation,s:box,cc:aqua,fc:midnightblue,bc:cornflowerblue=104,112,144&n:Ubiqutination,s:diamond,cc:black,fc:olive,bc:greenyellow=&n:Acetylation,s:box…
Ab-APEX	Q9UKU7	ACAD8_HUMAN	Isobutyryl-CoA.dehydrogenase,.mitochondrial	415	http://wlab.ethz.ch/protter/create?up=Q9UKU7&tm=auto&mc=lightsalmon&lc=blue&tml=numcount&numbers&legend&title=Q9UKU7 : ACAD8 : Isobutyryl-CoA.dehydrogenase,.mitochondrial : VSL2b&n:IDRs,fc:red,bc:peachpuff=1-2,41-48,98-101,162-179,226-234,411-415&n:Phosphorylation,s:box,cc:aqua,fc:midnightblue,bc:cornflowerblue=216,261&n:Ubiqutination,s:diamond,cc:black,fc:olive,bc:greenyellow=&n:Acetylation,s:bo…
Ab-APEX	O75947	ATP5H_HUMAN	ATP.synthase.subunit.d,.mitochondrial	161	http://wlab.ethz.ch/protter/create?up=O75947&tm=auto&mc=lightsalmon&lc=blue&tml=numcount&numbers&legend&title=O75947 : ATP5H : ATP.synthase.subunit.d,.mitochondrial : VSL2b&n:IDRs,fc:red,bc:peachpuff=1-5,35-35,83-102,112-124,135-151,156-161&n:Phosphorylation,s:box,cc:aqua,fc:midnightblue,bc:cornflowerblue=30,39,56,57,86,100,106,150,152&n:Ubiqutination,s:diamond,cc:black,fc:olive,bc:greenyellow=32…
Ab-APEX	Q15181	IPYR_HUMAN	Inorganic.pyrophosphatase	289	http://wlab.ethz.ch/protter/create?up=Q15181&tm=auto&mc=lightsalmon&lc=blue&tml=numcount&numbers&legend&title=Q15181 : PPA1 : Inorganic.pyrophosphatase : VSL2b&n:IDRs,fc:red,bc:peachpuff=1-10,68-74,102-112,197-203,236-237,247-258,262-264,271-273,283-289&n:Phosphorylation,s:box,cc:aqua,fc:midnightblue,bc:cornflowerblue=2,5,6,14,17,28,30,38,80,94,182,186,193,235,241,246,248,250&n:Ubiqutination,s:di…
Ab-APEX	Q8NE62	CHDH_HUMAN	Choline.dehydrogenase,.mitochondrial	594	http://wlab.ethz.ch/protter/create?up=Q8NE62&tm=auto&mc=lightsalmon&lc=blue&tml=numcount&numbers&legend&title=Q8NE62 : CHDH : Choline.dehydrogenase,.mitochondrial : VSL2b&n:IDRs,fc:red,bc:peachpuff=1-43,148-148,174-180,183-192,253-257,281-284,390-392,443-445,484-512,514-527,589-594&n:Phosphorylation,s:box,cc:aqua,fc:midnightblue,bc:cornflowerblue=250,277,585&n:Ubiqutination,s:diamond,cc:black,fc:…
Ab-APEX	P07814	SYEP_HUMAN	Bifunctional.glutamate/proline--tRNA.ligase	1512	http://wlab.ethz.ch/protter/create?up=P07814&tm=auto&mc=lightsalmon&lc=blue&tml=numcount&numbers&legend&title=P07814 : EPRS : Bifunctional.glutamate/proline--tRNA.ligase : VSL2b&n:IDRs,fc:red,bc:peachpuff=1-6,11-11,27-38,91-92,137-142,174-184,238-248,287-350,396-400,520-539,560-560,596-602,642-654,703-752,764-927,936-1022,1086-1091,1178-1180,1209-1218,1238-1239,1244-1245,1317-1320,1390-1397,1463-…
Ab-APEX	Q6UB35	C1TM_HUMAN	Monofunctional.C1-tetrahydrofolate.synthase,.mitochondrial	978	http://wlab.ethz.ch/protter/create?up=Q6UB35&tm=auto&mc=lightsalmon&lc=blue&tml=numcount&numbers&legend&title=Q6UB35 : MTHFD1L : Monofunctional.C1-tetrahydrofolate.synthase,.mitochondrial : VSL2b&n:IDRs,fc:red,bc:peachpuff=1-83,175-177,338-340,359-367,425-428,459-466,546-558,592-597,635-644,751-756,762-764,846-851,885-887,914-922,972-978&n:Phosphorylation,s:box,cc:aqua,fc:midnightblue,bc:cornflow…
Ab-APEX	P30084	ECHM_HUMAN	Enoyl-CoA.hydratase,.mitochondrial	290	http://wlab.ethz.ch/protter/create?up=P30084&tm=auto&mc=lightsalmon&lc=blue&tml=numcount&numbers&legend&title=P30084 : ECHS1 : Enoyl-CoA.hydratase,.mitochondrial : VSL2b&n:IDRs,fc:red,bc:peachpuff=1-4,252-263,266-290&n:Phosphorylation,s:box,cc:aqua,fc:midnightblue,bc:cornflowerblue=35,46,107,114,137,176,186,194,199&n:Ubiqutination,s:diamond,cc:black,fc:olive,bc:greenyellow=204,261&n:Acetylation,s…
Ab-APEX	P30086	PEBP1_HUMAN	Phosphatidylethanolamine-binding.protein.1	187	http://wlab.ethz.ch/protter/create?up=P30086&tm=auto&mc=lightsalmon&lc=blue&tml=numcount&numbers&legend&title=P30086 : PEBP1 : Phosphatidylethanolamine-binding.protein.1 : VSL2b&n:IDRs,fc:red,bc:peachpuff=1-9,13-23,72-80,97-97,107-114,139-150,182-187&n:Phosphorylation,s:box,cc:aqua,fc:midnightblue,bc:cornflowerblue=6,9,13,28,42,51,52,54,60,64,69,75,81,98,99,104,106,109,120,125,153,169,176,181,185…
Ab-APEX	O94903	PLPHP_HUMAN	Pyridoxal.phosphate.homeostasis.protein	275	http://wlab.ethz.ch/protter/create?up=O94903&tm=auto&mc=lightsalmon&lc=blue&tml=numcount&numbers&legend&title=O94903 : PLPBP : Pyridoxal.phosphate.homeostasis.protein : VSL2b&n:IDRs,fc:red,bc:peachpuff=1-8,23-28,31-34,126-139,144-159,189-195,250-264,266-275&n:Phosphorylation,s:box,cc:aqua,fc:midnightblue,bc:cornflowerblue=6,69,129,135,148,152,226,244,245,252,253,257&n:Ubiqutination,s:diamond,cc:b…
Ab-APEX	Q8NE86	MCU_HUMAN	Calcium.uniporter.protein,.mitochondrial	351	http://wlab.ethz.ch/protter/create?up=Q8NE86&tm=auto&mc=lightsalmon&lc=blue&tml=numcount&numbers&legend&title=Q8NE86 : MCU : Calcium.uniporter.protein,.mitochondrial : VSL2b&n:IDRs,fc:red,bc:peachpuff=1-30,32-32,40-51,163-170,197-214,225-228,309-311,330-339,343-351&n:Phosphorylation,s:box,cc:aqua,fc:midnightblue,bc:cornflowerblue=8,14,15,92,232,233,289,291,299&n:Ubiqutination,s:diamond,cc:black,f…
Ab-APEX	Q96IX5	USMG5_HUMAN	Up-regulated.during.skeletal.muscle.growth.protein.5	58	http://wlab.ethz.ch/protter/create?up=Q96IX5&tm=auto&mc=lightsalmon&lc=blue&tml=numcount&numbers&legend&title=Q96IX5 : USMG5 : Up-regulated.during.skeletal.muscle.growth.protein.5 : VSL2b&n:IDRs,fc:red,bc:peachpuff=1-8,51-58&n:Phosphorylation,s:box,cc:aqua,fc:midnightblue,bc:cornflowerblue=6,10,13,18,22,35,44&n:Ubiqutination,s:diamond,cc:black,fc:olive,bc:greenyellow=17&n:Acetylation,s:box,cc:lig…
Ab-APEX	Q7L8L6	FAKD5_HUMAN	FAST.kinase.domain-containing.protein.5,.mitochondrial	764	http://wlab.ethz.ch/protter/create?up=Q7L8L6&tm=auto&mc=lightsalmon&lc=blue&tml=numcount&numbers&legend&title=Q7L8L6 : FASTKD5 : FAST.kinase.domain-containing.protein.5,.mitochondrial : VSL2b&n:IDRs,fc:red,bc:peachpuff=1-5,37-48,52-108,130-140,177-177,448-448,462-465,535-539,555-556,628-678,760-764&n:Phosphorylation,s:box,cc:aqua,fc:midnightblue,bc:cornflowerblue=7,73,81,83,95,99,166,171,451,676,…
Ab-APEX	O75648	MTU1_HUMAN	Mitochondrial.tRNA-specific.2-thiouridylase.1	421	http://wlab.ethz.ch/protter/create?up=O75648&tm=auto&mc=lightsalmon&lc=blue&tml=numcount&numbers&legend&title=O75648 : TRMU : Mitochondrial.tRNA-specific.2-thiouridylase.1 : VSL2b&n:IDRs,fc:red,bc:peachpuff=1-3,89-95,133-148,214-216,391-421&n:Phosphorylation,s:box,cc:aqua,fc:midnightblue,bc:cornflowerblue=17,94,391&n:Ubiqutination,s:diamond,cc:black,fc:olive,bc:greenyellow=286&n:Acetylation,s:box…
Ab-APEX	Q9NRF8	PYRG2_HUMAN	CTP.synthase.2	586	http://wlab.ethz.ch/protter/create?up=Q9NRF8&tm=auto&mc=lightsalmon&lc=blue&tml=numcount&numbers&legend&title=Q9NRF8 : CTPS2 : CTP.synthase.2 : VSL2b&n:IDRs,fc:red,bc:peachpuff=1-2,133-137,187-200,345-351,422-423,439-444,529-538,554-586&n:Phosphorylation,s:box,cc:aqua,fc:midnightblue,bc:cornflowerblue=12,53,189,261,277,336,378,562,564,567,568,571,574,576&n:Ubiqutination,s:diamond,cc:black,fc:oliv…
Ab-APEX	O00193	SMAP_HUMAN	Small.acidic.protein	183	http://wlab.ethz.ch/protter/create?up=O00193&tm=auto&mc=lightsalmon&lc=blue&tml=numcount&numbers&legend&title=O00193 : SMAP : Small.acidic.protein : VSL2b&n:IDRs,fc:red,bc:peachpuff=1-183&n:Phosphorylation,s:box,cc:aqua,fc:midnightblue,bc:cornflowerblue=2,7,15,17,24,25,63,82,84,87,93,127,132,136,138,140,142,147,173&n:Ubiqutination,s:diamond,cc:black,fc:olive,bc:greenyellow=62,75,91,174,179&n:Acet…
Ab-APEX	Q8TCS8	PNPT1_HUMAN	Polyribonucleotide.nucleotidyltransferase.1,.mitochondrial	783	http://wlab.ethz.ch/protter/create?up=Q8TCS8&tm=auto&mc=lightsalmon&lc=blue&tml=numcount&numbers&legend&title=Q8TCS8 : PNPT1 : Polyribonucleotide.nucleotidyltransferase.1,.mitochondrial : VSL2b&n:IDRs,fc:red,bc:peachpuff=1-8,12-25,73-76,84-94,124-126,205-212,266-276,306-312,320-330,405-405,476-493,495-499,518-524,582-582,587-608,653-654,714-716,742-746,748-783&n:Phosphorylation,s:box,cc:aqua,fc:m…
Ab-APEX	Q13084	RM28_HUMAN	39S.ribosomal.protein.L28,.mitochondrial	256	http://wlab.ethz.ch/protter/create?up=Q13084&tm=auto&mc=lightsalmon&lc=blue&tml=numcount&numbers&legend&title=Q13084 : MRPL28 : 39S.ribosomal.protein.L28,.mitochondrial : VSL2b&n:IDRs,fc:red,bc:peachpuff=1-3,30-61,97-99,170-200,214-220,238-256&n:Phosphorylation,s:box,cc:aqua,fc:midnightblue,bc:cornflowerblue=6,31,37,39,43,115&n:Ubiqutination,s:diamond,cc:black,fc:olive,bc:greenyellow=5,12,106,221…
Ab-APEX	Q9UN86	G3BP2_HUMAN	Ras.GTPase-activating.protein-binding.protein.2	482	http://wlab.ethz.ch/protter/create?up=Q9UN86&tm=auto&mc=lightsalmon&lc=blue&tml=numcount&numbers&legend&title=Q9UN86 : G3BP2 : Ras.GTPase-activating.protein-binding.protein.2 : VSL2b&n:IDRs,fc:red,bc:peachpuff=1-7,43-53,100-106,127-331,400-482&n:Phosphorylation,s:box,cc:aqua,fc:midnightblue,bc:cornflowerblue=7,48,56,67,111,141,149,163,175,176,206,225,226,227,353,364,466&n:Ubiqutination,s:diamond,…
Ab-APEX	Q6P587	FAHD1_HUMAN	Acylpyruvase.FAHD1,.mitochondrial	224	http://wlab.ethz.ch/protter/create?up=Q6P587&tm=auto&mc=lightsalmon&lc=blue&tml=numcount&numbers&legend&title=Q6P587 : FAHD1 : Acylpyruvase.FAHD1,.mitochondrial : VSL2b&n:IDRs,fc:red,bc:peachpuff=1-6,137-141,157-162,195-204,219-224&n:Phosphorylation,s:box,cc:aqua,fc:midnightblue,bc:cornflowerblue=36,57,190,192&n:Ubiqutination,s:diamond,cc:black,fc:olive,bc:greenyellow=&n:Acetylation,s:box,cc:ligh…
Ab-APEX	Q02978	M2OM_HUMAN	Mitochondrial.2-oxoglutarate/malate.carrier.protein	314	http://wlab.ethz.ch/protter/create?up=Q02978&tm=auto&mc=lightsalmon&lc=blue&tml=numcount&numbers&legend&title=Q02978 : SLC25A11 : Mitochondrial.2-oxoglutarate/malate.carrier.protein : VSL2b&n:IDRs,fc:red,bc:peachpuff=1-22,51-62,153-155,202-207,255-258,310-314&n:Phosphorylation,s:box,cc:aqua,fc:midnightblue,bc:cornflowerblue=4,6,52,63,64,69,70,102,103,161,202,203,205&n:Ubiqutination,s:diamond,cc:b…
Ab-APEX	Q96C36	P5CR2_HUMAN	Pyrroline-5-carboxylate.reductase.2	320	http://wlab.ethz.ch/protter/create?up=Q96C36&tm=auto&mc=lightsalmon&lc=blue&tml=numcount&numbers&legend&title=Q96C36 : PYCR2 : Pyrroline-5-carboxylate.reductase.2 : VSL2b&n:IDRs,fc:red,bc:peachpuff=1-4,34-38,53-60,270-320&n:Phosphorylation,s:box,cc:aqua,fc:midnightblue,bc:cornflowerblue=2,13,26,33,34,41,233,252,261,265,294,296,303,304,310&n:Ubiqutination,s:diamond,cc:black,fc:olive,bc:greenyellow…
Ab-APEX	P07195	LDHB_HUMAN	L-lactate.dehydrogenase.B.chain	334	http://wlab.ethz.ch/protter/create?up=P07195&tm=auto&mc=lightsalmon&lc=blue&tml=numcount&numbers&legend&title=P07195 : LDHB : L-lactate.dehydrogenase.B.chain : VSL2b&n:IDRs,fc:red,bc:peachpuff=1-7,15-18,59-63,101-107,215-230,310-318,327-334&n:Phosphorylation,s:box,cc:aqua,fc:midnightblue,bc:cornflowerblue=18,39,44,75,84,85,90,96,106,162,168,173,238,240,248,249,269,291,302,303,320,323&n:Ubiqutinat…
Ab-APEX	Q16854	DGUOK_HUMAN	Deoxyguanosine.kinase,.mitochondrial	277	http://wlab.ethz.ch/protter/create?up=Q16854&tm=auto&mc=lightsalmon&lc=blue&tml=numcount&numbers&legend&title=Q16854 : DGUOK : Deoxyguanosine.kinase,.mitochondrial : VSL2b&n:IDRs,fc:red,bc:peachpuff=1-40,207-213,256-265,273-277&n:Phosphorylation,s:box,cc:aqua,fc:midnightblue,bc:cornflowerblue=42&n:Ubiqutination,s:diamond,cc:black,fc:olive,bc:greenyellow=129,135,275&n:Acetylation,s:box,cc:lightpin…
Ab-APEX	P54098	DPOG1_HUMAN	DNA.polymerase.subunit.gamma-1	1239	http://wlab.ethz.ch/protter/create?up=P54098&tm=auto&mc=lightsalmon&lc=blue&tml=numcount&numbers&legend&title=P54098 : POLG : DNA.polymerase.subunit.gamma-1 : VSL2b&n:IDRs,fc:red,bc:peachpuff=1-104,250-259,301-340,367-375,452-463,477-477,482-483,493-576,578-579,581-584,633-633,664-671,704-706,721-738,758-760,774-789,866-871,924-937,975-984,1029-1035,1052-1055,1058-1058,1088-1090,1197-1210,1214-12…
Ab-APEX	O95202	LETM1_HUMAN	Mitochondrial.proton/calcium.exchanger.protein	739	http://wlab.ethz.ch/protter/create?up=O95202&tm=auto&mc=lightsalmon&lc=blue&tml=numcount&numbers&legend&title=O95202 : LETM1 : Mitochondrial.proton/calcium.exchanger.protein : VSL2b&n:IDRs,fc:red,bc:peachpuff=1-42,109-146,192-195,239-287,289-289,291-306,427-438,441-643,664-667,676-682,695-739&n:Phosphorylation,s:box,cc:aqua,fc:midnightblue,bc:cornflowerblue=3,8,126,141,142,164,175,190,192,287,579…
Ab-APEX	P31689	DNJA1_HUMAN	DnaJ.homolog.subfamily.A.member.1	397	http://wlab.ethz.ch/protter/create?up=P31689&tm=auto&mc=lightsalmon&lc=blue&tml=numcount&numbers&legend&title=P31689 : DNAJA1 : DnaJ.homolog.subfamily.A.member.1 : VSL2b&n:IDRs,fc:red,bc:peachpuff=1-5,18-26,29-87,95-105,139-146,150-234,331-397&n:Phosphorylation,s:box,cc:aqua,fc:midnightblue,bc:cornflowerblue=7,8,49,52,56,83,112,114,119,156,175,188,278,289,311,335,340,376,381&n:Ubiqutination,s:dia…
Ab-APEX	Q9Y399	RT02_HUMAN	28S.ribosomal.protein.S2,.mitochondrial	296	http://wlab.ethz.ch/protter/create?up=Q9Y399&tm=auto&mc=lightsalmon&lc=blue&tml=numcount&numbers&legend&title=Q9Y399 : MRPS2 : 28S.ribosomal.protein.S2,.mitochondrial : VSL2b&n:IDRs,fc:red,bc:peachpuff=1-65,241-241,261-296&n:Phosphorylation,s:box,cc:aqua,fc:midnightblue,bc:cornflowerblue=4,5,30,37,146,255,258,271&n:Ubiqutination,s:diamond,cc:black,fc:olive,bc:greenyellow=61,68,277&n:Acetylation,s…
Ab-APEX	Q8TBP6	S2540_HUMAN	Solute.carrier.family.25.member.40	338	http://wlab.ethz.ch/protter/create?up=Q8TBP6&tm=auto&mc=lightsalmon&lc=blue&tml=numcount&numbers&legend&title=Q8TBP6 : SLC25A40 : Solute.carrier.family.25.member.40 : VSL2b&n:IDRs,fc:red,bc:peachpuff=1-8,171-173,332-338&n:Phosphorylation,s:box,cc:aqua,fc:midnightblue,bc:cornflowerblue=234,240&n:Ubiqutination,s:diamond,cc:black,fc:olive,bc:greenyellow=&n:Acetylation,s:box,cc:lightpink,fc:lightpink…
Ab-APEX	O95168	NDUB4_HUMAN	NADH.dehydrogenase.[ubiquinone].1.beta.subcomplex.subunit.4	129	http://wlab.ethz.ch/protter/create?up=O95168&tm=auto&mc=lightsalmon&lc=blue&tml=numcount&numbers&legend&title=O95168 : NDUFB4 : NADH.dehydrogenase.[ubiquinone].1.beta.subcomplex.subunit.4 : VSL2b&n:IDRs,fc:red,bc:peachpuff=1-42,110-119,124-129&n:Phosphorylation,s:box,cc:aqua,fc:midnightblue,bc:cornflowerblue=23,26,51&n:Ubiqutination,s:diamond,cc:black,fc:olive,bc:greenyellow=5,120&n:Acetylation,s…
Ab-APEX	O95169	NDUB8_HUMAN	NADH.dehydrogenase.[ubiquinone].1.beta.subcomplex.subunit.8,.mitochondrial	186	http://wlab.ethz.ch/protter/create?up=O95169&tm=auto&mc=lightsalmon&lc=blue&tml=numcount&numbers&legend&title=O95169 : NDUFB8 : NADH.dehydrogenase.[ubiquinone].1.beta.subcomplex.subunit.8,.mitochondrial : VSL2b&n:IDRs,fc:red,bc:peachpuff=1-4,24-91,93-93,116-121,170-186&n:Phosphorylation,s:box,cc:aqua,fc:midnightblue,bc:cornflowerblue=41,90,153,161,163,167,184&n:Ubiqutination,s:diamond,cc:black,fc…
Ab-APEX	A6NJ78	MET15_HUMAN	Probable.methyltransferase-like.protein.15	407	http://wlab.ethz.ch/protter/create?up=A6NJ78&tm=auto&mc=lightsalmon&lc=blue&tml=numcount&numbers&legend&title=A6NJ78 : METTL15 : Probable.methyltransferase-like.protein.15 : VSL2b&n:IDRs,fc:red,bc:peachpuff=1-2,38-66,168-205,228-233,350-407&n:Phosphorylation,s:box,cc:aqua,fc:midnightblue,bc:cornflowerblue=85,162,358&n:Ubiqutination,s:diamond,cc:black,fc:olive,bc:greenyellow=352,381&n:Acetylation,…
Ab-APEX	Q8WWV3	RT4I1_HUMAN	Reticulon-4-interacting.protein.1,.mitochondrial	396	http://wlab.ethz.ch/protter/create?up=Q8WWV3&tm=auto&mc=lightsalmon&lc=blue&tml=numcount&numbers&legend&title=Q8WWV3 : RTN4IP1 : Reticulon-4-interacting.protein.1,.mitochondrial : VSL2b&n:IDRs,fc:red,bc:peachpuff=1-1,3-3,28-39,163-175,257-264,392-396&n:Phosphorylation,s:box,cc:aqua,fc:midnightblue,bc:cornflowerblue=92,94,97,214,346&n:Ubiqutination,s:diamond,cc:black,fc:olive,bc:greenyellow=&n:Ace…
Ab-APEX	P82664	RT10_HUMAN	28S.ribosomal.protein.S10,.mitochondrial	201	http://wlab.ethz.ch/protter/create?up=P82664&tm=auto&mc=lightsalmon&lc=blue&tml=numcount&numbers&legend&title=P82664 : MRPS10 : 28S.ribosomal.protein.S10,.mitochondrial : VSL2b&n:IDRs,fc:red,bc:peachpuff=1-3,24-34,112-112,174-201&n:Phosphorylation,s:box,cc:aqua,fc:midnightblue,bc:cornflowerblue=26,30,93,127,140,156,159,193&n:Ubiqutination,s:diamond,cc:black,fc:olive,bc:greenyellow=&n:Acetylation,…
Ab-APEX	Q96EY7	PTCD3_HUMAN	Pentatricopeptide.repeat.domain-containing.protein.3,.mitochondrial	689	http://wlab.ethz.ch/protter/create?up=Q96EY7&tm=auto&mc=lightsalmon&lc=blue&tml=numcount&numbers&legend&title=Q96EY7 : PTCD3 : Pentatricopeptide.repeat.domain-containing.protein.3,.mitochondrial : VSL2b&n:IDRs,fc:red,bc:peachpuff=1-3,17-21,44-47,98-105,110-111,200-232,253-254,402-416,561-562,606-609,614-627,653-689&n:Phosphorylation,s:box,cc:aqua,fc:midnightblue,bc:cornflowerblue=5,44,94,124,144,…
Ab-APEX	P13639	EF2_HUMAN	Elongation.factor.2	858	http://wlab.ethz.ch/protter/create?up=P13639&tm=auto&mc=lightsalmon&lc=blue&tml=numcount&numbers&legend&title=P13639 : EEF2 : Elongation.factor.2 : VSL2b&n:IDRs,fc:red,bc:peachpuff=1-3,52-65,193-200,240-284,308-335,375-391,436-441,514-514,570-629,772-774,824-848,850-858&n:Phosphorylation,s:box,cc:aqua,fc:midnightblue,bc:cornflowerblue=23,38,48,54,57,59,72,73,76,79,175,177,197,265,274,288,325,355,…
Ab-APEX	Q96EY1	DNJA3_HUMAN	DnaJ.homolog.subfamily.A.member.3,.mitochondrial	480	http://wlab.ethz.ch/protter/create?up=Q96EY1&tm=auto&mc=lightsalmon&lc=blue&tml=numcount&numbers&legend&title=Q96EY1 : DNAJA3 : DnaJ.homolog.subfamily.A.member.3,.mitochondrial : VSL2b&n:IDRs,fc:red,bc:peachpuff=1-2,22-34,41-53,55-55,106-181,192-199,239-281,286-287,291-291,293-307,310-318,380-388,430-480&n:Phosphorylation,s:box,cc:aqua,fc:midnightblue,bc:cornflowerblue=40,113,114,142,159,169,287,…
Ab-APEX	P82663	RT25_HUMAN	28S.ribosomal.protein.S25,.mitochondrial	173	http://wlab.ethz.ch/protter/create?up=P82663&tm=auto&mc=lightsalmon&lc=blue&tml=numcount&numbers&legend&title=P82663 : MRPS25 : 28S.ribosomal.protein.S25,.mitochondrial : VSL2b&n:IDRs,fc:red,bc:peachpuff=1-6,38-41,92-173&n:Phosphorylation,s:box,cc:aqua,fc:midnightblue,bc:cornflowerblue=71,73&n:Ubiqutination,s:diamond,cc:black,fc:olive,bc:greenyellow=&n:Acetylation,s:box,cc:lightpink,fc:lightpink,…
Ab-APEX	Q5HYK3	COQ5_HUMAN	2-methoxy-6-polyprenyl-1,4-benzoquinol.methylase,.mitochondrial	327	http://wlab.ethz.ch/protter/create?up=Q5HYK3&tm=auto&mc=lightsalmon&lc=blue&tml=numcount&numbers&legend&title=Q5HYK3 : COQ5 : 2-methoxy-6-polyprenyl-1,4-benzoquinol.methylase,.mitochondrial : VSL2b&n:IDRs,fc:red,bc:peachpuff=1-6,34-36,43-52,56-67,131-142,150-162,293-300,324-327&n:Phosphorylation,s:box,cc:aqua,fc:midnightblue,bc:cornflowerblue=58,60,69,283&n:Ubiqutination,s:diamond,cc:black,fc:oli…
Ab-APEX	P04181	OAT_HUMAN	Ornithine.aminotransferase,.mitochondrial	439	http://wlab.ethz.ch/protter/create?up=P04181&tm=auto&mc=lightsalmon&lc=blue&tml=numcount&numbers&legend&title=P04181 : OAT : Ornithine.aminotransferase,.mitochondrial : VSL2b&n:IDRs,fc:red,bc:peachpuff=1-6,17-42,185-195,316-324,342-344,437-439&n:Phosphorylation,s:box,cc:aqua,fc:midnightblue,bc:cornflowerblue=30,39,55,69,85,123,126,133,272,280,365&n:Ubiqutination,s:diamond,cc:black,fc:olive,bc:gre…
Ab-APEX	Q02790	FKBP4_HUMAN	Peptidyl-prolyl.cis-trans.isomerase.FKBP4	459	http://wlab.ethz.ch/protter/create?up=Q02790&tm=auto&mc=lightsalmon&lc=blue&tml=numcount&numbers&legend&title=Q02790 : FKBP4 : Peptidyl-prolyl.cis-trans.isomerase.FKBP4 : VSL2b&n:IDRs,fc:red,bc:peachpuff=1-33,42-43,68-77,114-123,139-148,160-160,162-162,235-273,305-316,345-356,398-459&n:Phosphorylation,s:box,cc:aqua,fc:midnightblue,bc:cornflowerblue=9,15,26,78,115,118,143,161,217,220,225,229,258,2…
Ab-APEX	P38919	IF4A3_HUMAN	Eukaryotic.initiation.factor.4A-III	411	http://wlab.ethz.ch/protter/create?up=P38919&tm=auto&mc=lightsalmon&lc=blue&tml=numcount&numbers&legend&title=P38919 : EIF4A3 : Eukaryotic.initiation.factor.4A-III : VSL2b&n:IDRs,fc:red,bc:peachpuff=1-37,81-89,301-324,369-370,407-411&n:Phosphorylation,s:box,cc:aqua,fc:midnightblue,bc:cornflowerblue=3,9,10,12,31,54,56,84,132,155,163,202,205,218,247&n:Ubiqutination,s:diamond,cc:black,fc:olive,bc:gr…
[truncated: 5,738 more rows]

## Sheet: S1.4 IDR-list
study.name	uniprot.id	VSL2b_IDRs	VSL2b_fraction_idr	IUPred-L_IDRs	IUPred-L_fraction_idr	VSL2b.IUPred-L_IDRs	VSL2b.IUPred-L_fraction_idr	D2P2.consensus_IDRs	D2P2.consensus_fraction_idr
Ab-APEX	A0PJW6	1-4,75-77,199-202	0.039604		0	1-4,75-77,199-202	0.039604		0
[truncated: 4,647 more rows]

## Sheet: S1.5 PhosphositePlus
PTM	A	C	D	G	H	K	P	R	S	T	Y	Total
Phosphorylation	1	0	1	1	14	1	1	2	138896	57394	38648	234959
[truncated: 3 more rows]

## Sheet: S1.6 Ribosome-biotin-list
80S ribosome (cytosolic)
[truncated: 205 more rows]

## Sheet: S1.7 Ribo-stats
Type of ribosomal proteins	No. of ribosomal proteins	Study	Caller	Exp.Biotin.in.IDR	Exp.Biotin.out.IDR	Obs.biotins.in.IDR	Obs.biotins	Perc.biot.in.IDR	Perc.biot.out.IDR	Binom.pval	Significant (pval<0.05)
[truncated: 24 more rows]

[truncated: 1 more sheets: S1.8 BioPTM-IDR-correlation]
