# Supplementary material for: Biotin proximity tagging favours unfolded proteins and enables the study of intrinsically disordered regions
Source: Commun Biol. 2020 Jan 22;3:38. doi: 10.1038/s42003-020-0758-y (PMC6976632; doi:10.1038/s42003-020-0758-y)
Supplement: Supplementary file 4 — Supplementary Data file 2 [file 42003_2020_758_MOESM4_ESM.xlsx]

## Sheet: Index
Table	Title	Description	Formatiing Notes
Table S2.1	Consensus locations	Subcellular assignments of protein that have been identified in all four studies	Red+asterisk = full consensus; Bold and black = partial consensus
Table S2.2	Consensus biotinylation	List of all sites of biotinylation for proteins with full or partial consensus location and sites in (endogenously biotinylated) pyruvate carboxylase	Red+asterisk = full consensus; Bold and black = recurrent biotinylation sites

## Sheet: Table S2.1
Uniprot ID	Gene Name	HPA (main)	HPA (additional)	Uniprot	LOPIT-DC	Full consensus	Partial consensus
Q9NYF8	BCLAF1	Nuclear speckles	-	Nucleus, Cytoplasm	Nucleus/Chromatin	-	-
P09874	PARP1	Nucleus	-	Nucleus, Nucleolus, Chromosome	Chromatin	-	-
P37802	TAGLN2	Cytosol	Actin filaments	Cytosol, Vesicle, Extracellular exosome	-	-	-
Q9GZZ1	NAA50	-	-	Nucleus, Cytoplasm	-	-	-
Q00688	FKBP3	Cytosol	-	Nucleus	Ribosome 60S	-	-
Q02790	FKBP4	Cytosol	-	Cytosol, Nucleus, Mitochondrion, Cytoskeleton	Cytosol	-	-
Q92945	KHSRP	Nucleoplasm	-	Nucleus, Cytoplasm	Nucleus	-	-
P08670	VIM	Intermediate filaments	-	Nucleus, Cytoskeleton	Nucleus	-	-
Q13283	G3BP1	Cytosol	-	Cytosol, Nucleus	-	-	-
P11142	HSPA8	Vesicles	Nucleoplasm	Nucleus, Plasma membrane, Cytoplasm	-	-	-
Q9Y2W1	THRAP3	Nuclear speckle	-	Nucleus	Nucleus/Chromatin	-	-
Q9HB71	CACYBP	Cytosol	Nucleoplasm	Nucleus, Cytoplasm	-	-	-
P19338	NCL	Nucleoli	Nucleus	Nucleolus, Cytoplasm	Nucleus/Chromatin	-	-
Q9Y490	TLN1	Cytosol	Plasma membrane	Cytoskeleton, Plasma membrane	-	-	-
O00571	DDX3X	Cytosol	Nucleus	Nucleus, Mitochondrion	-	-	-
Q08211	DHX9	Nucleus	-	Nucleus, Cytoskeleton	-	-	-
P13639	EEF2	Plasma membrane	Cytosol	Nucleus, Cytoplasm	-	-	-
P50402	EMD	Nuclear membrane	Endoplasmic reticulum	Nucleus	-	-	-
P14866	HNRNPL	Nucleoplasm	-	Nucleus, Cytoplasm	Nucleus	-	-
Q7KZF4	SND1	Cytosol	-	Cytosol	Ribosome 60S	-	-
P11498*	PC*	Mitochondrion*	Mitochondrion*	Mitochondrion*	Mitochondrion*	Mitochondrion*	-
Q9UKY7	CDV3	Cytosol	Nucleoli, Plasma membrane	Cytoplasm	Nucleus/Chromatin	-	-
P24534	EEF1B2	Cytosol	Nucleoli fibrillar center	Cytosol, Cytoplasm	Nucleus/Chromatin	-	-
P52272	HNRNPM	Nucleoplasm	-	Nucleolus	Nucleus/Chromatin	Nucleus	Nucleus
P46060	RANGAP1	Nuclear membrane	Vesicles, Cytosol	Nucleoplasm, Cytoplasm	-	-	-
P49773	HINT1	Cytosol	Nucleus, Plasma membrane	Nucleus, Cytoplasm	Cytosol	-	-
P49773	HINT1	Cytosol	Nucleus, Plasma membrane	Nucleus, Cytoplasm	Cytosol	-	-
Q8NC51	SERBP1	Cytosol	-	Nucleus, Cytoplasm	-	-	-
P60842	EIF4A1	Cytosol	-	Cytosol, extracellular exosome	Nucleus/Chromatin	-	-
Q92804	TAF15	Nucleoplasm	-	Nucleolus, Cytoplasm	Nucleus/Chromatin	Nucleus	Nucleus

## Sheet: Table S2.2
Uniprot ID	Gene Name	Consensus location	Sites of Biotinylation_Ab-APEX	Sites of Biotinylation_BioSITe	Sites of Biotinylation_DiDBiT	SpotBioID	IDR.fraction
P52272	HNRNPM	Nucleus	64	64	37;48;69;83;88;94;110;134;145;242;381;388;651;667;672;692;698;716	381;388	0.75
Q92804	TAF15	Nucleus	218;427	78;83;156;170;427;437	268;354	314	0.92
P11498*	PC*	Mitochondrion*	197;210;217;221;620*	n.a.	794;429;121;109*	1144*	0.02*
