# Supplementary material for: Biotin proximity tagging favours unfolded proteins and enables the study of intrinsically disordered regions
Source: Commun Biol. 2020 Jan 22;3:38. doi: 10.1038/s42003-020-0758-y (PMC6976632; doi:10.1038/s42003-020-0758-y)
Supplement: Supplementary file 5 — Supplementary Data file 3 [file 42003_2020_758_MOESM5_ESM.xlsx]

## Sheet: Index
Table	Title	Description
Table S3.1	Biotin-list	Contains explicit TMT reporter quantifications for NHS-biotinylated peptides and their specific sites of modification in the E. coli 70S ribosome; colour-coded from blue = lowest to red = highest values.
Table S3.2	ChimeraX_early	'Early' sites of biotinylation as defined in Methods
Table S3.3	ChimeraX_late	'Late' sites of biotinylation as defined in Methods

## Sheet: S3.1
Uniprot accession of biotin site	10 seconds_1	10 seconds_2	10 seconds_3	100_1	100_2	100_3	200_1	200_2	200_3	3600s
P003631xBiotin[K301]	38.6	36.3	30.6	49.2	46.9	43.5	62.3	95.5	64.6	403
P009681xBiotin[K872]	113.7	118.9	98	127.1	121.2	131.5	125.6	136.4	125.2	421.2
P009681xBiotin[K429]	101.3	104.7	132.9	134.8	152.2	133.6	202.6	232.2	138.5	756.3
P009681xBiotin[K321]	24.2	8.4	25.1	64.3	85.7	70.8	126	188.6	135.1	573.2
P009681xBiotin[K504]	8.2	10.7	5.5	24	10.2	27	21.8	62.9	37.3	400.7
P023581xBiotin[K104]	23.5	25.2	22.8	60.9	49.3	75.2	99.8	154.9	111.2	847.4
P023581xBiotin[K53]	15.5		7.5	63.8	71.4	82.4	139.6	128.5	140.5	350.3
P023581xBiotin[K93]	14.6	13.8	11.3	30.9	37.9	39.1	93	151.1	83.9	1193.6
P023582xBiotin[K104;K106]	3.5			3.5	3.9	4.4	6.8	33	10.7	250.5
P023581xBiotin[K93]	3.1		6.4	35.3	19.4	41.2	75.2	177.6	101.9	1722.3
P023591xBiotin[K114]	50.1	52.4	41.9	74.5	66.3	87.5	95.9	143.6	94.5	629.3
P023591xBiotin[K11]	44.8	49.7	54.9	115	125.8	135.9	214	418	261.6	2771.5
P023591xBiotin[K131]	32.6	23.3	32.1	42.8	34.7	52.3	92.7	122.3	85.2	616.2
P023591xBiotin[K149]	19.5	32.9	15.3	53.8	72.4	55.9	128.1	222.6	189.1	1087.4
P023591xBiotin[K149]	9.1	7.3		52.8	38.6	52.5	76.2	182	105.9	1003.8
P023591xBiotin[K136]	7.8	8		38.6	66	38.4	88.4	129.8	122.5	943.6
P023592xBiotin[K131;K136]	6.2		7.2	5.6	13.1	5.1	12.5	34.7		98.3
P023591xBiotin[K171]	4.4		4.9	19	18.7	26.5	30.1	38.5	47.9	229.5
P024131xBiotin[K141]	2.7	6.5	4.9	40.5	32.1	43	60.1	158.7	76.6	1073.6
P069591xBiotin[K346]	66.3	70.3	86.7	134.8	143.5	163	248.7	346.9	362.2	1578.4
P069591xBiotin[K58]	44.1	43.6	35.5	43.6	72.6	54.6	118.5	127.1	129.2	967.2
P069591xBiotin[K161];1xBiotin[K262]	26.8	29.8	30.1	40.5	40.1	36.8	52.6	93.4	57.9	328.7
P069591xBiotin[K313]	23.1	14.5	17.9	179.8	170.9	207.8	332.5	510.8	384.8	2085.1
P069591xBiotin[K587]	15.1	14.5	18.2	18.2	8.7	28.1	11.8	36.1	14	193.9
P069591xBiotin[K366]	4.7	6.9		11.9	24	15.7	12.9	47.4	16	246.9
P0A6H11xBiotin[K229]	118.4	121.1	111	129.4	109.5	131.3	102.4	124.7	127.8	81.9
P0A6H11xBiotin[K229]	19.5	12.6	12.1	21.5	35.4	44.5	44.7	54.6	44.6	183.2
P0A6X31xBiotin[K3]	52.1	57.3	50.6	86.6	93.2	103.2	103.8	123.3	160.4	356.4
P0A6Y81xBiotin[K155]	115.1	73.8	41.3	87.2	141.6	146	108.4	157	80.6	374.3
P0A7171xBiotin[K194]	51.9	45.9	50.9	97.6	85.5	110.2	107.7	154.2	171.1	634.4
P0A7B11xBiotin[K463]	22.2	8.4	16.8	21.3	29.9	24.5	21.1	34.7	24.6	83.2
P0A7F31xBiotin[K129]	30.8	34	35.3	40.3	135.2	40.7	99.5	69.4	143.8	62.3
P0A7J31xBiotin[K37]	71.4	62.7	60.4	60.5	71.4	119.7	92.3	128.5	87.9	481.9
P0A7J31xBiotin[K144]	34.4	35.2	41.9	43.8	47.8	49.2	64.1	90	88.5	291.8
P0A7J31xBiotin[K97]	6.9		7.5	9.6	28.9	26.5	54.4	69.7	22.6	253.1
P0A7J72xBiotin[K87;K92]	81.6	64.2	66.2	59.7	29.4	75.7	50.5	193	93.2	1123.8
P0A7J71xBiotin[K87]	74.9	61.5	46.5	165	232.1	231.2	384.7	526.2	494	2296.3
P0A7J71xBiotin[K92]	27.5	25.2	34.4	78	96.6	93.4	165	221.9	167.1	1154.2
P0A7J71xBiotin[K87]	3.5		3.8	14.4	7.5	16.5	28.3	29.9	13.3	193.6
P0A7K21xBiotin[K101]	68.1	63.8	76.3	122.7	116.1	145.5	251.2	274.8	213	1289.7
P0A7K21xBiotin[K71]	49.2	55	61.6	115.4	138.4	134.9	207.6	316	180.4	1540.8
P0A7K21xBiotin[K85]	33	24.8	24.6	101.4	135.2	139.8	251.2	274.8	284.9	1042.9
P0A7K21xBiotin[K96]	21.7	26.4	24.3	63	124.8	114	244.8	360.7	256.3	1689.8
P0A7K21xBiotin[K66]	20	25.6	36.7	234.7	264.7	252	607	677.7	478	2031.8
P0A7K21xBiotin[K109]	16.9	6.9	28	235.6	247.7	298.6	528.2	581.5	551.2	1889.6
P0A7K21xBiotin[K60]	9.3		5.8	47.2	69.4	63.3	143.2	263.1	183.1	1672.9
P0A7K21xBiotin[K101]	8.6	13.4	21.1	69.7	144.5	106.8	234.1	379.2	266.3	1907.7
P0A7K21xBiotin[K82]	3.5		6.9	93.5	89.8	93.7	183.2	255.9	214.4	1433.1
P0A7K61xBiotin[K63]	140.6	136.4	141.3	140.4	126.3	152.1	126	150.8	162.4	651.8
P0A7K61xBiotin[K37]	65.2	91.3	69.1	146.5	129.2	147.8	225.5	340.4	259.6	1541.1
P0A7K61xBiotin[K63]	23.3	8.8	33.5	19.2	42.7	28.1	55.5	101.3	77.2	341.6
P0A7K61xBiotin[K6]	12	6.5	13.6	20	36.7	23.4	22.9	51.5	30	276
P0A7L01xBiotin[K141]	53.9	58.9	54.9	61.8	57.5	70	56.2	86.9	69.2	208.5
P0A7L01xBiotin[K200]	12.4	15.7	11	122.7	160.3	124.6	311.4	438.6	281.6	1575.7
P0A7L01xBiotin[K210]	5.8	6.1	5.8	28	36.4	25.7	60.5	89.3	57.3	546.7
P0A7L01xBiotin[K154]	4.2	8.8	4.3	52.6	40.1	72.1	103.4	156.3	147.1	715.5
P0A7L01xBiotin[K184]	3.5			7.1	34.2	9.8	56.9	187.5	54.6	1906.6
P0A7L01xBiotin[K141]	3.3				19.9	4.9	59.4	72.1	78.6	322.1
P0A7L31xBiotin[K78]	17.1	31.3	33.2	39.2	28.4	34.2	57.3	64.2	66.6	227.8
P0A7L31xBiotin[K78]	12.2	8	7.2	16.3	51.2	19.3	107.4	236.3	154.5	1834.6
P0A7L31xBiotin[K85]	8.9	5.4		13.8	16.8	27	23.6	60.5	43.9	473
P0A7L82xBiotin[K4;K5]	56.1	39	52.6	55.5	52	45.6	69.4	125.7	108.5	591.5
P0A7L81xBiotin[K72]	47.2	42	26.6	145	145.4	178.7	328.5	623.1	449.4	5063.5
P0A7L81xBiotin[K62]	27	21.4	28.9	83.7	63.1	85.2	105.2	323.9	211	2339.4
P0A7L81xBiotin[K5]	8.9	5.7	26.3	40.7	42.5	36.3	74.4	127.1	87.2	676.3
P0A7M21xBiotin[K26]	23.9	13.4	25.7	57	43.9	54.6	87	140.5	114.5	560.3
P0A7M21xBiotin[K62]	5.8			14	19.9	20.9	32.2	54.3	27.3	214.6
P0A7M91xBiotin[K47]	52.1	84.8	36.7	111.8	56.1	139.5	68	83.1	63.2	262.4
P0A7M91xBiotin[K70]	9.3	11.8	12.7	88.9	92.3	120	246.2	414.6	292.3	2595.5
P0A7N41xBiotin[K32]	11.8	10.3	4.3	54.7	59.5	68.5	91.3	184.1	127.8	990.1
P0A7N91xBiotin[K50]	29.3	13.4	28.3	162.7	150.3	193.1	290.2	594.9	472	3272.8
P0A7Q11xBiotin[K19]	26.4	13	31.5	37.8	20.9	43.8	58	116.1	45.9	787.4
P0A7R11xBiotin[K42]	4.4		5.2	37.1	30.1	36.8	77.3	121.2	82.6	835.6
P0A7R11xBiotin[K83]	4.2	5.4		31.7	33	38.6	57.6	134.3	85.2	710.1
P0A7R11xBiotin[K89]	3.8	8.8	6.1	69.7	69.7	82.6	168.2	351	245.7	2358
P0A7R11xBiotin[K22]	3.5		4.3	7.7	18.9	7.5	50.5	39.8	26	70.2
P0A7R51xBiotin[K30]	8.4	20.6	31.2	52	44.9	55.1	75.5	141.5	133.8	762.1
P0A7R91xBiotin[K80]	3.3		4.9	16.5	9.5	10.3	36.5	86.9	58.6	528.1
P0A7S31xBiotin[K108]	44.1	40.9	46.5	128.7	72.8	126.7	86.6	168.6	108.5	781.2
P0A7S91xBiotin[K78]	3.3		6.9	34	24.5	47.1	61.9	114.7	79.9	791
P0A7T71xBiotin[K30]	22.4	13	26.6	23.8	22.8	34	42.9	37.1	14.6	53.5
P0A7T71xBiotin[K38]	4		4.6	125.2	102.7	151.6	274.5	310.2	319.6	1650.6
P0A7U31xBiotin[K21]	107.5	122.3	122.8	150.8	133.1	130.3	212.9	277.2	237	1049.8
P0A7U32xBiotin[K28;K29]	8.4	6.1	5.8	10.6	9	27.5	17.5	252.8	103.9	1967.7
P0A7U31xBiotin[K]	6.7	4.6	12.1	127.1	124.8	168.6	277.4	596.3	387.5	3133
P0A7U31xBiotin[K87]	5.1	8		60.7	51	76.7	133.1	288.2	193.7	2122.2
P0A7U71xBiotin[K44]	65.6	71.8	80.3	99.9	123.1	131.8	167.8	263.4	227.7	1619.8
P0A7U71xBiotin[K5]	39	14.9	28.6	58.4	43	46.1	85.5	89.3	77.2	305.8
P0A7U71xBiotin[K49]	35.3	56.9	34.1	39.6	39.6	31.7	42.2	53.9	24	89.7
P0A7U71xBiotin[K19]	17.5	9.2	22.5	30.3	29.9	33.7	50.8	63.9	39.9	467.8
P0A7U71xBiotin[K49]	3.8			14	13.6	20.9	20.4	80.7	36.6	474.2
P0A7V01xBiotin[K128]	12.9	10.7	16.2	48.8	54.6	71.3	81.2	130.5	106.5	874.6
P0A7V01xBiotin[K28]	5.8		6.4	20.4	22.1	24.2	40.1	79.3	51.3	478.1
P0A7V01xBiotin[K81]	4				6.1		4.7	35	16.6	239.8
P0A7V32xBiotin[K80;K86]	38.4	56.9	33.2	52.2	43.7	39.1	39.4	75.6	32.6	552.6
P0A7V32xBiotin[K225;K226]	22.2	25.6	8.4	5.2	8.5	21.4	15.7	130.2	36	1220.9
P0A7V31xBiotin[K219]	18.8	14.9	19.1	20.2	22.8	22.4	35.1	35	14.6	94.3
P0A7V31xBiotin[K86]	18.6	14.5	8.7	31.5	48.1	53.8	84.1	119.2	111.8	466.2
P0A7V31xBiotin[K38]	6.4		3.5	29.6	27.2	38.4	51.5	139.5	71.9	907.4
P0A7V31xBiotin[K]	6.2	10.3	6.1	82	78.2	96.5	190.7	218.5	193.1	995.8
P0A7V31xBiotin[K45]	5.8	6.5		65.3	57.3	73.9	115.6	266.2	175.1	1460.9
P0A7V31xBiotin[K80]	4.7		5.2	38.8	42	42.5	60.1	116.1	103.9	580.6
P0A7V32xBiotin[K45;K49]	4.2				4.9		12.2	38.8		492.5
P0A7V31xBiotin[K147]	3.3			43.6	49.3	60	89.1	155.3	97.2	1271.7
P0A7V81xBiotin[K156]	12.6	14.5	16.5	26.9	28.7	34.5	59	134	76.6	747.1
P0A7W11xBiotin[K86]	21.7	14.1	27.2	25.2	18.7	29.9	27.6	27.5	17.3	76.5
P0A7W11xBiotin[K14]	5.8		4.6	40.1	47.8	63.1	123.8	202	137.8	943.6
P0A7W11xBiotin[K52]	5.3	5.4	8.7	14.6	19.7	18.3	11.5	33.3	24.6	147.7
P0A7W71xBiotin[K69]	5.8		4.6	35.9	25	29.6	62.3	135.3	79.2	998.9
P0A7W71xBiotin[K31]	5.3		4.3	43	53.9	61	88.8	243.2	165.8	1799.2
P0A7X31xBiotin[K22]	57.2	45.9	61	69.7	102.7	79.5	200.4	244.2	191.7	1084.6
P0A7X31xBiotin[K22]	18.8	10.3	19.9	125.8	70.4	143.4	139.2	312.2	201.1	1832.6
P0A8251xBiotin[K293]	14	13	9.5	22.7	36.7	24.2	26.1	38.5	43.9	69.7
P0A8251xBiotin[K346]	3.3		4.6	22.7	16	32.2	52.2	39.5	25.3	203.4
P0A8321xBiotin[K48]	8.9	9.9	8.7	13.8	17.2	26.8	33.6	21.3		79.4
P0A8M31xBiotin[K226]	134.4	136.4	118.2	125.8	117.5	149.8	139.9	160.4	152.5	301.1
P0A8M31xBiotin[K577]	6.9	5	8.4	18.6	17.5	25.5	10.7	29.5	12.6	125.4
P0A9K31xBiotin[K331]	64.7	62.7	79.5	80.1	92.5	104.3	95.2	133.6	135.1	688.3
P0A9K31xBiotin[K90]	15.7	8.8	10.1	24.2	64.3	38.6	78.7	84.8	62.6	419.6
P0A9M01xBiotin[K720]	61.9	61.1	61	67.6	117.8	65.1	97.7	102.7	107.2	163
P0A9P01xBiotin[K111]	147	131.5	139.9	165.9	135.5	221.1	161.8	202	163.1	507.8
P0A9P01xBiotin[K278]	36.8	21.8	42.5	55.5	93.2	52.8	186.1	233.9	180.4	924.3
P0A9P01xBiotin[K403]	16.4	14.5	11.6	23.4	35.2	21.6	28.3	59.4	45.9	235.2
P0A9P01xBiotin[K80]	7.5	10.7	5.8	6.9	25	20.1	15.7	55.6	23.3	359.3
P0A9P01xBiotin[K220]	6.9	9.6		13.1	27	8.2	21.5	36.8	19.3	123.9
P0A9P01xBiotin[K106]	3.3	9.6	4.9	15.9	15.3	17.2	13.2	27.5		199.6
P0A9S11xBiotin[K26]	163.2	182.3	161.5	162.7	171.2	172.7	136.7	145.3	165.8	123.6
P0A9X41xBiotin[K50]	25.5	35.2	29.2	102.7	104.4	136.2	167.1	289.2	200.4	1187.1
P0AA101xBiotin[K23]	8.2		4.3	11.1	14.3	14.9	18.3	79.3	64.6	626.4
P0AA101xBiotin[K12]	6	10.7	18.5	24.6	28.7	23.2	34.7	91.7	72.6	525.7
P0ABA01xBiotin[K66]	66.3	48.9	55.2	57.2	60.2	62.3	68.4	61.1	84.6	188.6
P0ABA01xBiotin[K58]	8.2	5.4	11	19	9.7	23.2	27.9	36.4		76.9
P0ABA62xBiotin[K10;K19]	40.4	38.6	35	41.5	21.6	29.6	12.9	23	21.3	31.2
P0ABB01xBiotin[K388]	39.5	36.3	35	54.5	60.5	52.5	67.3	84.8	50.6	186.3
P0ABB41xBiotin[K82]	7.8	8.4	9.5	18.6	25.5	21.6	33.6	47.7	22	216.6
P0ABI81xBiotin[K570]	33.7	29.4	34.7	41.7	71.6	43	59.8	71.1	69.2	100.1
P0ABJ11xBiotin[K74]	7.8	10.7	9.2	19.8	24.3	23.7	29	38.1	47.9	165.8
P0ADY31xBiotin[K59]	52.8	35.5	61	50.1	55.1	68.7	57.6	71.8	49.3	265.8
P0ADZ01xBiotin[K26]	4.2			37.8	26.7	44	77.7	172.1	110.5	1334
P0ADZ01xBiotin[K26]	2.9		5.8	7.7	14.8	17.2	33.6	73.5	68.6	510
P0AF361xBiotin[K61]	68.3	85.6	82.6	76.4	58.8	87.5	73.7	95.8	63.2	501.5
P0AFG31xBiotin[K274]	32.1	27.9	40.2	40.5	42.5	50.7	72.3	115.1	89.2	277.3
P0AFG61xBiotin[K148]	136.1	103.2	146.2	155.2	161	157.3	171.1	211.2	149.8	778.4
P0AFG61xBiotin[K133]	82.9	61.9	84.1	74.5	89.4	87	73	129.5	73.2	388.9
P0AFG61xBiotin[K85]	60.5	56.6	57.2	51.7	191.6	78.8	202.9	213.6	241	235.7
P0AFG61xBiotin[K297]	17.1	11.5	10.1	36.5	43.2	39.6	66.6	74.2	68.6	532.6
P0AFG61xBiotin[K152]	14	7.6	9.8	151.5	168	202.9	368.3	564	383.5	2816
P0AFG61xBiotin[K218]	12.6	24.5	21.1	101	111.4	120.7	196.5	382.3	265	1966.3
P0AFG61xBiotin[K85]	6.2	8	7.5	97.4	122.4	134.9	238.3	378.9	274.3	2481.8
P0AFG61xBiotin[K156]	4.7	8		35.1	23.8	38.9	39	85.2	39.3	504.6
P0AFG62xBiotin[K85;K90]	4.4	7.6	5.2	2.5	4.9	9	4.7	6.2	14.6	120.5
P0AFG61xBiotin[K300]	2.9	6.1	6.4	62.6	73.8	83.7	151.7	205.1	135.1	1263.5
P0AFG81xBiotin[K404]	39.7	47	43.3	46.1	57.5	43	58.7	45.7	66.6	105.4
P0AFG81xBiotin[K866]	37.9	32.9	41.9	56.1	41.3	51	50.1	57.7	87.2	232.6
P0AFG81xBiotin[K558]	27.9	9.6	34.4	36.9	61.2	53.8	98.8	193.4	129.2	1256.5
P0AFG81xBiotin[K381]	26.6	11.5	32.1	30.9	52.7	49.2	63.7	106.8	75.9	651.7
P0AFG81xBiotin[K329]	24.4	22.5	15.6	125	133.5	132.8	226.5	298.5	235.7	1208.3
P0AFG81xBiotin[K404]	5.8		8.7	12.5	6.6	7	24.7	30.2	14	104.8
P0AG441xBiotin[K121]	26.4	27.1	10.1	38	74.8	56.9	111.7	271	126.5	2566.2
P0AG511xBiotin[K6]	5.1			13.1	21.1	20.9	29	52.9	47.9	336.6
P0AG551xBiotin[K27]	50.8	50.8	37.3	56.1	94.2	60.5	191.1	238.7	199.1	1024.8
P0AG552xBiotin[K27;K29]	21.1	15.7	21.1	20.2	28.4	22.7	12.9	65.3	22.6	377.1
P0AG551xBiotin[K27]	18.6	7.6	9.5	162.9	68.5	159.1	123.8	286.5	195.1	1680.2
P0AG551xBiotin[K44]	18	5	20.5	50.3	49.5	51	85.9	181.4	107.2	982.2
P0AG551xBiotin[K29]	10.9	15.7	17.1	29	151.5	49.9	293.5	445.1	355.5	2493.5
P0AG551xBiotin[K86]	9.5	8.4	9.2	27.3	27.4	31.4	46.9	75.9	77.2	490.1
P0AG551xBiotin[K29]	5.5			66.1	38.6	77.2	69.1	126.1	107.9	1200.2
P0AG671xBiotin[K117]	151.2	154	146.5	147.5	217.8	168.1	205.1	224.3	222.4	367
P0AG671xBiotin[K350]	74.3	61.5	60.4	98.3	50	109.7	78.4	85.2	43.9	320.7
P0AG671xBiotin[K457]	30.6	14.9	30.3	194.5	213.4	226.8	520.4	431.8	362.8	527.8
P0AG671xBiotin[K279]	29.5	24.5	40.5	43	54.4	42	47.6	95.5	68.6	299.2
P0AG671xBiotin[K117]	27.9	7.3	22.5	52	39.6	60	54	76.3	51.3	414.3
P0AG671xBiotin[K363]	21.5	13	22.3	63.2	63.9	88.6	122.8	183.1	158.4	943.2
P0AG671xBiotin[K450]	13.1	18.7	25.4	129.1	168	149.3	267.7	305.7	334.2	1207.8
P0AG671xBiotin[K115]	8.9	7.6	19.4	109.7	87.2	155.7	191.1	246.6	126.5	1315.8
P0AG671xBiotin[K229]	7.3	8.4	8.7	41.1	67.7	53.3	130.3	128.1	124.5	705.8
P0AG671xBiotin[K115]	6.4			7.7	35.2	4.4	87.3	111.3	60.6	375.7
P0AG671xBiotin[K150]	6.2	9.6	17.3	33	43.7	57.9	109.5	174.1	97.9	1321.4
P0AG671xBiotin[K528]	5.3	6.1	14.2	174.2	74.8	230.4	294.5	341.4	298.9	1125.2
P0AG671xBiotin[K522]	3.8			61.1	100.8	77.5	196.1	370.6	224.4	2026.4
P0AG672xBiotin[K450;K457]	3.5				8.7	3.6	49.4	103	32	715
P0C0181xBiotin[K85]	21.3	24.5	33.2	47.4	48.3	69	94.8	151.5	130.5	1199.4
P0C0181xBiotin[K76]	8	6.5	9.2	50.5	50.5	60.5	108.4	219.5	135.8	1400.4
P0C0181xBiotin[K63]	5.5		5.2	38.4	36.4	37.3	87	238.4	133.2	1524.3
P0C8J61xBiotin[K7]	22.4	32.1	31.5	26.1	22.8	33.7	14	13.7	14	56.7
P0C8J61xBiotin[K7]	19.3	18.7	28	89.3	97.1	100.1	135.3	170	147.1	838.9
P0C8J61xBiotin[K223]	16.9	9.6	26	100.8	31.6	108.1	26.5	69	26	301.5
P0C8J61xBiotin[K264]	7.5		6.1	10.2	36.7	16.2	26.8	80	51.9	509.6
P0C8J81xBiotin[K111]	8.4			4.2	12.9	15.2	20.8	37.1	9.3	229.5
P0CE481xBiotin[K57]	81.6	89.8	93.9	108.5	118	134.4	129.2	168.6	127.8	665.8
P0CE481xBiotin[K295]	31.7	22.2	15.3	40.5	86	34	129.6	429	198.4	3900.8
P0CE481xBiotin[K264]	8	5.4		101.8	109.3	130	207.2	295.4	223.7	2239.3
P130291xBiotin[K515]	3.5			16.9	14.3	16	32.9	44	39.3	254.2
P130351xBiotin[K162]	8	6.9	6.4	20.2	17.5	22.1	27.2	49.8	41.3	206.4
P130351xBiotin[K280]	6.7		4.9	19	26.7	9	43.7	32.3	18	169.7
P213381xBiotin[K210]	14.6	14.1	27.7	22.5	27.2	30.1	30.4	34.3	15.3	48.5
P225231xBiotin[K653]	6.2			45.3	33	50.2	53.3	117.8	67.2	558.4
P255351xBiotin[K59]	71.2	76.8	96.2	229.3	198.6	246.1	203.3	217.8	215	267.7
P258881xBiotin[K176]	152.8	165.5	147.7	145.2	124.1	195.7	184.7	255.5	248.3	836.5
P262661xBiotin[K210]	55	61.1	63	29.8	46.6	64.6	71.6	84.2	87.9	16.2
P311201xBiotin[K44]	27.9	26.8	29.8	39.4	48.8	51.2	61.6	66.6	69.9	205.5
P379021xBiotin[K83]	247.4	274	285.2	239.7	219	253.6	217.9	230.1	229.7	279.5
P521261xBiotin[K614]	500.6	344	528.6	572.1	349.2	432.2	315.3	477.1	387.5	478.4
P604221xBiotin[K97]	32.1	37.5	30.6	39.4	48.6	47.4	46.5	71.8	47.3	140.4
P604221xBiotin[K125]	27.5	32.9	25.4	30.5	56.1	29.9	38.7	51.5	59.9	28.6
P604221xBiotin[K108]	8.4		6.1	98.5	84.3	101.2	210.8	507	289.6	3181.8
P604221xBiotin[K125]	5.5			3.8	4.9	6.4		25.8	13.3	114.2
P604221xBiotin[K111]	5.5	10.7	11.6	26.5	19.2	31.4	27.9	61.1	45.9	258.9
P604221xBiotin[K183]	3.3		9.8	41.5	6.3	59.5	25.8	61.8	20.6	848.4
P604221xBiotin[K125]	3.3			19.8	21.9	27.8	40.8	137	91.2	711.1
P604381xBiotin[K7]	9.1	9.2	19.7	19	19.4	20.9	32.6	52.9	51.9	225.4
P604381xBiotin[K62]	7.8	9.9	19.1	33.4	27.7	24.5	68.7	136	85.2	802.8
P606241xBiotin[K47]	98.2	80.6	89.3	125.4	130.1	117.9	241.9	308.1	280.9	1186.9
P606241xBiotin[K43]	3.5	10.3		45.1	27.9	63.6	94.8	267.2	160.4	1839.1
P607161xBiotin[K44]	7.3	14.1	9.2	70.3	65.6	71.6	104.9	141.9	119.8	671.4
P607161xBiotin[K222]	5.3			23.8	29.1	27.3	52.2	83.8	43.3	428.1
P607231xBiotin[K106]	31.9	24.5	37.3	31.9	28.2	30.9	23.6	31.3	23.3	54.8
P611751xBiotin[K73]	211.3	217.8	206	299.8	378.8	375.3	528.9	711.7	543.9	2259
P611751xBiotin[K6]	15.3	10.3	10.7	41.9	30.8	45.6	66.6	106.8	83.2	566
P611751xBiotin[K48]	14.4	13.4	10.7	71.8	59.7	77	121	233.9	190.4	1680.9
P611751xBiotin[K70]	4	6.1	6.4	22.1	10	20.9	33.6	48.4	18.6	87.6
P623991xBiotin[K78]	218.8	172.7	239.6	281.2	250.3	300.7	288.1	459.9	347.5	1923.7
P623991xBiotin[K3]	46.1	44.3	54	133.5	120.9	146	234.1	430.7	361.5	3027
P623991xBiotin[K14]	16.6	11.1	18.5	52.8	42	48.9	88	153.5	99.9	1080.1
P623991xBiotin[K161]	8.9	11.5	6.9	22.7	22.1	16	26.8	46.4	47.9	248.4
P623991xBiotin[K120]	5.1		8.1	20.4	10.4	14.2	16.1	38.8		324.3
P623991xBiotin[K47]	4			37.3	23.8	29.6	47.2	102.7	41.3	761.3
P681911xBiotin[K29]	7.5	9.2	7.5	54.9	35.9	44	82	200.2	167.1	922.6
P686791xBiotin[K49]	107.3	97.8	105.5	166.9	237.9	126.4	402.6	494.3	350.9	1294.4
P686792xBiotin[K58;K59]	91.1	97.1	93.1	91.6	88.6	100.9	102.4	103.7	96.5	229.5
P689191xBiotin[K46]	103.1	104.3	95.7	116.2	71.4	116.4	98.4	86.9	93.2	163.4
P698201xBiotin[K77]	16.2	8	6.6	58	37.4	60.8	51.5	80	66.6	317
P698311xBiotin[K208]	12.2		9	21.3	15.3	31.7	35.1	57.7	19.3	280.6
P698311xBiotin[K443]	5.5			20.4	26.2	23.4	48.7	51.2	59.9	316.2
Q468681xBiotin[K84]	56.1	33.2	41.6	47.8	55.1	68.2	64.1	97.5	115.8	342

## Sheet: S3.2
ChimeraX selection (PDB: 5afi):
sel /5:96 /r:20 /G:26,28 /I:91,94 /K:114 /e:25 /u:45 /P:62 /t:48 /V:46 /E:129

## Sheet: S3.3
ChimeraX selection (PDB: 5afi):
sel /C:96,124,107,124,110,182,124 /D:7,62 /E:106 /F:77,2,13,160,119,46 /G:26,28,43,28,85 /H:42,83,89,22 /5:37,144,97 /I:86,91 /J:23,12 /K:59 /L:141 /N:121 /O:85,76,63 /Q:77,84 /S:3,6,48,70 /T:26 /U:46,42 /V:46 /X:25,61 /Z:5 /6:47,70 /1:49 /b:127,27,80 /c:79,85,224,218,37,44,48,146 /d:155 /e:85,13,51 /f:104,53,93,104,93 /g:113,10,130,148,135,130,170 /h:68,30 /i:21 /j:30 /k:79 /l:107 /m:77 /r:29,37…
